# Supplementary material for: SARS‐CoV‐2 infection remodels the host protein thermal stability landscape
Source: Mol Syst Biol. 2021 Feb 16;17(2):e10188. doi: 10.15252/msb.202010188 (PMC7885171; doi:10.15252/msb.202010188)
Supplement: Supplementary file 2 — Dataset EV1 [file MSB-17-e10188-s002.xlsx]

## Sheet: Description
Table S1. 2D-TPP infection time course of Caco-2 cells infected with SARS-CoV-2
Column	Description
gene_name	Gene name
Temperature	Temperature
log2fc_repX_tY	log2 fold-change relative to uninfected cells for replicate X at time point Y h
hit_tY_abundance/stability	TRUE if protein was a hit at time point Y h in abundance or thermal stability
FDR_tY_abundance/stability	q-value at time point Y h for abundance or thermal stability
z_score_tY_abundance/stability	z-score at time point Y h for abundance or thermal stability
PPI_APMS	Viral proteins that interact with this protein as determined by affinity purification coupled to mass spectrometry (from Gordon et al. 2020)
Phosphoproteomics	Phosphosites regulated in this protein as determined phosphoproteomics (from Bouhaddou et al. 2020)
PPI_BioID	Viral proteins that interact with this protein as determined by BioID (from Samavarchi-Tehrani et al. 2020)

## Sheet: TableS1
gene_name	Temperature	log2fc_rep1_t1	log2fc_rep1_t2	log2fc_rep1_t4	log2fc_rep1_t7	log2fc_rep1_t12	log2fc_rep1_t24	log2fc_rep1_t48	log2fc_rep2_t1	log2fc_rep2_t2	log2fc_rep2_t4	log2fc_rep2_t7	log2fc_rep2_t12	log2fc_rep2_t24	log2fc_rep2_t48	log2fc_rep3_t1	log2fc_rep3_t2	log2fc_rep3_t4	log2fc_rep3_t7	log2fc_rep3_t12	log2fc_rep3_t24	log2fc_rep3_t48	hit_t1_abundance	hit_t2_abundance	hit_t4_abundance	hit_t7_abundance	hit_t12_abundance	hit_t24_abundance	hit_t48_abundance	hit_t1_stability	hit_t2_stability	hit_t4_stability	hit_t7_stability	hit_t12_stability	hit_t24_stability	hit_t48_stability	FDR_t1_abundance	FDR_t2_abundance	FDR_t4_abundance	FDR_t7_abundance	FDR_t12_abundance	FDR_t24_abundance	FDR_t48_abundance	FDR_t1_stability	FDR_t2_stability	FDR_t4_stability	FDR_t7_stability	FDR_t12_stability	FDR_t24_stability
A0A087WV05|MYCBP	40	0.0790793	0.0343082	0.179471	-0.228342	-0.525605	-0.148947	0.135576	0.190822	0.454292	0.471142	0.332432	0.904632	0.0925514	0.660558	-0.800382	-1.00687	-0.370288	-0.18451	-0.146445	-0.253708	-0.552054	FALSE	FALSE	FALSE	FALSE	FALSE	FALSE	FALSE	FALSE	FALSE	FALSE	FALSE	FALSE	FALSE	FALSE	0.965851	0.988087	0.943408	0.978351	0.99283	0.840246	0.930083	0.956823	0.943356	0.640356	0.68005	0.87064	0.551093
A0A087WV05|MYCBP	42.1	0.107989	0.263739	0.284185	-0.421262	-0.558851	-0.112964	-0.463748	-0.216426	-0.466657	0.301338	-0.273869	-0.258021	-0.322924	-0.310563	0.329287	0.220161	0.170932	-0.0354199	0.443421	-0.0745069	0.224213	FALSE	FALSE	FALSE	FALSE	FALSE	FALSE	FALSE	FALSE	FALSE	FALSE	FALSE	FALSE	FALSE	FALSE	0.965851	0.988087	0.943408	0.978351	0.99283	0.840246	0.930083	0.956823	0.943356	0.640356	0.68005	0.87064	0.551093
A0A087WV05|MYCBP	43.8	-0.0989313	0.478528	0.246646	0.312535	1.13803	0.243557	-0.51332	-0.188176	-0.67888	-0.513045	-0.438921	0.324567	-0.298842	-0.476675	NA	NA	NA	NA	NA	NA	NA	FALSE	FALSE	FALSE	FALSE	FALSE	FALSE	FALSE	FALSE	FALSE	FALSE	FALSE	FALSE	FALSE	FALSE	0.965851	0.988087	0.943408	0.978351	0.99283	0.840246	0.930083	0.956823	0.943356	0.640356	0.68005	0.87064	0.551093
A0A087WV05|MYCBP	46.5	-0.38955	0.0917218	-0.00891107	0.0233604	-0.308866	-0.685268	-0.945589	-0.063547	-0.230205	-0.179049	0.401012	0.046109	-0.108887	-0.595009	NA	NA	NA	NA	NA	NA	NA	FALSE	FALSE	FALSE	FALSE	FALSE	FALSE	FALSE	FALSE	FALSE	FALSE	FALSE	FALSE	FALSE	FALSE	0.965851	0.988087	0.943408	0.978351	0.99283	0.840246	0.930083	0.956823	0.943356	0.640356	0.68005	0.87064	0.551093
A0A087WV05|MYCBP	50	-0.095601	-0.0579902	0.0547369	-0.141551	-0.0535341	-0.0936036	-0.239429	-0.076686	-0.49479	0.113106	0.257471	-0.106999	-0.285762	-0.784442	0.121798	0.239831	0.0507483	0.486627	0.276868	0.362271	0.589497	FALSE	FALSE	FALSE	FALSE	FALSE	FALSE	FALSE	FALSE	FALSE	FALSE	FALSE	FALSE	FALSE	FALSE	0.965851	0.988087	0.943408	0.978351	0.99283	0.840246	0.930083	0.956823	0.943356	0.640356	0.68005	0.87064	0.551093
A0A087WV05|MYCBP	54	0.221469	0.364193	0.235555	-0.240178	0.320015	0.305691	-0.200769	0.217918	-0.54461	0.282485	0.11446	0.291832	0.0838767	-0.770333	0.380552	-0.075007	-0.0154164	0.238036	0.432657	0.215499	0.876135	FALSE	FALSE	FALSE	FALSE	FALSE	FALSE	FALSE	FALSE	FALSE	FALSE	FALSE	FALSE	FALSE	FALSE	0.965851	0.988087	0.943408	0.978351	0.99283	0.840246	0.930083	0.956823	0.943356	0.640356	0.68005	0.87064	0.551093
A0A087WV05|MYCBP	57.3	-0.49844	0.19159	-0.194877	-0.466585	-0.456464	0.204665	-0.41276	0.166957	-1.02567	-0.149917	0.1373	0.321103	0.155141	-0.535883	0.169269	0.229656	-0.0504853	0.236551	0.402539	0.328449	0.931726	FALSE	FALSE	FALSE	FALSE	FALSE	FALSE	FALSE	FALSE	FALSE	FALSE	FALSE	FALSE	FALSE	FALSE	0.965851	0.988087	0.943408	0.978351	0.99283	0.840246	0.930083	0.956823	0.943356	0.640356	0.68005	0.87064	0.551093
A0A087WV05|MYCBP	60.1	-0.794744	-0.0104839	0.0847446	-0.271437	-0.107783	-0.0235743	-0.600569	0.285238	-2.44638	-0.152546	-0.0525485	0.270215	-0.00380242	-4.48536	0.353638	0.340373	0.325343	0.485845	0.35951	0.467551	0.473608	FALSE	FALSE	FALSE	FALSE	FALSE	FALSE	FALSE	FALSE	FALSE	FALSE	FALSE	FALSE	FALSE	FALSE	0.965851	0.988087	0.943408	0.978351	0.99283	0.840246	0.930083	0.956823	0.943356	0.640356	0.68005	0.87064	0.551093
A0A087WV05|MYCBP	62	-0.485634	0.0505416	-0.124088	-0.186603	0.0738448	0.177911	-0.150127	-0.108853	-1.43861	-0.680945	-0.336892	-0.450569	-0.483508	-1.32005	0.651164	0.500834	0.0809355	0.41297	0.492648	0.40436	0.531115	FALSE	FALSE	FALSE	FALSE	FALSE	FALSE	FALSE	FALSE	FALSE	FALSE	FALSE	FALSE	FALSE	FALSE	0.965851	0.988087	0.943408	0.978351	0.99283	0.840246	0.930083	0.956823	0.943356	0.640356	0.68005	0.87064	0.551093
A0A087WV05|MYCBP	64	-0.525386	-0.162447	-0.0511046	-0.0822804	0.181242	0.355905	-0.23925	0.250734	-0.873708	-0.0887369	0.148617	0.175948	-0.0218197	-0.495852	-0.0119093	0.140848	-0.404384	0.180829	0.124185	0.15647	1.15781	FALSE	FALSE	FALSE	FALSE	FALSE	FALSE	FALSE	FALSE	FALSE	FALSE	FALSE	FALSE	FALSE	FALSE	0.965851	0.988087	0.943408	0.978351	0.99283	0.840246	0.930083	0.956823	0.943356	0.640356	0.68005	0.87064	0.551093
A0A087WZ62	40	NA	NA	NA	NA	NA	NA	NA	0.0519544	0.104021	0.0585237	-0.0217438	-0.0148907	-0.0568146	0.043733	NA	NA	NA	NA	NA	NA	NA	NA	NA	NA	NA	NA	NA	NA	NA	NA	NA	NA	NA	NA	NA	NA	NA	NA	NA	NA	NA	NA	NA	NA	NA	NA	NA	NA
A0A087WZ62	42.1	NA	NA	NA	NA	NA	NA	NA	-0.00431702	0.10019	-0.104526	-0.00291526	-0.025853	-0.00107414	-0.129078	NA	NA	NA	NA	NA	NA	NA	NA	NA	NA	NA	NA	NA	NA	NA	NA	NA	NA	NA	NA	NA	NA	NA	NA	NA	NA	NA	NA	NA	NA	NA	NA	NA	NA
A0A087WZ62	43.8	NA	NA	NA	NA	NA	NA	NA	-0.023168	0.0261688	-0.0248107	0.0114259	-0.0176267	0.0418228	0.024674	NA	NA	NA	NA	NA	NA	NA	NA	NA	NA	NA	NA	NA	NA	NA	NA	NA	NA	NA	NA	NA	NA	NA	NA	NA	NA	NA	NA	NA	NA	NA	NA	NA	NA
A0A087WZ62	46.5	NA	NA	NA	NA	NA	NA	NA	0.0374835	0.0705823	0.0188245	-0.00913111	-0.00645703	-0.0568254	0.0307792	NA	NA	NA	NA	NA	NA	NA	NA	NA	NA	NA	NA	NA	NA	NA	NA	NA	NA	NA	NA	NA	NA	NA	NA	NA	NA	NA	NA	NA	NA	NA	NA	NA	NA
A0A087WZ62|ALG9	40	0.257874	0.161924	0.108411	0.163415	0.0546183	-0.14273	-0.19065	NA	NA	NA	NA	NA	NA	NA	0.178614	-0.0373303	0.0112452	-0.176355	0.0596034	-0.00783513	0.211615	FALSE	FALSE	FALSE	FALSE	FALSE	FALSE	FALSE	FALSE	FALSE	FALSE	FALSE	FALSE	FALSE	FALSE	0.788118	0.986702	0.972841	0.992803	0.991028	0.957713	0.942307	0.789024	0.908031	0.899939	0.94726	0.923706	0.835673
A0A087WZ62|ALG9	42.1	0.191614	0.15949	0.0430208	0.0144218	-0.0190147	-0.0811743	-0.0520761	NA	NA	NA	NA	NA	NA	NA	0.134047	0.0402642	0.145918	0.0118073	0.0843591	0.136268	0.0177884	FALSE	FALSE	FALSE	FALSE	FALSE	FALSE	FALSE	FALSE	FALSE	FALSE	FALSE	FALSE	FALSE	FALSE	0.788118	0.986702	0.972841	0.992803	0.991028	0.957713	0.942307	0.789024	0.908031	0.899939	0.94726	0.923706	0.835673
A0A087WZ62|ALG9	43.8	0.0236335	-0.0408213	-0.0233729	0.0497332	0.00581807	-0.0564158	-0.0486641	NA	NA	NA	NA	NA	NA	NA	0.103629	0.0530954	0.0448965	0.0905723	0.117256	0.184283	-0.187697	FALSE	FALSE	FALSE	FALSE	FALSE	FALSE	FALSE	FALSE	FALSE	FALSE	FALSE	FALSE	FALSE	FALSE	0.788118	0.986702	0.972841	0.992803	0.991028	0.957713	0.942307	0.789024	0.908031	0.899939	0.94726	0.923706	0.835673
A0A087WZ62|ALG9	46.5	0.114204	-0.0371994	-0.0263237	0.019399	0.012661	0.00167598	0.0117191	NA	NA	NA	NA	NA	NA	NA	0.253388	0.137802	0.266459	0.119442	0.216768	0.166449	0.00107246	FALSE	FALSE	FALSE	FALSE	FALSE	FALSE	FALSE	FALSE	FALSE	FALSE	FALSE	FALSE	FALSE	FALSE	0.788118	0.986702	0.972841	0.992803	0.991028	0.957713	0.942307	0.789024	0.908031	0.899939	0.94726	0.923706	0.835673
A0A087WZ62|ALG9	50	-0.0856283	-0.0784434	-0.127764	-0.142693	-0.299478	-0.328894	-0.223896	-0.0324916	-0.0463652	-0.0360148	-0.0944044	-0.183237	-0.0816206	0.0352545	0.0588724	-0.0557993	0.0177585	0.0175974	-0.121205	-0.0491928	-0.0314589	FALSE	FALSE	FALSE	FALSE	FALSE	FALSE	FALSE	FALSE	FALSE	FALSE	FALSE	FALSE	FALSE	FALSE	0.788118	0.986702	0.972841	0.992803	0.991028	0.957713	0.942307	0.789024	0.908031	0.899939	0.94726	0.923706	0.835673
A0A087WZ62|ALG9	54	0.0351245	-0.103611	0.109875	-0.142258	0.0428277	0.017121	0.0935025	0.0600339	-0.109071	0.0593064	-0.0245815	-0.112522	-0.0673409	-0.150028	-0.0837151	-0.385463	-0.257056	-0.197371	-0.229885	-0.19811	-0.243105	FALSE	FALSE	FALSE	FALSE	FALSE	FALSE	FALSE	FALSE	FALSE	FALSE	FALSE	FALSE	FALSE	FALSE	0.788118	0.986702	0.972841	0.992803	0.991028	0.957713	0.942307	0.789024	0.908031	0.899939	0.94726	0.923706	0.835673
A0A087WZ62|ALG9	57.3	NA	NA	NA	NA	NA	NA	NA	NA	NA	NA	NA	NA	NA	NA	0.0464582	0.0240309	0.0419018	0.10857	0.138795	0.0808596	-1.09034	FALSE	FALSE	FALSE	FALSE	FALSE	FALSE	FALSE	FALSE	FALSE	FALSE	FALSE	FALSE	FALSE	FALSE	0.788118	0.986702	0.972841	0.992803	0.991028	0.957713	0.942307	0.789024	0.908031	0.899939	0.94726	0.923706	0.835673
A0A087WZ62|ALG9	60.1	NA	NA	NA	NA	NA	NA	NA	NA	NA	NA	NA	NA	NA	NA	-0.528302	-0.370869	-0.211171	-0.0298724	0.147973	-0.590519	-1.32908	FALSE	FALSE	FALSE	FALSE	FALSE	FALSE	FALSE	FALSE	FALSE	FALSE	FALSE	FALSE	FALSE	FALSE	0.788118	0.986702	0.972841	0.992803	0.991028	0.957713	0.942307	0.789024	0.908031	0.899939	0.94726	0.923706	0.835673
A0A096LPI6	40	NA	NA	NA	NA	NA	NA	NA	NA	NA	NA	NA	NA	NA	NA	-0.224389	-0.274723	-0.319714	-0.384027	-0.526097	-0.418787	-0.396285	NA	NA	NA	NA	NA	NA	NA	NA	NA	NA	NA	NA	NA	NA	NA	NA	NA	NA	NA	NA	NA	NA	NA	NA	NA	NA	NA
A0A096LPI6	42.1	NA	NA	NA	NA	NA	NA	NA	NA	NA	NA	NA	NA	NA	NA	-0.370159	-0.430789	-0.269756	-0.387129	-0.496016	-0.325662	-0.52675	NA	NA	NA	NA	NA	NA	NA	NA	NA	NA	NA	NA	NA	NA	NA	NA	NA	NA	NA	NA	NA	NA	NA	NA	NA	NA	NA
A0A096LPI6	43.8	0.0265357	0.109645	-0.108649	0.028852	-0.142737	-0.192033	-0.067444	NA	NA	NA	NA	NA	NA	NA	0.000276832	-0.254569	-0.0840578	-0.309314	-0.199948	-0.198229	-0.202144	NA	NA	NA	NA	NA	NA	NA	NA	NA	NA	NA	NA	NA	NA	NA	NA	NA	NA	NA	NA	NA	NA	NA	NA	NA	NA	NA
A0A096LPI6	46.5	0.0457392	0.136417	-0.0315633	0.0348204	-0.0885135	-0.123588	0.0677932	NA	NA	NA	NA	NA	NA	NA	-0.147309	-0.267741	-0.230584	-0.341893	-0.327983	-0.282918	-0.120353	NA	NA	NA	NA	NA	NA	NA	NA	NA	NA	NA	NA	NA	NA	NA	NA	NA	NA	NA	NA	NA	NA	NA	NA	NA	NA	NA
A0A096LPI6	50	NA	NA	NA	NA	NA	NA	NA	NA	NA	NA	NA	NA	NA	NA	-0.0391616	-0.284812	-0.141505	-0.130555	-0.337001	-0.172548	-0.209746	NA	NA	NA	NA	NA	NA	NA	NA	NA	NA	NA	NA	NA	NA	NA	NA	NA	NA	NA	NA	NA	NA	NA	NA	NA	NA	NA
A0A096LPI6	54	NA	NA	NA	NA	NA	NA	NA	NA	NA	NA	NA	NA	NA	NA	-0.179957	-0.400622	-0.163505	-0.281839	-0.315167	-0.162342	-0.409086	NA	NA	NA	NA	NA	NA	NA	NA	NA	NA	NA	NA	NA	NA	NA	NA	NA	NA	NA	NA	NA	NA	NA	NA	NA	NA	NA
A0A096LPI6|GATD3B|GATD3A	50	NA	NA	NA	NA	NA	NA	NA	0.0304347	-0.024842	0.00903217	-0.0136359	-0.123629	0.0545274	0.38667	NA	NA	NA	NA	NA	NA	NA	NA	NA	NA	NA	NA	NA	NA	NA	NA	NA	NA	NA	NA	NA	NA	NA	NA	NA	NA	NA	NA	NA	NA	NA	NA	NA	NA
A0A096LPI6|GATD3B|GATD3A	54	NA	NA	NA	NA	NA	NA	NA	-0.20376	-0.0564561	-0.192684	-0.294885	-0.359977	-0.26168	0.0843221	NA	NA	NA	NA	NA	NA	NA	NA	NA	NA	NA	NA	NA	NA	NA	NA	NA	NA	NA	NA	NA	NA	NA	NA	NA	NA	NA	NA	NA	NA	NA	NA	NA	NA
A0A0B4J203	43.8	NA	NA	NA	NA	NA	NA	NA	0.206882	-0.0429091	0.0302387	0.0913105	0.325745	0.0491162	-0.324714	NA	NA	NA	NA	NA	NA	NA	NA	NA	NA	NA	NA	NA	NA	NA	NA	NA	NA	NA	NA	NA	NA	NA	NA	NA	NA	NA	NA	NA	NA	NA	NA	NA	NA
A0A0B4J203	46.5	NA	NA	NA	NA	NA	NA	NA	0.169576	-0.0595599	0.0485908	0.111246	0.0905825	0.0364803	-0.290975	NA	NA	NA	NA	NA	NA	NA	NA	NA	NA	NA	NA	NA	NA	NA	NA	NA	NA	NA	NA	NA	NA	NA	NA	NA	NA	NA	NA	NA	NA	NA	NA	NA	NA
A0A0B4J203	50	0.0123538	0.122629	-0.00102838	0.0862641	0.100313	0.340562	0.205772	0.193483	-0.297578	0.0529422	0.0897382	0.142017	0.0124549	-0.506397	NA	NA	NA	NA	NA	NA	NA	NA	NA	NA	NA	NA	NA	NA	NA	NA	NA	NA	NA	NA	NA	NA	NA	NA	NA	NA	NA	NA	NA	NA	NA	NA	NA	NA
A0A0B4J203	54	-0.15769	-0.249473	0.091022	-0.324452	-0.161999	-0.0468484	-0.0128927	0.164162	-0.418048	-0.128214	-0.0265306	-0.148018	-0.142388	-0.26802	NA	NA	NA	NA	NA	NA	NA	NA	NA	NA	NA	NA	NA	NA	NA	NA	NA	NA	NA	NA	NA	NA	NA	NA	NA	NA	NA	NA	NA	NA	NA	NA	NA	NA
A0A0B4J203|FIP1L1	62	NA	NA	NA	NA	NA	NA	NA	NA	NA	NA	NA	NA	NA	NA	-0.0168966	0.300453	0.214988	0.319961	0.20496	0.316289	0.524534	NA	NA	NA	NA	NA	NA	NA	NA	NA	NA	NA	NA	NA	NA	NA	NA	NA	NA	NA	NA	NA	NA	NA	NA	NA	NA	NA
A0A0B4J203|FIP1L1	64	NA	NA	NA	NA	NA	NA	NA	NA	NA	NA	NA	NA	NA	NA	-0.167006	-0.209622	-0.161338	-0.0357701	-0.0432507	-0.151266	0.190776	NA	NA	NA	NA	NA	NA	NA	NA	NA	NA	NA	NA	NA	NA	NA	NA	NA	NA	NA	NA	NA	NA	NA	NA	NA	NA	NA
A0A0B4J293|RNF31	40	0.0483987	0.0163151	-0.300423	-0.25521	-0.150963	0.0419349	0.18306	NA	NA	NA	NA	NA	NA	NA	NA	NA	NA	NA	NA	NA	NA	NA	NA	NA	NA	NA	NA	NA	NA	NA	NA	NA	NA	NA	NA	NA	NA	NA	NA	NA	NA	NA	NA	NA	NA	NA	NA	NA
A0A0B4J293|RNF31	42.1	-0.108637	0.138316	0.281545	0.0979287	0.26963	0.46058	0.405512	NA	NA	NA	NA	NA	NA	NA	NA	NA	NA	NA	NA	NA	NA	NA	NA	NA	NA	NA	NA	NA	NA	NA	NA	NA	NA	NA	NA	NA	NA	NA	NA	NA	NA	NA	NA	NA	NA	NA	NA	NA
A0A0B4J2A0	50	-0.157275	-0.110942	-0.0732377	-0.113674	-0.014047	-0.0147377	0.155099	-0.116615	0.0241115	0.0222918	-0.0488722	-0.0665051	-0.0230434	0.389286	NA	NA	NA	NA	NA	NA	NA	NA	NA	NA	NA	NA	NA	NA	NA	NA	NA	NA	NA	NA	NA	NA	NA	NA	NA	NA	NA	NA	NA	NA	NA	NA	NA	NA
A0A0B4J2A0	54	0.00635733	-0.0388819	-0.166627	-0.130806	0.0567694	-0.0724549	-0.00356876	-0.0178836	0.267549	0.140447	0.0903372	0.213767	0.0616746	0.268146	NA	NA	NA	NA	NA	NA	NA	NA	NA	NA	NA	NA	NA	NA	NA	NA	NA	NA	NA	NA	NA	NA	NA	NA	NA	NA	NA	NA	NA	NA	NA	NA	NA	NA
A0A0B4J2A0|SHPK	40	-0.0280479	0.0685384	-0.14229	-0.0299265	-0.0403954	-0.0560534	0.0967249	-0.0813391	-0.125255	-0.144224	-0.0121306	-0.099287	-0.0759114	0.0262949	-0.427333	-0.402135	-0.340339	-0.355595	-0.303248	-0.201768	-0.274295	FALSE	FALSE	FALSE	FALSE	FALSE	FALSE	FALSE	NA	NA	NA	NA	NA	NA	NA	0.877331	0.974439	0.940194	0.981752	0.980693	0.939226	0.936395	NA	NA	NA	NA	NA	NA
A0A0B4J2A0|SHPK	42.1	0.0517801	0.0121184	0.124572	0.0351514	0.0671111	0.0749286	0.144018	-0.16373	-0.0663785	-0.0867129	-0.0469581	-0.106761	0.00194994	0.261764	-0.215787	-0.255318	-0.204462	-0.32988	-0.230903	-0.11229	-0.0894565	FALSE	FALSE	FALSE	FALSE	FALSE	FALSE	FALSE	NA	NA	NA	NA	NA	NA	NA	0.877331	0.974439	0.940194	0.981752	0.980693	0.939226	0.936395	NA	NA	NA	NA	NA	NA
A0A0B4J2A0|SHPK	43.8	-0.122254	-0.0353538	0.0526853	-0.0742464	-0.0643904	0.156694	0.302018	-0.0981495	-0.0479027	-0.0309479	-0.112725	-0.0761227	-0.025513	0.244287	-0.0692662	0.0871637	0.00567072	0.00993855	0.0277138	0.0896963	0.171184	FALSE	FALSE	FALSE	FALSE	FALSE	FALSE	FALSE	NA	NA	NA	NA	NA	NA	NA	0.877331	0.974439	0.940194	0.981752	0.980693	0.939226	0.936395	NA	NA	NA	NA	NA	NA
A0A0B4J2A0|SHPK	46.5	-0.140639	-0.113142	-0.132784	-0.119497	-0.101385	0.0831308	0.178948	-0.142086	-0.0389856	-0.118102	-0.102761	-0.19005	-0.131441	0.273086	-0.00470402	-0.12697	-0.0662626	-0.104528	-0.126472	0.0130217	-0.230819	FALSE	FALSE	FALSE	FALSE	FALSE	FALSE	FALSE	NA	NA	NA	NA	NA	NA	NA	0.877331	0.974439	0.940194	0.981752	0.980693	0.939226	0.936395	NA	NA	NA	NA	NA	NA
A0A0B4J2A0|SHPK	50	NA	NA	NA	NA	NA	NA	NA	NA	NA	NA	NA	NA	NA	NA	0.00380016	0.0522214	0.127126	-0.036303	0.00804613	0.0717473	0.116787	FALSE	FALSE	FALSE	FALSE	FALSE	FALSE	FALSE	NA	NA	NA	NA	NA	NA	NA	0.877331	0.974439	0.940194	0.981752	0.980693	0.939226	0.936395	NA	NA	NA	NA	NA	NA
A0A0B4J2A0|SHPK	54	NA	NA	NA	NA	NA	NA	NA	NA	NA	NA	NA	NA	NA	NA	-0.135063	0.015283	0.00835376	0.0123112	0.0412897	0.0665722	-0.189938	FALSE	FALSE	FALSE	FALSE	FALSE	FALSE	FALSE	NA	NA	NA	NA	NA	NA	NA	0.877331	0.974439	0.940194	0.981752	0.980693	0.939226	0.936395	NA	NA	NA	NA	NA	NA
A0A0U1RQM0	40	NA	NA	NA	NA	NA	NA	NA	-0.0611017	0.414672	0.421752	-0.248629	0.0830043	-0.400376	0.0840198	NA	NA	NA	NA	NA	NA	NA	NA	NA	NA	NA	NA	NA	NA	NA	NA	NA	NA	NA	NA	NA	NA	NA	NA	NA	NA	NA	NA	NA	NA	NA	NA	NA	NA
A0A0U1RQM0	42.1	NA	NA	NA	NA	NA	NA	NA	0.121258	-0.112887	0.386619	-0.0523613	-0.124837	-0.428798	-0.77786	NA	NA	NA	NA	NA	NA	NA	NA	NA	NA	NA	NA	NA	NA	NA	NA	NA	NA	NA	NA	NA	NA	NA	NA	NA	NA	NA	NA	NA	NA	NA	NA	NA	NA
A0A0U1RQM0	43.8	NA	NA	NA	NA	NA	NA	NA	NA	NA	NA	NA	NA	NA	NA	-0.012029	0.219502	-0.0695416	-0.43935	-0.221721	-0.405191	-0.74574	NA	NA	NA	NA	NA	NA	NA	NA	NA	NA	NA	NA	NA	NA	NA	NA	NA	NA	NA	NA	NA	NA	NA	NA	NA	NA	NA
A0A0U1RQM0	46.5	NA	NA	NA	NA	NA	NA	NA	NA	NA	NA	NA	NA	NA	NA	0.557617	0.042149	-0.179266	-0.154994	-0.131937	-0.399813	-1.32377	NA	NA	NA	NA	NA	NA	NA	NA	NA	NA	NA	NA	NA	NA	NA	NA	NA	NA	NA	NA	NA	NA	NA	NA	NA	NA	NA
A0A0U1RQM0|PCLAF	50	NA	NA	NA	NA	NA	NA	NA	0.296908	0.159267	0.475514	0.169081	0.0970287	-0.0324838	-0.760927	0.429881	0.346517	0.218317	0.237412	-0.0174684	-0.25265	-0.402757	NA	NA	NA	NA	NA	NA	NA	NA	NA	NA	NA	NA	NA	NA	NA	NA	NA	NA	NA	NA	NA	NA	NA	NA	NA	NA	NA
A0A0U1RQM0|PCLAF	54	NA	NA	NA	NA	NA	NA	NA	0.00363533	-0.292598	0.194983	0.122062	-0.0589727	-0.129238	-1.07005	0.373168	0.0894174	0.38702	0.427074	0.0507079	0.129426	-0.315065	NA	NA	NA	NA	NA	NA	NA	NA	NA	NA	NA	NA	NA	NA	NA	NA	NA	NA	NA	NA	NA	NA	NA	NA	NA	NA	NA
A0A0U1RQM0|PCLAF	62	NA	NA	NA	NA	NA	NA	NA	NA	NA	NA	NA	NA	NA	NA	0.275754	0.0545819	0.360235	0.178452	-0.155635	-0.226215	-0.170602	NA	NA	NA	NA	NA	NA	NA	NA	NA	NA	NA	NA	NA	NA	NA	NA	NA	NA	NA	NA	NA	NA	NA	NA	NA	NA	NA
A0A0U1RQM0|PCLAF	64	NA	NA	NA	NA	NA	NA	NA	NA	NA	NA	NA	NA	NA	NA	-0.03931	-0.195002	-0.0600152	0.0134272	-0.152346	-0.405021	-0.227003	NA	NA	NA	NA	NA	NA	NA	NA	NA	NA	NA	NA	NA	NA	NA	NA	NA	NA	NA	NA	NA	NA	NA	NA	NA	NA	NA
A0A1W2PQ90|RAD50	57.3	0.143032	-0.314948	0.00299995	0.114126	0.426622	-0.199691	-0.511431	-0.465413	-0.343487	-0.643574	-0.362289	-0.282281	-0.43972	-0.731364	NA	NA	NA	NA	NA	NA	NA	NA	NA	NA	NA	NA	NA	NA	NA	NA	NA	NA	NA	NA	NA	NA	NA	NA	NA	NA	NA	NA	NA	NA	NA	NA	NA	NA
A0A1W2PQ90|RAD50	60.1	-0.103045	-0.381603	-0.590614	-0.516975	-0.317106	-0.748141	-0.127777	0.0318954	0.389478	-0.30379	-0.150174	-0.15706	-0.155203	1.76412	NA	NA	NA	NA	NA	NA	NA	NA	NA	NA	NA	NA	NA	NA	NA	NA	NA	NA	NA	NA	NA	NA	NA	NA	NA	NA	NA	NA	NA	NA	NA	NA	NA	NA
A0A1W2PRB8	40	NA	NA	NA	NA	NA	NA	NA	NA	NA	NA	NA	NA	NA	NA	0.254172	0.365653	0.191069	0.320512	0.268149	0.24018	0.28451	NA	NA	NA	NA	NA	NA	NA	NA	NA	NA	NA	NA	NA	NA	NA	NA	NA	NA	NA	NA	NA	NA	NA	NA	NA	NA	NA
A0A1W2PRB8	42.1	NA	NA	NA	NA	NA	NA	NA	NA	NA	NA	NA	NA	NA	NA	0.0425596	-0.00982458	-0.0449298	0.0637679	-0.050268	0.00457039	-0.0193716	NA	NA	NA	NA	NA	NA	NA	NA	NA	NA	NA	NA	NA	NA	NA	NA	NA	NA	NA	NA	NA	NA	NA	NA	NA	NA	NA
A0A1W2PRB8	50	NA	NA	NA	NA	NA	NA	NA	-0.126929	0.0860871	-0.00548292	0.120845	0.206161	-0.0144723	-0.747061	-0.164545	0.138602	-0.0319037	0.100094	0.257622	0.110135	-0.213431	NA	NA	NA	NA	NA	NA	NA	NA	NA	NA	NA	NA	NA	NA	NA	NA	NA	NA	NA	NA	NA	NA	NA	NA	NA	NA	NA
A0A1W2PRB8	54	NA	NA	NA	NA	NA	NA	NA	0.117445	0.065615	0.208456	0.246047	0.293386	0.21014	-0.340536	0.198077	0.474027	0.247243	0.379959	0.468794	0.385332	-0.00747736	NA	NA	NA	NA	NA	NA	NA	NA	NA	NA	NA	NA	NA	NA	NA	NA	NA	NA	NA	NA	NA	NA	NA	NA	NA	NA	NA
A0A2R8Y5A1|FXN	57.3	-0.0960383	-0.144616	-0.0833551	-0.432651	-0.449796	-0.342857	-0.0517317	NA	NA	NA	NA	NA	NA	NA	NA	NA	NA	NA	NA	NA	NA	NA	NA	NA	NA	NA	NA	NA	NA	NA	NA	NA	NA	NA	NA	NA	NA	NA	NA	NA	NA	NA	NA	NA	NA	NA	NA	NA
A0A2R8Y5A1|FXN	60.1	-0.238997	0.261955	0.164725	-0.0363285	-0.161008	0.0818493	-0.32911	NA	NA	NA	NA	NA	NA	NA	NA	NA	NA	NA	NA	NA	NA	NA	NA	NA	NA	NA	NA	NA	NA	NA	NA	NA	NA	NA	NA	NA	NA	NA	NA	NA	NA	NA	NA	NA	NA	NA	NA	NA
A0A2R8YDH4	43.8	-0.0389946	0.0475818	0.115756	-0.0416534	0.240423	-0.00982236	0.168863	NA	NA	NA	NA	NA	NA	NA	NA	NA	NA	NA	NA	NA	NA	NA	NA	NA	NA	NA	NA	NA	NA	NA	NA	NA	NA	NA	NA	NA	NA	NA	NA	NA	NA	NA	NA	NA	NA	NA	NA	NA
A0A2R8YDH4	46.5	-0.11772	-0.168787	-0.0476181	-0.0683866	-0.00576268	-0.110708	-0.0199888	NA	NA	NA	NA	NA	NA	NA	NA	NA	NA	NA	NA	NA	NA	NA	NA	NA	NA	NA	NA	NA	NA	NA	NA	NA	NA	NA	NA	NA	NA	NA	NA	NA	NA	NA	NA	NA	NA	NA	NA	NA
A0A2R8YDQ0|VPS33B	40	-0.039773	-0.0410299	-0.108953	-0.197777	-0.0567196	0.185592	0.252288	-0.398995	-0.193634	-0.415077	-0.161156	-0.181578	-0.33257	0.0364483	NA	NA	NA	NA	NA	NA	NA	FALSE	FALSE	FALSE	FALSE	FALSE	FALSE	FALSE	NA	NA	NA	NA	NA	NA	NA	0.906685	0.97538	0.929676	0.976925	0.98602	0.960303	0.835752	NA	NA	NA	NA	NA	NA
A0A2R8YDQ0|VPS33B	42.1	-0.0064182	-0.110178	-0.0163087	-0.0446377	0.000637353	0.134516	0.390007	-0.181407	-0.165383	-0.209689	-0.134777	-0.176941	-0.0464172	0.276845	NA	NA	NA	NA	NA	NA	NA	FALSE	FALSE	FALSE	FALSE	FALSE	FALSE	FALSE	NA	NA	NA	NA	NA	NA	NA	0.906685	0.97538	0.929676	0.976925	0.98602	0.960303	0.835752	NA	NA	NA	NA	NA	NA
A0A2R8YDQ0|VPS33B	43.8	-0.0496032	-0.15534	0.0104796	-0.197487	-0.124926	-0.107917	0.271554	-0.0753837	-0.0753198	-0.0456699	-0.0605283	-0.063732	-0.118977	0.208767	-0.0911633	0.0122645	-0.0330155	-0.0322296	-0.0909785	0.0832807	0.271734	FALSE	FALSE	FALSE	FALSE	FALSE	FALSE	FALSE	NA	NA	NA	NA	NA	NA	NA	0.906685	0.97538	0.929676	0.976925	0.98602	0.960303	0.835752	NA	NA	NA	NA	NA	NA
A0A2R8YDQ0|VPS33B	46.5	-0.0154479	0.0509933	0.0117131	-0.0585853	0.0248287	0.21836	0.198136	-0.0600856	-0.0880196	-0.0246364	-0.0984397	-0.0543935	-0.124639	0.204766	0.017482	0.0291981	0.160087	0.0584413	0.0559499	0.173625	0.297685	FALSE	FALSE	FALSE	FALSE	FALSE	FALSE	FALSE	NA	NA	NA	NA	NA	NA	NA	0.906685	0.97538	0.929676	0.976925	0.98602	0.960303	0.835752	NA	NA	NA	NA	NA	NA
A0A2R8YFF1|AGGF1	40	NA	NA	NA	NA	NA	NA	NA	NA	NA	NA	NA	NA	NA	NA	-0.0161127	0.148483	0.115115	0.239269	0.0582414	0.0344568	0.118432	NA	NA	NA	NA	NA	NA	NA	NA	NA	NA	NA	NA	NA	NA	NA	NA	NA	NA	NA	NA	NA	NA	NA	NA	NA	NA	NA
A0A2R8YFF1|AGGF1	42.1	NA	NA	NA	NA	NA	NA	NA	NA	NA	NA	NA	NA	NA	NA	-0.0628525	0.155875	0.059846	0.110956	0.00520465	-0.0377904	0.191432	NA	NA	NA	NA	NA	NA	NA	NA	NA	NA	NA	NA	NA	NA	NA	NA	NA	NA	NA	NA	NA	NA	NA	NA	NA	NA	NA
A0A3B3IRK5|SLC25A32	50	0.0919163	0.143761	0.0292583	0.242172	0.00199635	0.251062	-0.117987	NA	NA	NA	NA	NA	NA	NA	0.174669	0.25906	0.115618	0.346797	0.323368	0.354795	-0.0393193	NA	NA	NA	NA	NA	NA	NA	NA	NA	NA	NA	NA	NA	NA	NA	NA	NA	NA	NA	NA	NA	NA	NA	NA	NA	NA	NA
A0A3B3IRK5|SLC25A32	54	0.118084	0.0623278	0.0542184	-0.0383862	-0.0891437	-0.00476697	-0.105594	NA	NA	NA	NA	NA	NA	NA	0.298838	0.198035	0.00782799	-0.0149903	0.179155	0.111615	-0.379689	NA	NA	NA	NA	NA	NA	NA	NA	NA	NA	NA	NA	NA	NA	NA	NA	NA	NA	NA	NA	NA	NA	NA	NA	NA	NA	NA
A0A3B3IRK5|SLC25A32	57.3	NA	NA	NA	NA	NA	NA	NA	-0.0699924	0.381261	0.117397	0.151235	-0.014513	0.0462635	-0.327939	NA	NA	NA	NA	NA	NA	NA	NA	NA	NA	NA	NA	NA	NA	NA	NA	NA	NA	NA	NA	NA	NA	NA	NA	NA	NA	NA	NA	NA	NA	NA	NA	NA	NA
A0A3B3IRK5|SLC25A32	60.1	NA	NA	NA	NA	NA	NA	NA	-0.106496	0.0564949	0.128827	0.176131	0.0108942	0.167773	-2.1259	NA	NA	NA	NA	NA	NA	NA	NA	NA	NA	NA	NA	NA	NA	NA	NA	NA	NA	NA	NA	NA	NA	NA	NA	NA	NA	NA	NA	NA	NA	NA	NA	NA	NA
A0A3B3IS24|PPM1B	57.3	-0.0515561	0.142812	-0.172042	-0.0343443	0.183971	-0.22299	-0.237632	NA	NA	NA	NA	NA	NA	NA	0.335469	0.133149	-0.375242	0.050253	-0.171035	0.00703987	-0.476226	NA	NA	NA	NA	NA	NA	NA	NA	NA	NA	NA	NA	NA	NA	NA	NA	NA	NA	NA	NA	NA	NA	NA	NA	NA	NA	NA
A0A3B3IS24|PPM1B	60.1	-0.341443	-0.804675	-1.36901	-0.751353	-0.351336	-0.633968	-0.390698	NA	NA	NA	NA	NA	NA	NA	0.629691	-0.0258553	-0.0201636	-0.0359699	-0.0111642	0.230973	-0.213027	NA	NA	NA	NA	NA	NA	NA	NA	NA	NA	NA	NA	NA	NA	NA	NA	NA	NA	NA	NA	NA	NA	NA	NA	NA	NA	NA
A0A3B3ISG8|NDUFA9	50	NA	NA	NA	NA	NA	NA	NA	NA	NA	NA	NA	NA	NA	NA	-0.0793728	0.136228	0.143098	0.0761608	0.224322	0.270024	0.222754	NA	NA	NA	NA	NA	NA	NA	NA	NA	NA	NA	NA	NA	NA	NA	NA	NA	NA	NA	NA	NA	NA	NA	NA	NA	NA	NA
A0A3B3ISG8|NDUFA9	54	NA	NA	NA	NA	NA	NA	NA	NA	NA	NA	NA	NA	NA	NA	0.153055	0.450056	0.548072	0.422181	0.803361	0.614876	0.30507	NA	NA	NA	NA	NA	NA	NA	NA	NA	NA	NA	NA	NA	NA	NA	NA	NA	NA	NA	NA	NA	NA	NA	NA	NA	NA	NA
A0A3B3ISV5|LRRC57	40	-0.045233	-0.141684	0.00464791	0.0355986	-0.0297672	-0.0973596	-0.169395	0.517438	0.277513	0.629492	0.334154	0.248938	0.462427	0.47205	0.181492	0.125214	0.270328	0.020614	-0.00588963	0.0177818	-0.0150199	FALSE	FALSE	FALSE	FALSE	FALSE	FALSE	FALSE	FALSE	FALSE	FALSE	FALSE	FALSE	FALSE	FALSE	0.89095	0.987964	0.904236	0.989489	0.990499	0.945973	0.939625	0.729786	0.961745	0.596989	0.862151	0.864617	0.699672
A0A3B3ISV5|LRRC57	42.1	-0.0226553	-0.0398135	-0.0603537	0.0274878	-0.0740337	-0.133821	-0.13715	0.0488901	0.0761865	0.130189	-0.081508	0.021151	-0.0207817	0.0660308	0.126728	0.059982	0.212646	-0.0686148	0.0990107	0.126951	-0.121992	FALSE	FALSE	FALSE	FALSE	FALSE	FALSE	FALSE	FALSE	FALSE	FALSE	FALSE	FALSE	FALSE	FALSE	0.89095	0.987964	0.904236	0.989489	0.990499	0.945973	0.939625	0.729786	0.961745	0.596989	0.862151	0.864617	0.699672
A0A3B3ISV5|LRRC57	43.8	-0.0647785	-0.00756071	-0.0646027	0.061936	0.0157595	-0.0246561	-0.186685	-0.0519027	0.109185	0.020731	0.0256105	0.0345828	0.0184793	0.135096	0.127418	0.0177087	0.0172376	-0.13732	0.0185526	-0.093213	-0.188312	FALSE	FALSE	FALSE	FALSE	FALSE	FALSE	FALSE	FALSE	FALSE	FALSE	FALSE	FALSE	FALSE	FALSE	0.89095	0.987964	0.904236	0.989489	0.990499	0.945973	0.939625	0.729786	0.961745	0.596989	0.862151	0.864617	0.699672
A0A3B3ISV5|LRRC57	46.5	0.00970518	-0.120441	-0.032075	0.153649	-0.0340444	-0.0377924	0.102679	0.0918382	0.167006	0.168048	0.122901	0.0226109	0.13463	0.210825	0.117534	-0.0313657	-0.0578198	-0.171154	-0.0981101	-0.163118	0.0337616	FALSE	FALSE	FALSE	FALSE	FALSE	FALSE	FALSE	FALSE	FALSE	FALSE	FALSE	FALSE	FALSE	FALSE	0.89095	0.987964	0.904236	0.989489	0.990499	0.945973	0.939625	0.729786	0.961745	0.596989	0.862151	0.864617	0.699672
A0A3B3ISV5|LRRC57	50	0.0297697	0.0703763	0.0247219	0.025971	-0.0403888	0.00455666	-0.00895648	0.108077	0.126379	0.0421381	0.14541	0.0191659	0.0713733	0.128726	-0.0206097	-0.0832499	0.0113269	-0.0584718	-0.135337	-0.00964789	-0.176146	FALSE	FALSE	FALSE	FALSE	FALSE	FALSE	FALSE	FALSE	FALSE	FALSE	FALSE	FALSE	FALSE	FALSE	0.89095	0.987964	0.904236	0.989489	0.990499	0.945973	0.939625	0.729786	0.961745	0.596989	0.862151	0.864617	0.699672
A0A3B3ISV5|LRRC57	54	-0.236394	0.0536779	-0.0654294	-0.103059	-0.0620603	-0.179957	-0.221976	0.0136821	0.054537	-0.0730955	0.151964	0.0675638	0.0784053	0.0833861	-0.0955861	-0.0306146	0.0829096	-0.13164	-0.0652333	-0.0607713	-0.166044	FALSE	FALSE	FALSE	FALSE	FALSE	FALSE	FALSE	FALSE	FALSE	FALSE	FALSE	FALSE	FALSE	FALSE	0.89095	0.987964	0.904236	0.989489	0.990499	0.945973	0.939625	0.729786	0.961745	0.596989	0.862151	0.864617	0.699672
A0A3B3ISV5|LRRC57	57.3	NA	NA	NA	NA	NA	NA	NA	-0.53295	-0.0438903	-0.256399	-0.300846	-0.262631	-0.265336	-0.180176	NA	NA	NA	NA	NA	NA	NA	FALSE	FALSE	FALSE	FALSE	FALSE	FALSE	FALSE	FALSE	FALSE	FALSE	FALSE	FALSE	FALSE	FALSE	0.89095	0.987964	0.904236	0.989489	0.990499	0.945973	0.939625	0.729786	0.961745	0.596989	0.862151	0.864617	0.699672
A0A3B3ISV5|LRRC57	60.1	NA	NA	NA	NA	NA	NA	NA	-0.272657	1.05136	-0.698967	-0.464901	0.232072	-0.152306	1.41638	NA	NA	NA	NA	NA	NA	NA	FALSE	FALSE	FALSE	FALSE	FALSE	FALSE	FALSE	FALSE	FALSE	FALSE	FALSE	FALSE	FALSE	FALSE	0.89095	0.987964	0.904236	0.989489	0.990499	0.945973	0.939625	0.729786	0.961745	0.596989	0.862151	0.864617	0.699672
A0A3B3ITR4	40	NA	NA	NA	NA	NA	NA	NA	NA	NA	NA	NA	NA	NA	NA	-0.00837866	-0.0702125	0.105102	0.156269	0.0359665	-0.129077	-0.143928	NA	NA	NA	NA	NA	NA	NA	NA	NA	NA	NA	NA	NA	NA	NA	NA	NA	NA	NA	NA	NA	NA	NA	NA	NA	NA	NA
A0A3B3ITR4	42.1	NA	NA	NA	NA	NA	NA	NA	NA	NA	NA	NA	NA	NA	NA	0.364976	0.0581417	0.108054	0.215083	0.182587	0.0721567	0.0103077	NA	NA	NA	NA	NA	NA	NA	NA	NA	NA	NA	NA	NA	NA	NA	NA	NA	NA	NA	NA	NA	NA	NA	NA	NA	NA	NA
A0A3B3ITR4	43.8	NA	NA	NA	NA	NA	NA	NA	0.575052	-0.420364	0.705316	0.594004	0.0863894	0.38868	-0.44144	0.101991	0.0906828	0.0431767	0.173154	-0.0614923	-0.404667	-0.26695	NA	NA	NA	NA	NA	NA	NA	NA	NA	NA	NA	NA	NA	NA	NA	NA	NA	NA	NA	NA	NA	NA	NA	NA	NA	NA	NA
A0A3B3ITR4	46.5	NA	NA	NA	NA	NA	NA	NA	0.101365	-1.00074	-0.086382	-0.0333552	0.207482	-0.405339	-0.984457	0.00729634	-0.0754298	-0.129183	-0.226707	-0.023733	-0.0900011	0.244646	NA	NA	NA	NA	NA	NA	NA	NA	NA	NA	NA	NA	NA	NA	NA	NA	NA	NA	NA	NA	NA	NA	NA	NA	NA	NA	NA
A0A3B3ITS5|POLA2	43.8	0.072641	0.00522143	0.0865494	0.101321	-0.0650722	0.110987	0.243551	NA	NA	NA	NA	NA	NA	NA	NA	NA	NA	NA	NA	NA	NA	NA	NA	NA	NA	NA	NA	NA	NA	NA	NA	NA	NA	NA	NA	NA	NA	NA	NA	NA	NA	NA	NA	NA	NA	NA	NA	NA
A0A3B3ITS5|POLA2	46.5	0.0694738	-0.0479369	0.0367753	-0.10092	-0.0606407	-0.0311144	0.0156689	NA	NA	NA	NA	NA	NA	NA	NA	NA	NA	NA	NA	NA	NA	NA	NA	NA	NA	NA	NA	NA	NA	NA	NA	NA	NA	NA	NA	NA	NA	NA	NA	NA	NA	NA	NA	NA	NA	NA	NA	NA
A0A3B3ITX4|ATP5MG	57.3	NA	NA	NA	NA	NA	NA	NA	NA	NA	NA	NA	NA	NA	NA	0.541276	0.589452	0.878109	0.594848	0.697453	0.915698	1.19433	NA	NA	NA	NA	NA	NA	NA	NA	NA	NA	NA	NA	NA	NA	NA	NA	NA	NA	NA	NA	NA	NA	NA	NA	NA	NA	NA
A0A3B3ITX4|ATP5MG	60.1	NA	NA	NA	NA	NA	NA	NA	NA	NA	NA	NA	NA	NA	NA	0.56819	0.201144	0.463135	0.413088	0.495294	0.577743	0.516659	NA	NA	NA	NA	NA	NA	NA	NA	NA	NA	NA	NA	NA	NA	NA	NA	NA	NA	NA	NA	NA	NA	NA	NA	NA	NA	NA
A0A3B3ITX4|ATP5MG	62	-0.306138	0.159109	0.356044	0.130595	0.430695	0.462931	0.33384	0.087745	-0.407146	0.00466433	-0.208046	-0.315326	-0.211554	-0.211224	1.07009	0.873317	0.942138	0.478562	1.01197	0.852798	1.3431	NA	NA	NA	NA	NA	NA	NA	NA	NA	NA	NA	NA	NA	NA	NA	NA	NA	NA	NA	NA	NA	NA	NA	NA	NA	NA	NA
A0A3B3ITX4|ATP5MG	64	-0.341632	0.0139225	0.13679	0.36313	0.552335	0.473286	-0.0197309	0.4459	0.0351321	0.287586	0.351722	0.395884	0.0113035	0.0460528	0.911984	1.11135	1.02223	0.797439	0.824131	0.691277	1.60384	NA	NA	NA	NA	NA	NA	NA	NA	NA	NA	NA	NA	NA	NA	NA	NA	NA	NA	NA	NA	NA	NA	NA	NA	NA	NA	NA
A0A494C071	40	NA	NA	NA	NA	NA	NA	NA	NA	NA	NA	NA	NA	NA	NA	-1.86187	-2.04345	-2.08188	-2.01996	-2.4058	-2.24644	-1.90131	NA	NA	NA	NA	NA	NA	NA	NA	NA	NA	NA	NA	NA	NA	NA	NA	NA	NA	NA	NA	NA	NA	NA	NA	NA	NA	NA
A0A494C071	42.1	NA	NA	NA	NA	NA	NA	NA	NA	NA	NA	NA	NA	NA	NA	-0.292169	-0.524157	-0.460063	-0.0180874	-0.695572	-0.765429	-0.464946	NA	NA	NA	NA	NA	NA	NA	NA	NA	NA	NA	NA	NA	NA	NA	NA	NA	NA	NA	NA	NA	NA	NA	NA	NA	NA	NA
A0A494C071	43.8	NA	NA	NA	NA	NA	NA	NA	NA	NA	NA	NA	NA	NA	NA	0.168356	0.206661	0.463057	-0.40255	-0.0807639	-0.296567	-0.181378	NA	NA	NA	NA	NA	NA	NA	NA	NA	NA	NA	NA	NA	NA	NA	NA	NA	NA	NA	NA	NA	NA	NA	NA	NA	NA	NA
A0A494C071	46.5	NA	NA	NA	NA	NA	NA	NA	NA	NA	NA	NA	NA	NA	NA	-0.344069	-0.324754	-0.588112	-0.840538	-0.853941	-0.956305	-0.396741	NA	NA	NA	NA	NA	NA	NA	NA	NA	NA	NA	NA	NA	NA	NA	NA	NA	NA	NA	NA	NA	NA	NA	NA	NA	NA	NA
A0A494C100	40	NA	NA	NA	NA	NA	NA	NA	-0.281081	-0.2094	-0.0981314	0.00186225	-0.156255	-0.146248	-0.121095	NA	NA	NA	NA	NA	NA	NA	NA	NA	NA	NA	NA	NA	NA	NA	NA	NA	NA	NA	NA	NA	NA	NA	NA	NA	NA	NA	NA	NA	NA	NA	NA	NA	NA
A0A494C100	42.1	NA	NA	NA	NA	NA	NA	NA	-0.0017084	0.066056	0.0604134	0.123402	-0.0975705	0.252474	0.102799	NA	NA	NA	NA	NA	NA	NA	NA	NA	NA	NA	NA	NA	NA	NA	NA	NA	NA	NA	NA	NA	NA	NA	NA	NA	NA	NA	NA	NA	NA	NA	NA	NA	NA
A0A494C100	50	NA	NA	NA	NA	NA	NA	NA	NA	NA	NA	NA	NA	NA	NA	0.245733	0.252773	0.238452	0.0374727	0.0596383	0.270505	0.325963	NA	NA	NA	NA	NA	NA	NA	NA	NA	NA	NA	NA	NA	NA	NA	NA	NA	NA	NA	NA	NA	NA	NA	NA	NA	NA	NA
A0A494C100	54	NA	NA	NA	NA	NA	NA	NA	NA	NA	NA	NA	NA	NA	NA	0.144326	-0.0836807	0.135555	-0.00420584	-0.0229262	0.438202	0.24041	NA	NA	NA	NA	NA	NA	NA	NA	NA	NA	NA	NA	NA	NA	NA	NA	NA	NA	NA	NA	NA	NA	NA	NA	NA	NA	NA
A0A494C100|CRLS1	50	NA	NA	NA	NA	NA	NA	NA	0.113991	0.0627161	0.00127805	-0.0416456	-0.109949	0.126591	0.279412	NA	NA	NA	NA	NA	NA	NA	NA	NA	NA	NA	NA	NA	NA	NA	NA	NA	NA	NA	NA	NA	NA	NA	NA	NA	NA	NA	NA	NA	NA	NA	NA	NA	NA
A0A494C100|CRLS1	54	NA	NA	NA	NA	NA	NA	NA	-0.0769852	0.0229004	-0.26787	-0.37829	-0.38312	-0.0102722	0.118773	NA	NA	NA	NA	NA	NA	NA	NA	NA	NA	NA	NA	NA	NA	NA	NA	NA	NA	NA	NA	NA	NA	NA	NA	NA	NA	NA	NA	NA	NA	NA	NA	NA	NA
A0A494C100|CRLS1	57.3	0.143432	0.192349	0.256098	0.170397	0.0408943	0.236553	0.398874	NA	NA	NA	NA	NA	NA	NA	NA	NA	NA	NA	NA	NA	NA	NA	NA	NA	NA	NA	NA	NA	NA	NA	NA	NA	NA	NA	NA	NA	NA	NA	NA	NA	NA	NA	NA	NA	NA	NA	NA	NA
A0A494C100|CRLS1	60.1	0.500503	0.407306	0.170031	0.289059	0.335244	0.671174	0.174939	NA	NA	NA	NA	NA	NA	NA	NA	NA	NA	NA	NA	NA	NA	NA	NA	NA	NA	NA	NA	NA	NA	NA	NA	NA	NA	NA	NA	NA	NA	NA	NA	NA	NA	NA	NA	NA	NA	NA	NA	NA
A0A494C100|MCM8	40	-0.0245443	-0.163616	-0.0548609	-0.148313	-0.197102	0.170271	-0.190586	NA	NA	NA	NA	NA	NA	NA	NA	NA	NA	NA	NA	NA	NA	NA	NA	NA	NA	NA	NA	NA	NA	NA	NA	NA	NA	NA	NA	NA	NA	NA	NA	NA	NA	NA	NA	NA	NA	NA	NA	NA
A0A494C100|MCM8	42.1	-0.170057	0.2944	0.0661838	0.1868	0.139417	-0.282539	0.0875497	NA	NA	NA	NA	NA	NA	NA	NA	NA	NA	NA	NA	NA	NA	NA	NA	NA	NA	NA	NA	NA	NA	NA	NA	NA	NA	NA	NA	NA	NA	NA	NA	NA	NA	NA	NA	NA	NA	NA	NA	NA
A0A494C1P3|MTARC1	62	-0.107843	0.125001	-0.0348941	-0.113923	0.0475785	0.199619	0.871201	-0.0587389	0.0223803	-0.198491	-0.105334	-0.123835	0.17118	0.540373	-0.0172989	0.105901	0.0707831	0.21089	0.215307	0.265834	0.498008	NA	NA	NA	NA	NA	NA	NA	NA	NA	NA	NA	NA	NA	NA	NA	NA	NA	NA	NA	NA	NA	NA	NA	NA	NA	NA	NA
A0A494C1P3|MTARC1	64	0.084168	0.746862	0.345115	0.170082	0.773901	0.221906	0.339842	0.580738	0.564613	0.46593	0.538652	1.06284	0.881027	1.3484	0.293583	0.355118	-0.0110402	0.403009	0.389082	0.548649	0.900904	NA	NA	NA	NA	NA	NA	NA	NA	NA	NA	NA	NA	NA	NA	NA	NA	NA	NA	NA	NA	NA	NA	NA	NA	NA	NA	NA
A0A5F9ZGZ0	40	NA	NA	NA	NA	NA	NA	NA	NA	NA	NA	NA	NA	NA	NA	-0.440293	-0.576489	-0.531286	-0.538708	-0.537871	-0.542387	-0.497027	NA	NA	NA	NA	NA	NA	NA	NA	NA	NA	NA	NA	NA	NA	NA	NA	NA	NA	NA	NA	NA	NA	NA	NA	NA	NA	NA
A0A5F9ZGZ0	42.1	NA	NA	NA	NA	NA	NA	NA	NA	NA	NA	NA	NA	NA	NA	-0.356247	-0.150132	-0.211544	-0.301231	-0.278814	-0.286746	-0.299577	NA	NA	NA	NA	NA	NA	NA	NA	NA	NA	NA	NA	NA	NA	NA	NA	NA	NA	NA	NA	NA	NA	NA	NA	NA	NA	NA
A0A5F9ZGZ6|ARHGEF35|ARHGEF5	62	0.0867554	0.268261	0.195556	0.184806	0.105134	0.150135	0.21002	NA	NA	NA	NA	NA	NA	NA	0.183012	0.142054	0.363136	0.110073	0.315559	-0.00111021	0.0770372	NA	NA	NA	NA	NA	NA	NA	NA	NA	NA	NA	NA	NA	NA	NA	NA	NA	NA	NA	NA	NA	NA	NA	NA	NA	NA	NA
A0A5F9ZGZ6|ARHGEF35|ARHGEF5	64	-0.183492	-0.0411846	-0.0101302	-0.0218016	0.0230024	0.176647	-0.307952	NA	NA	NA	NA	NA	NA	NA	0.0609903	0.0598771	0.166898	0.165647	0.0351871	0.0404914	-0.00191212	NA	NA	NA	NA	NA	NA	NA	NA	NA	NA	NA	NA	NA	NA	NA	NA	NA	NA	NA	NA	NA	NA	NA	NA	NA	NA	NA
A1CF	40	-0.0782192	0.0205398	-0.0294622	-0.0570176	-0.0609526	0.224636	0.673117	-0.114556	-0.106917	-0.209988	-0.20421	-0.104541	0.0375615	0.230045	0.338803	0.421921	0.101641	0.31142	0.293434	0.422466	0.888448	FALSE	FALSE	FALSE	FALSE	FALSE	FALSE	FALSE	NA	NA	NA	NA	NA	NA	NA	0.976719	0.988405	0.977259	0.992683	0.992256	0.693096	0.347549	NA	NA	NA	NA	NA	NA
A1CF	42.1	-0.0433392	-0.0704577	-0.0951439	-0.127849	-0.0738626	0.152346	0.542105	-0.0520019	-0.0338333	-0.101228	-0.0305302	0.0135723	0.188623	0.213185	0.0186065	0.162036	0.029253	0.0733577	0.0637411	0.276171	0.780039	FALSE	FALSE	FALSE	FALSE	FALSE	FALSE	FALSE	NA	NA	NA	NA	NA	NA	NA	0.976719	0.988405	0.977259	0.992683	0.992256	0.693096	0.347549	NA	NA	NA	NA	NA	NA
A1CF	43.8	-0.0283304	-0.115668	-0.144893	-0.117019	-0.0162347	0.309039	0.73875	-0.156534	-0.189796	-0.0945908	-0.0984469	-0.119784	-0.00117299	0.109907	-0.183538	-0.116603	-0.184089	-0.146321	-0.179963	0.0315478	0.602402	FALSE	FALSE	FALSE	FALSE	FALSE	FALSE	FALSE	NA	NA	NA	NA	NA	NA	NA	0.976719	0.988405	0.977259	0.992683	0.992256	0.693096	0.347549	NA	NA	NA	NA	NA	NA
A1CF	46.5	0.0735174	0.266477	0.431181	0.174155	0.377187	0.987903	0.783683	0.0754897	0.0516784	0.204846	0.195929	0.424653	0.351571	0.442628	-0.218068	0.253656	0.188321	0.311997	0.215859	0.402492	1.05919	FALSE	FALSE	FALSE	FALSE	FALSE	FALSE	FALSE	NA	NA	NA	NA	NA	NA	NA	0.976719	0.988405	0.977259	0.992683	0.992256	0.693096	0.347549	NA	NA	NA	NA	NA	NA
A1CF	50	NA	NA	NA	NA	NA	NA	NA	NA	NA	NA	NA	NA	NA	NA	-0.943462	-0.709875	-0.872315	-0.79801	-0.367501	-0.560256	0.378028	FALSE	FALSE	FALSE	FALSE	FALSE	FALSE	FALSE	NA	NA	NA	NA	NA	NA	NA	0.976719	0.988405	0.977259	0.992683	0.992256	0.693096	0.347549	NA	NA	NA	NA	NA	NA
A1CF	54	NA	NA	NA	NA	NA	NA	NA	NA	NA	NA	NA	NA	NA	NA	-0.327479	0.09345	0.191301	-0.0166721	-0.252179	0.369568	1.76206	FALSE	FALSE	FALSE	FALSE	FALSE	FALSE	FALSE	NA	NA	NA	NA	NA	NA	NA	0.976719	0.988405	0.977259	0.992683	0.992256	0.693096	0.347549	NA	NA	NA	NA	NA	NA
A2M	40	NA	NA	NA	NA	NA	NA	NA	0.236264	0.167254	0.311193	-0.0902779	0.142422	0.112948	-0.0947385	0.183186	-0.506606	-0.578062	-0.633613	-0.412218	-0.526518	-1.24653	FALSE	FALSE	FALSE	FALSE	FALSE	FALSE	FALSE	FALSE	FALSE	FALSE	FALSE	FALSE	FALSE	FALSE	0.888343	0.917927	0.938968	0.918909	0.953927	0.830172	0.593312	0.44014	0.955494	0.942794	0.856091	0.593557	0.819506
A2M	42.1	NA	NA	NA	NA	NA	NA	NA	-0.062583	-0.32394	-0.242969	-0.191802	-0.333041	-0.246377	-0.546229	0.256744	-0.477583	-0.626061	-0.512763	-0.469073	-0.541887	-1.15781	FALSE	FALSE	FALSE	FALSE	FALSE	FALSE	FALSE	FALSE	FALSE	FALSE	FALSE	FALSE	FALSE	FALSE	0.888343	0.917927	0.938968	0.918909	0.953927	0.830172	0.593312	0.44014	0.955494	0.942794	0.856091	0.593557	0.819506
A2M	43.8	0.267149	-0.103378	-0.0989616	-0.117805	-0.216752	0.117873	-0.424405	0.0150963	-0.0957568	-0.188179	0.0115066	-0.0207147	-0.231864	-0.546544	0.240296	-0.37797	-0.368608	-0.237282	-0.145325	-0.310336	-0.910756	FALSE	FALSE	FALSE	FALSE	FALSE	FALSE	FALSE	FALSE	FALSE	FALSE	FALSE	FALSE	FALSE	FALSE	0.888343	0.917927	0.938968	0.918909	0.953927	0.830172	0.593312	0.44014	0.955494	0.942794	0.856091	0.593557	0.819506
A2M	46.5	0.418778	-0.0707484	-0.151577	-0.0544327	-0.0610472	0.157045	-0.463631	0.237756	-0.00106997	-0.0904529	-0.10418	0.00782966	-0.142229	-0.382187	0.33392	-0.36774	-0.394155	-0.314789	-0.388494	-0.396154	-0.717508	FALSE	FALSE	FALSE	FALSE	FALSE	FALSE	FALSE	FALSE	FALSE	FALSE	FALSE	FALSE	FALSE	FALSE	0.888343	0.917927	0.938968	0.918909	0.953927	0.830172	0.593312	0.44014	0.955494	0.942794	0.856091	0.593557	0.819506
A2M	50	0.163961	-0.31196	-0.290376	-0.168454	-0.400714	-0.0167646	-0.728919	0.0705977	0.0535023	-0.0942659	-0.115343	-0.213262	-0.274026	-0.713295	0.727134	-0.300153	-0.242579	-0.415268	-0.16325	-0.321563	-1.11979	FALSE	FALSE	FALSE	FALSE	FALSE	FALSE	FALSE	FALSE	FALSE	FALSE	FALSE	FALSE	FALSE	FALSE	0.888343	0.917927	0.938968	0.918909	0.953927	0.830172	0.593312	0.44014	0.955494	0.942794	0.856091	0.593557	0.819506
A2M	54	0.267409	-0.286111	-0.409213	-0.342628	-0.305912	-0.0159568	-0.840776	0.302645	-0.0682899	-0.256218	-0.35656	-0.290097	-0.339533	-0.726475	0.582415	-0.6507	-0.510761	-0.544558	-0.422608	-0.465523	-1.06783	FALSE	FALSE	FALSE	FALSE	FALSE	FALSE	FALSE	FALSE	FALSE	FALSE	FALSE	FALSE	FALSE	FALSE	0.888343	0.917927	0.938968	0.918909	0.953927	0.830172	0.593312	0.44014	0.955494	0.942794	0.856091	0.593557	0.819506
A2M	57.3	0.269169	-0.126209	-0.115219	0.0584788	-0.107838	0.471723	-0.62701	0.188723	0.318148	-0.0299056	-0.0836399	0.111353	-0.0137859	-0.344276	0.819667	-0.478544	-0.310335	-0.341858	-0.170848	-0.388597	-0.926547	FALSE	FALSE	FALSE	FALSE	FALSE	FALSE	FALSE	FALSE	FALSE	FALSE	FALSE	FALSE	FALSE	FALSE	0.888343	0.917927	0.938968	0.918909	0.953927	0.830172	0.593312	0.44014	0.955494	0.942794	0.856091	0.593557	0.819506
A2M	60.1	0.478881	-0.303415	-0.363639	-0.0346672	-0.199625	0.079991	-0.550016	0.272681	-0.198642	0.00972238	0.130934	0.0570126	-0.0386995	0.269635	0.927751	-0.454513	-0.302352	-0.57451	-0.208533	-0.201791	-1.38358	FALSE	FALSE	FALSE	FALSE	FALSE	FALSE	FALSE	FALSE	FALSE	FALSE	FALSE	FALSE	FALSE	FALSE	0.888343	0.917927	0.938968	0.918909	0.953927	0.830172	0.593312	0.44014	0.955494	0.942794	0.856091	0.593557	0.819506
A2M	62	0.203735	-0.38698	-0.282234	-0.23976	-0.342968	0.113271	-0.63325	0.342515	0.0684492	-0.0543484	-0.180701	-0.0550507	-0.0720509	-0.417187	0.626477	-0.696898	-0.676714	-0.670567	-0.474614	-0.412111	-1.14423	FALSE	FALSE	FALSE	FALSE	FALSE	FALSE	FALSE	FALSE	FALSE	FALSE	FALSE	FALSE	FALSE	FALSE	0.888343	0.917927	0.938968	0.918909	0.953927	0.830172	0.593312	0.44014	0.955494	0.942794	0.856091	0.593557	0.819506
A2M	64	0.180527	-0.171111	-0.140613	-0.0291529	-0.21218	0.00998708	-0.899082	0.703818	0.45295	0.347381	0.188333	0.471228	0.364166	0.0351744	0.657135	-1.07375	-0.993296	-0.986296	-0.5563	-0.396742	-0.785185	FALSE	FALSE	FALSE	FALSE	FALSE	FALSE	FALSE	FALSE	FALSE	FALSE	FALSE	FALSE	FALSE	FALSE	0.888343	0.917927	0.938968	0.918909	0.953927	0.830172	0.593312	0.44014	0.955494	0.942794	0.856091	0.593557	0.819506
AAAS	40	-0.191708	-0.158542	-0.21141	-0.11861	-0.133303	0.0140581	-0.395421	-0.0214181	-0.114955	-0.180411	0.116443	0.0243525	-0.206115	-0.656686	0.194938	0.223703	0.0569704	0.10549	0.057245	-0.0134985	-0.586319	FALSE	FALSE	FALSE	FALSE	FALSE	FALSE	FALSE	FALSE	FALSE	FALSE	FALSE	FALSE	FALSE	FALSE	0.978561	0.992693	0.971853	0.992825	0.993307	0.958927	0.060355	0.960395	0.966245	0.95316	0.928512	0.938747	0.909364
AAAS	42.1	-0.0132346	0.0142057	-0.131522	0.0163824	-0.0431872	0.172827	-0.407595	0.0622379	-0.159786	0.0103625	0.00782908	0.19459	0.0833375	-0.508537	-0.0204445	0.123275	0.0373608	-0.115881	-0.103947	-0.133921	-0.829428	FALSE	FALSE	FALSE	FALSE	FALSE	FALSE	FALSE	FALSE	FALSE	FALSE	FALSE	FALSE	FALSE	FALSE	0.978561	0.992693	0.971853	0.992825	0.993307	0.958927	0.060355	0.960395	0.966245	0.95316	0.928512	0.938747	0.909364
AAAS	43.8	-0.0194964	-0.0621338	0.00866298	-0.0694151	0.0592734	-0.00822621	-0.632211	-0.202208	-0.0428322	-0.163802	-0.141554	-0.208912	-0.250285	-1.09104	-0.0816097	0.0733998	0.00378246	-0.10494	0.0804407	0.0829521	-1.19183	FALSE	FALSE	FALSE	FALSE	FALSE	FALSE	FALSE	FALSE	FALSE	FALSE	FALSE	FALSE	FALSE	FALSE	0.978561	0.992693	0.971853	0.992825	0.993307	0.958927	0.060355	0.960395	0.966245	0.95316	0.928512	0.938747	0.909364
AAAS	46.5	0.194171	0.0564639	0.0658219	0.0567824	0.0526874	0.065161	-0.495247	-0.0801887	0.0473704	-0.143677	-0.115433	0.035375	-0.153891	-1.07423	-0.0445094	-0.0866862	-0.213038	-0.151927	-0.0727389	-0.0632656	-1.39191	FALSE	FALSE	FALSE	FALSE	FALSE	FALSE	FALSE	FALSE	FALSE	FALSE	FALSE	FALSE	FALSE	FALSE	0.978561	0.992693	0.971853	0.992825	0.993307	0.958927	0.060355	0.960395	0.966245	0.95316	0.928512	0.938747	0.909364
AAAS	50	0.116589	-0.0481507	-0.0782185	0.0909662	-0.0462876	0.134486	-0.580645	-0.121323	0.0272452	-0.0903561	-0.147352	-0.0249263	-0.0937614	-0.925693	-0.012201	0.0205377	-0.0859088	-0.0899843	-0.0298416	0.0241549	-0.81878	FALSE	FALSE	FALSE	FALSE	FALSE	FALSE	FALSE	FALSE	FALSE	FALSE	FALSE	FALSE	FALSE	FALSE	0.978561	0.992693	0.971853	0.992825	0.993307	0.958927	0.060355	0.960395	0.966245	0.95316	0.928512	0.938747	0.909364
AAAS	54	0.192108	-0.0430535	0.0227191	0.102026	0.102773	0.11912	-0.165445	-0.174771	-0.0551969	-0.125888	-0.220904	-0.0751141	-0.080128	-0.305449	0.0273076	-0.303252	0.0193842	-0.22576	-0.0742266	0.0611074	-0.427237	FALSE	FALSE	FALSE	FALSE	FALSE	FALSE	FALSE	FALSE	FALSE	FALSE	FALSE	FALSE	FALSE	FALSE	0.978561	0.992693	0.971853	0.992825	0.993307	0.958927	0.060355	0.960395	0.966245	0.95316	0.928512	0.938747	0.909364
AACS	40	0.138104	0.0243521	0.0630657	0.0162572	-0.00629004	0.0021653	0.0590016	-0.194702	-0.0846865	-0.200957	-0.266836	-0.303386	-0.265672	0.0175855	-0.29285	-0.254829	-0.300353	-0.37453	-0.348664	-0.298541	-0.221417	FALSE	FALSE	FALSE	FALSE	FALSE	FALSE	FALSE	FALSE	FALSE	FALSE	FALSE	FALSE	FALSE	FALSE	0.934164	0.973901	0.943723	0.960351	0.95275	0.782353	0.94133	0.703554	0.955072	0.95105	0.94371	0.876333	0.869695
AACS	42.1	0.0396976	-0.0399941	-0.0483833	-0.0596242	-0.0346762	-0.128282	0.0883381	-0.0211531	0.00631624	-0.00625007	-0.0600345	-0.131412	-0.12081	0.262684	-0.337628	-0.418228	-0.349657	-0.34527	-0.41674	-0.326175	-0.250736	FALSE	FALSE	FALSE	FALSE	FALSE	FALSE	FALSE	FALSE	FALSE	FALSE	FALSE	FALSE	FALSE	FALSE	0.934164	0.973901	0.943723	0.960351	0.95275	0.782353	0.94133	0.703554	0.955072	0.95105	0.94371	0.876333	0.869695
AACS	43.8	0.056094	-0.0957003	-0.0436251	-0.081837	-0.0846821	-0.0535864	0.0501354	-0.062852	-0.0839156	-0.0237769	-0.0667346	-0.0762485	-0.159379	0.0306928	-0.150482	-0.155294	-0.252458	-0.139229	-0.145917	-0.213956	-0.0490651	FALSE	FALSE	FALSE	FALSE	FALSE	FALSE	FALSE	FALSE	FALSE	FALSE	FALSE	FALSE	FALSE	FALSE	0.934164	0.973901	0.943723	0.960351	0.95275	0.782353	0.94133	0.703554	0.955072	0.95105	0.94371	0.876333	0.869695
AACS	46.5	0.00612532	-0.042264	0.18004	0.0703479	0.123441	0.289779	-0.0356596	-0.0482036	-0.0870464	0.165607	0.00702585	0.0682592	-0.162847	-0.0644097	-0.0472228	0.177449	0.140321	0.11902	0.123155	-0.106537	-0.188347	FALSE	FALSE	FALSE	FALSE	FALSE	FALSE	FALSE	FALSE	FALSE	FALSE	FALSE	FALSE	FALSE	FALSE	0.934164	0.973901	0.943723	0.960351	0.95275	0.782353	0.94133	0.703554	0.955072	0.95105	0.94371	0.876333	0.869695
AACS	50	-0.00846791	-0.127214	-0.116401	-0.273487	0.0321097	-0.0359556	-0.127227	-0.487222	-0.0806012	-0.0948545	-0.183751	0.0516937	-0.281421	-0.389782	-0.601738	-0.40558	-0.692986	-0.545897	-0.466744	-0.636469	-0.83199	FALSE	FALSE	FALSE	FALSE	FALSE	FALSE	FALSE	FALSE	FALSE	FALSE	FALSE	FALSE	FALSE	FALSE	0.934164	0.973901	0.943723	0.960351	0.95275	0.782353	0.94133	0.703554	0.955072	0.95105	0.94371	0.876333	0.869695
AACS	54	0.625752	0.0431131	-0.074065	-0.0525586	0.0363808	-0.00762765	-0.141953	-0.299268	-0.0350222	0.10621	0.0984543	-0.36039	0.042263	0.0982103	0.116396	-0.193163	-0.352741	-0.227853	-0.109626	-0.36062	-0.49684	FALSE	FALSE	FALSE	FALSE	FALSE	FALSE	FALSE	FALSE	FALSE	FALSE	FALSE	FALSE	FALSE	FALSE	0.934164	0.973901	0.943723	0.960351	0.95275	0.782353	0.94133	0.703554	0.955072	0.95105	0.94371	0.876333	0.869695
AACS	57.3	0.833629	-0.0138561	-0.212328	0.413062	0.0715534	0.173359	-0.0597875	NA	NA	NA	NA	NA	NA	NA	NA	NA	NA	NA	NA	NA	NA	FALSE	FALSE	FALSE	FALSE	FALSE	FALSE	FALSE	FALSE	FALSE	FALSE	FALSE	FALSE	FALSE	FALSE	0.934164	0.973901	0.943723	0.960351	0.95275	0.782353	0.94133	0.703554	0.955072	0.95105	0.94371	0.876333	0.869695
AACS	60.1	0.370485	-0.474266	-0.759448	-0.492977	-0.631618	-0.630062	0.204173	NA	NA	NA	NA	NA	NA	NA	NA	NA	NA	NA	NA	NA	NA	FALSE	FALSE	FALSE	FALSE	FALSE	FALSE	FALSE	FALSE	FALSE	FALSE	FALSE	FALSE	FALSE	FALSE	0.934164	0.973901	0.943723	0.960351	0.95275	0.782353	0.94133	0.703554	0.955072	0.95105	0.94371	0.876333	0.869695
AACS	62	NA	NA	NA	NA	NA	NA	NA	NA	NA	NA	NA	NA	NA	NA	0.140573	0.477287	0.199662	-0.30465	0.127295	-0.0880205	-0.55584	FALSE	FALSE	FALSE	FALSE	FALSE	FALSE	FALSE	FALSE	FALSE	FALSE	FALSE	FALSE	FALSE	FALSE	0.934164	0.973901	0.943723	0.960351	0.95275	0.782353	0.94133	0.703554	0.955072	0.95105	0.94371	0.876333	0.869695
AACS	64	NA	NA	NA	NA	NA	NA	NA	NA	NA	NA	NA	NA	NA	NA	0.575338	-0.199619	-0.0859248	-0.670526	-0.588478	-0.218023	-0.580406	FALSE	FALSE	FALSE	FALSE	FALSE	FALSE	FALSE	FALSE	FALSE	FALSE	FALSE	FALSE	FALSE	FALSE	0.934164	0.973901	0.943723	0.960351	0.95275	0.782353	0.94133	0.703554	0.955072	0.95105	0.94371	0.876333	0.869695
AADAT	50	-0.0714075	-0.2099	0.0209778	-0.0471609	-0.142082	-0.233561	-0.227233	-0.200082	0.126632	-0.116884	0.0105262	-0.165101	-0.09198	0.0657971	NA	NA	NA	NA	NA	NA	NA	NA	NA	NA	NA	NA	NA	NA	NA	NA	NA	NA	NA	NA	NA	NA	NA	NA	NA	NA	NA	NA	NA	NA	NA	NA	NA	NA
AADAT	54	0.0908956	0.0514083	0.00735669	-0.119489	0.0287302	0.0322251	-0.0598285	-0.181568	-0.0536982	-0.314973	-0.470762	-0.352483	-0.386183	-0.278261	NA	NA	NA	NA	NA	NA	NA	NA	NA	NA	NA	NA	NA	NA	NA	NA	NA	NA	NA	NA	NA	NA	NA	NA	NA	NA	NA	NA	NA	NA	NA	NA	NA	NA
AAGAB	40	0.0506636	0.157862	0.159739	0.0843092	0.289503	0.124615	-0.0684805	-0.0192172	-0.0507122	0.106494	0.0738706	0.130692	0.0146238	0.0901565	0.0737983	0.0383155	0.0420611	-0.0142967	0.219258	0.0360188	0.017861	FALSE	FALSE	FALSE	FALSE	FALSE	FALSE	FALSE	NA	NA	NA	NA	NA	NA	NA	0.973007	0.991422	0.966125	0.991127	0.978931	0.930607	0.942501	NA	NA	NA	NA	NA	NA
AAGAB	42.1	0.0256469	-0.0287849	0.0696102	0.0513009	0.07705	0.190424	0.0402084	-0.0180286	0.0410222	0.0221573	-0.0271504	0.0173281	0.106207	0.101074	0.0270698	-0.0142493	0.0490661	-0.0139763	-0.0890911	-0.0269933	-0.171333	FALSE	FALSE	FALSE	FALSE	FALSE	FALSE	FALSE	NA	NA	NA	NA	NA	NA	NA	0.973007	0.991422	0.966125	0.991127	0.978931	0.930607	0.942501	NA	NA	NA	NA	NA	NA
AAGAB	43.8	0.0758259	0.0295589	0.0750658	-0.0661712	0.163761	0.156127	0.135532	0.115479	0.0524039	0.0866347	0.184395	0.176963	0.133606	-0.0985292	0.0426725	0.103096	-0.0347185	0.143974	0.131712	0.128048	0.0728515	FALSE	FALSE	FALSE	FALSE	FALSE	FALSE	FALSE	NA	NA	NA	NA	NA	NA	NA	0.973007	0.991422	0.966125	0.991127	0.978931	0.930607	0.942501	NA	NA	NA	NA	NA	NA
AAGAB	46.5	-0.0465172	-0.0481966	-0.158034	-0.00954379	0.0603669	0.11271	-0.169349	-0.0760031	-0.0807683	-0.00854463	0.00476259	0.157631	0.0394076	-0.347651	-0.168814	0.0196875	-0.197228	0.0195661	-0.000161368	0.175638	0.0920998	FALSE	FALSE	FALSE	FALSE	FALSE	FALSE	FALSE	NA	NA	NA	NA	NA	NA	NA	0.973007	0.991422	0.966125	0.991127	0.978931	0.930607	0.942501	NA	NA	NA	NA	NA	NA
AAGAB	50	NA	NA	NA	NA	NA	NA	NA	NA	NA	NA	NA	NA	NA	NA	0.244891	0.301833	0.095578	0.199395	0.352851	0.00929385	0.139946	FALSE	FALSE	FALSE	FALSE	FALSE	FALSE	FALSE	NA	NA	NA	NA	NA	NA	NA	0.973007	0.991422	0.966125	0.991127	0.978931	0.930607	0.942501	NA	NA	NA	NA	NA	NA
AAGAB	54	NA	NA	NA	NA	NA	NA	NA	NA	NA	NA	NA	NA	NA	NA	0.711271	1.10524	0.946459	0.362207	0.486271	0.824434	0.955491	FALSE	FALSE	FALSE	FALSE	FALSE	FALSE	FALSE	NA	NA	NA	NA	NA	NA	NA	0.973007	0.991422	0.966125	0.991127	0.978931	0.930607	0.942501	NA	NA	NA	NA	NA	NA
AAK1	40	-0.172963	0.00679965	-0.0643946	0.00339213	0.0111659	-0.116998	-0.0730294	-0.041472	0.156918	0.0540068	0.174535	-0.0521992	0.0108602	0.0678081	0.0497508	0.129374	0.00548707	0.0264388	0.0629539	0.0160969	0.000464355	FALSE	FALSE	FALSE	FALSE	FALSE	FALSE	FALSE	FALSE	FALSE	FALSE	FALSE	FALSE	FALSE	FALSE	0.974446	0.985415	0.9837	0.985851	0.992682	0.960685	0.93482	0.946162	0.952828	0.91294	0.82967	0.906139	0.628882
AAK1	42.1	0.0247886	-0.0421397	0.000459081	0.0880685	0.0341133	0.0633722	0.0302619	0.0272961	0.0633241	0.070963	0.0949046	0.00489563	0.0937932	0.120739	0.000258967	0.078841	0.0176315	0.0261949	0.00851045	-0.0257236	0.0211702	FALSE	FALSE	FALSE	FALSE	FALSE	FALSE	FALSE	FALSE	FALSE	FALSE	FALSE	FALSE	FALSE	FALSE	0.974446	0.985415	0.9837	0.985851	0.992682	0.960685	0.93482	0.946162	0.952828	0.91294	0.82967	0.906139	0.628882
AAK1	43.8	0.0256372	0.0309783	-0.0261938	0.0480145	0.147219	0.158522	0.0306835	-0.224421	-0.0258692	-0.0482656	-0.247706	-0.0612	-0.177257	-0.0204054	-0.0062256	-0.0358872	-0.0519153	-0.111241	-0.0441029	0.0490806	-0.200289	FALSE	FALSE	FALSE	FALSE	FALSE	FALSE	FALSE	FALSE	FALSE	FALSE	FALSE	FALSE	FALSE	FALSE	0.974446	0.985415	0.9837	0.985851	0.992682	0.960685	0.93482	0.946162	0.952828	0.91294	0.82967	0.906139	0.628882
AAK1	46.5	-0.109813	-0.0571248	-0.12463	-0.0494298	-0.0223232	-0.0743695	-0.0711328	-0.184497	-0.00280317	-0.0465662	-0.124044	-0.107938	-0.131689	-0.0605489	0.0738387	-0.0168581	0.00324832	-0.100171	0.00851513	-0.193446	-0.174335	FALSE	FALSE	FALSE	FALSE	FALSE	FALSE	FALSE	FALSE	FALSE	FALSE	FALSE	FALSE	FALSE	FALSE	0.974446	0.985415	0.9837	0.985851	0.992682	0.960685	0.93482	0.946162	0.952828	0.91294	0.82967	0.906139	0.628882
AAK1	50	-0.0439438	-0.0671592	-0.0623319	0.0218845	0.0700582	-0.0679759	-0.160608	-0.078355	0.107144	-0.0253603	-0.0603335	-0.059388	-0.19692	-0.206098	0.041416	0.0989762	-0.09142	-0.0320823	0.0133837	-0.121315	-0.0856129	FALSE	FALSE	FALSE	FALSE	FALSE	FALSE	FALSE	FALSE	FALSE	FALSE	FALSE	FALSE	FALSE	FALSE	0.974446	0.985415	0.9837	0.985851	0.992682	0.960685	0.93482	0.946162	0.952828	0.91294	0.82967	0.906139	0.628882
AAK1	54	-0.261868	-0.131373	-0.325896	-0.147185	-0.187771	-0.395948	-0.576882	-0.0824059	0.0970727	0.0502606	-0.201822	-0.179093	-0.53169	-0.56824	-0.119956	-0.0291965	-0.133196	-0.348241	-0.293699	-0.690518	-0.645673	FALSE	FALSE	FALSE	FALSE	FALSE	FALSE	FALSE	FALSE	FALSE	FALSE	FALSE	FALSE	FALSE	FALSE	0.974446	0.985415	0.9837	0.985851	0.992682	0.960685	0.93482	0.946162	0.952828	0.91294	0.82967	0.906139	0.628882
AAMDC	40	0.166033	0.0676272	0.250907	0.304448	0.473022	0.162515	-0.00354973	0.548735	0.281635	0.840369	0.67756	0.93637	0.814631	0.792981	-0.56425	-0.533952	-0.291971	-0.368279	-0.26666	-0.317037	-0.45791	FALSE	FALSE	FALSE	FALSE	FALSE	FALSE	FALSE	FALSE	FALSE	FALSE	FALSE	FALSE	FALSE	FALSE	0.975585	0.991055	0.921197	0.988478	0.981135	0.918998	0.926735	0.960846	0.921202	0.927859	0.933971	0.94076	0.905318
AAMDC	42.1	0.136829	0.385368	0.385005	0.336849	0.225508	0.333119	0.203767	0.228801	-0.189708	0.435857	0.214703	0.114401	0.0984008	0.305092	-0.333856	-0.33304	0.042498	-0.377881	-0.188364	-0.079927	-0.244044	FALSE	FALSE	FALSE	FALSE	FALSE	FALSE	FALSE	FALSE	FALSE	FALSE	FALSE	FALSE	FALSE	FALSE	0.975585	0.991055	0.921197	0.988478	0.981135	0.918998	0.926735	0.960846	0.921202	0.927859	0.933971	0.94076	0.905318
AAMDC	43.8	-0.0216955	0.324959	0.1325	0.303182	0.549333	0.298981	0.0792945	0.142687	0.00507079	0.0708613	0.0764962	0.331977	0.123472	0.32838	-0.0986508	0.455588	0.2813	0.145436	0.144305	0.289054	0.22593	FALSE	FALSE	FALSE	FALSE	FALSE	FALSE	FALSE	FALSE	FALSE	FALSE	FALSE	FALSE	FALSE	FALSE	0.975585	0.991055	0.921197	0.988478	0.981135	0.918998	0.926735	0.960846	0.921202	0.927859	0.933971	0.94076	0.905318
AAMDC	46.5	0.194959	0.216069	0.2043	0.357116	0.217591	0.259211	0.16628	0.183409	0.0446663	0.160105	0.373468	0.197418	0.287845	0.326355	0.138877	-0.149907	-0.228014	-0.130835	-0.278026	-0.153398	-0.445469	FALSE	FALSE	FALSE	FALSE	FALSE	FALSE	FALSE	FALSE	FALSE	FALSE	FALSE	FALSE	FALSE	FALSE	0.975585	0.991055	0.921197	0.988478	0.981135	0.918998	0.926735	0.960846	0.921202	0.927859	0.933971	0.94076	0.905318
AAMDC	50	0.228425	0.296298	0.419629	0.38836	0.428007	0.0867497	0.159127	0.069236	0.0831983	0.343348	0.264454	0.118712	0.150914	0.153907	0.110868	0.219932	0.124528	0.155744	0.0847082	0.0675378	-0.0376551	FALSE	FALSE	FALSE	FALSE	FALSE	FALSE	FALSE	FALSE	FALSE	FALSE	FALSE	FALSE	FALSE	FALSE	0.975585	0.991055	0.921197	0.988478	0.981135	0.918998	0.926735	0.960846	0.921202	0.927859	0.933971	0.94076	0.905318
AAMDC	54	0.372797	0.33111	0.470343	0.22711	0.453788	0.0705349	-0.153773	-0.239867	-0.204689	0.197364	0.140089	0.11601	0.122973	-0.188204	0.110549	0.0940651	0.162148	0.358189	0.219077	0.267621	0.139767	FALSE	FALSE	FALSE	FALSE	FALSE	FALSE	FALSE	FALSE	FALSE	FALSE	FALSE	FALSE	FALSE	FALSE	0.975585	0.991055	0.921197	0.988478	0.981135	0.918998	0.926735	0.960846	0.921202	0.927859	0.933971	0.94076	0.905318
AAMDC	57.3	0.204417	0.445424	0.375211	0.275875	0.341666	0.427061	-0.0692584	-0.107074	-0.00961991	0.114456	0.242468	0.230147	-0.00088273	0.0268082	-0.0413961	0.0590674	0.0617245	0.276762	0.219881	0.25786	-0.117495	FALSE	FALSE	FALSE	FALSE	FALSE	FALSE	FALSE	FALSE	FALSE	FALSE	FALSE	FALSE	FALSE	FALSE	0.975585	0.991055	0.921197	0.988478	0.981135	0.918998	0.926735	0.960846	0.921202	0.927859	0.933971	0.94076	0.905318
AAMDC	60.1	0.076174	0.708951	0.636424	0.613723	0.432725	0.423631	-0.0623755	0.0331983	-0.186012	-0.0880242	0.198535	0.099996	0.0456193	-0.463761	-0.19316	0.0647823	0.324487	0.291321	0.248732	0.0203273	-0.411266	FALSE	FALSE	FALSE	FALSE	FALSE	FALSE	FALSE	FALSE	FALSE	FALSE	FALSE	FALSE	FALSE	FALSE	0.975585	0.991055	0.921197	0.988478	0.981135	0.918998	0.926735	0.960846	0.921202	0.927859	0.933971	0.94076	0.905318
AAMDC	62	-0.190664	0.420192	0.339014	0.264568	0.518563	0.391982	-0.0599586	0.0535535	-0.143295	-0.0152027	0.00282961	0.091494	-0.131802	-0.195111	-0.274815	-0.0586867	0.160333	0.276373	0.270389	0.057916	-0.125221	FALSE	FALSE	FALSE	FALSE	FALSE	FALSE	FALSE	FALSE	FALSE	FALSE	FALSE	FALSE	FALSE	FALSE	0.975585	0.991055	0.921197	0.988478	0.981135	0.918998	0.926735	0.960846	0.921202	0.927859	0.933971	0.94076	0.905318
AAMDC	64	-0.258292	0.275033	0.137074	0.282416	0.236208	0.498736	-0.0593212	-0.0717359	-0.349119	-0.0881113	0.178338	0.1549	-0.180229	-0.191026	-0.137195	0.0267814	-0.0945259	-0.114144	0.0464184	0.0778865	0.674119	FALSE	FALSE	FALSE	FALSE	FALSE	FALSE	FALSE	FALSE	FALSE	FALSE	FALSE	FALSE	FALSE	FALSE	0.975585	0.991055	0.921197	0.988478	0.981135	0.918998	0.926735	0.960846	0.921202	0.927859	0.933971	0.94076	0.905318
AAMP	40	0.282253	0.181433	0.161064	0.169295	0.2228	0.144169	-0.216033	0.185437	0.198428	0.0233043	0.108127	0.14596	0.120626	-0.0191926	-0.238341	-0.268727	-0.443463	-0.220731	-0.255831	-0.25179	-0.598446	FALSE	FALSE	FALSE	FALSE	FALSE	FALSE	FALSE	FALSE	FALSE	FALSE	FALSE	FALSE	FALSE	FALSE	0.973742	0.992782	0.969571	0.991907	0.993111	0.952214	0.848673	0.890686	0.91023	0.923289	0.940987	0.930648	0.300475
AAMP	42.1	0.0559411	0.0207096	-0.0914992	0.00662734	0.0147795	-0.0778236	-0.202363	0.0186227	0.0673708	0.0143198	-0.0040845	0.0301721	-0.00397313	0.0819762	-0.142189	-0.272652	-0.270451	-0.183561	-0.193634	-0.164878	-0.424051	FALSE	FALSE	FALSE	FALSE	FALSE	FALSE	FALSE	FALSE	FALSE	FALSE	FALSE	FALSE	FALSE	FALSE	0.973742	0.992782	0.969571	0.991907	0.993111	0.952214	0.848673	0.890686	0.91023	0.923289	0.940987	0.930648	0.300475
AAMP	43.8	-8.63622e-05	-0.0941551	-0.131175	0.0542112	0.0413134	-0.0632187	-0.27186	0.0788798	0.037641	-0.0484523	0.0492608	0.105586	-0.0178975	-0.097627	-0.107046	-0.0558062	-0.230979	0.0827749	-0.0132302	-0.181447	-0.327845	FALSE	FALSE	FALSE	FALSE	FALSE	FALSE	FALSE	FALSE	FALSE	FALSE	FALSE	FALSE	FALSE	FALSE	0.973742	0.992782	0.969571	0.991907	0.993111	0.952214	0.848673	0.890686	0.91023	0.923289	0.940987	0.930648	0.300475
AAMP	46.5	0.0542251	-0.172075	-0.13611	-0.0952865	-0.013881	-0.0440072	-0.355047	0.0229639	-0.171797	0.0301557	0.0238801	0.0628777	-0.0760179	-0.222153	-0.276295	-0.141146	-0.203062	-0.0880403	-0.105519	-0.0129504	-0.302181	FALSE	FALSE	FALSE	FALSE	FALSE	FALSE	FALSE	FALSE	FALSE	FALSE	FALSE	FALSE	FALSE	FALSE	0.973742	0.992782	0.969571	0.991907	0.993111	0.952214	0.848673	0.890686	0.91023	0.923289	0.940987	0.930648	0.300475
AAMP	50	0.115754	-0.00805355	-0.0595604	0.051345	0.113169	-0.0692986	-0.501104	0.195768	-0.483964	0.0448964	0.131167	0.0825882	-0.00177264	-0.62592	0.00267632	-0.301322	-0.0775184	0.0624557	-0.026081	-0.104414	-0.370943	FALSE	FALSE	FALSE	FALSE	FALSE	FALSE	FALSE	FALSE	FALSE	FALSE	FALSE	FALSE	FALSE	FALSE	0.973742	0.992782	0.969571	0.991907	0.993111	0.952214	0.848673	0.890686	0.91023	0.923289	0.940987	0.930648	0.300475
AAMP	54	-0.0321746	-1.11188	-0.174939	-0.17858	-0.0779605	-0.196093	-0.779954	0.0637701	-0.968617	-0.195598	-0.150071	-0.185609	-0.311531	-1.51144	-0.320305	-0.691907	-0.319842	-0.146546	-0.237947	-0.294352	-0.91764	FALSE	FALSE	FALSE	FALSE	FALSE	FALSE	FALSE	FALSE	FALSE	FALSE	FALSE	FALSE	FALSE	FALSE	0.973742	0.992782	0.969571	0.991907	0.993111	0.952214	0.848673	0.890686	0.91023	0.923289	0.940987	0.930648	0.300475
AAMP	57.3	-0.129498	-0.0607465	-0.0934822	-0.138291	-0.074235	-1.17142	-1.18246	-0.407298	-0.508531	0.181291	0.364808	0.154529	0.05344	-1.35724	-0.379763	0.895426	0.723953	0.641293	0.842391	-0.616306	-0.550487	FALSE	FALSE	FALSE	FALSE	FALSE	FALSE	FALSE	FALSE	FALSE	FALSE	FALSE	FALSE	FALSE	FALSE	0.973742	0.992782	0.969571	0.991907	0.993111	0.952214	0.848673	0.890686	0.91023	0.923289	0.940987	0.930648	0.300475
AAMP	60.1	-0.923599	-0.266938	-0.125884	-0.233381	-0.156203	-1.39862	-0.345643	-0.582284	0.244036	0.320395	-0.865009	0.0392396	-0.0298812	-0.171803	-0.0723102	-1.05224	-0.121507	-0.0931625	0.0267898	-0.235815	-0.567039	FALSE	FALSE	FALSE	FALSE	FALSE	FALSE	FALSE	FALSE	FALSE	FALSE	FALSE	FALSE	FALSE	FALSE	0.973742	0.992782	0.969571	0.991907	0.993111	0.952214	0.848673	0.890686	0.91023	0.923289	0.940987	0.930648	0.300475
AAMP	62	-0.512151	-0.358737	-0.115484	-0.295532	-0.185998	-0.6281	-1.82207	-0.0700463	0.119648	-0.0600493	-0.362745	-0.225176	-0.686273	-1.45933	-0.286725	-0.141625	-0.356926	-0.669626	-0.504111	-0.665277	-2.01274	FALSE	FALSE	FALSE	FALSE	FALSE	FALSE	FALSE	FALSE	FALSE	FALSE	FALSE	FALSE	FALSE	FALSE	0.973742	0.992782	0.969571	0.991907	0.993111	0.952214	0.848673	0.890686	0.91023	0.923289	0.940987	0.930648	0.300475
AAMP	64	0.78063	0.217881	0.213468	0.341574	-0.0982927	-0.0598578	-0.883128	0.111121	0.313624	-0.0612707	0.483413	-0.295532	0.0367752	-0.311205	0.849305	0.542608	0.0392627	-0.226199	-0.0968864	-0.0883499	-0.98904	FALSE	FALSE	FALSE	FALSE	FALSE	FALSE	FALSE	FALSE	FALSE	FALSE	FALSE	FALSE	FALSE	FALSE	0.973742	0.992782	0.969571	0.991907	0.993111	0.952214	0.848673	0.890686	0.91023	0.923289	0.940987	0.930648	0.300475
AAR2	40	0.105554	0.128203	-0.0387451	0.0841147	0.156961	0.210107	0.0551488	-0.0995066	-0.10315	-0.122612	-0.0515022	-0.0441196	-0.106352	-0.0453553	0.0765254	0.0968323	-0.0692896	0.0475906	0.0361884	0.0148896	0.0999462	FALSE	FALSE	FALSE	FALSE	FALSE	FALSE	FALSE	FALSE	FALSE	FALSE	FALSE	FALSE	FALSE	FALSE	0.977687	0.989795	0.972368	0.991236	0.988443	0.947484	0.933159	0.955224	0.931638	0.950688	0.954997	0.941324	0.845023
AAR2	42.1	-0.0581568	-0.110932	-0.0588935	-0.0349456	0.0450276	0.00850688	-0.0641077	0.00736558	0.189037	0.0200945	0.086403	0.137485	0.0904544	0.0526846	0.0025939	0.0253812	-0.0866583	0.0110811	0.0145383	0.0406733	0.098522	FALSE	FALSE	FALSE	FALSE	FALSE	FALSE	FALSE	FALSE	FALSE	FALSE	FALSE	FALSE	FALSE	FALSE	0.977687	0.989795	0.972368	0.991236	0.988443	0.947484	0.933159	0.955224	0.931638	0.950688	0.954997	0.941324	0.845023
AAR2	43.8	0.029764	-0.172741	-0.049152	-0.139359	-0.132297	-0.0416805	0.00949729	0.0340918	0.132523	-0.014373	0.0902792	0.0816884	-0.0342219	-0.0688054	-0.0420777	0.0157307	-0.0775174	0.11698	-0.0457746	0.0769614	0.00730935	FALSE	FALSE	FALSE	FALSE	FALSE	FALSE	FALSE	FALSE	FALSE	FALSE	FALSE	FALSE	FALSE	FALSE	0.977687	0.989795	0.972368	0.991236	0.988443	0.947484	0.933159	0.955224	0.931638	0.950688	0.954997	0.941324	0.845023
AAR2	46.5	-0.0207839	-0.0745853	-0.00435575	-0.0463031	0.0992691	0.123158	0.02772	0.111778	0.0641551	0.0491897	0.06955	0.141626	-0.0617487	-0.13726	-0.118219	-0.021774	0.0844606	0.089191	0.0797263	0.0889143	-0.244918	FALSE	FALSE	FALSE	FALSE	FALSE	FALSE	FALSE	FALSE	FALSE	FALSE	FALSE	FALSE	FALSE	FALSE	0.977687	0.989795	0.972368	0.991236	0.988443	0.947484	0.933159	0.955224	0.931638	0.950688	0.954997	0.941324	0.845023
AAR2	50	-0.0383887	-0.100076	-0.0533692	0.0145693	0.112055	-0.000600229	-0.0233481	0.0180623	-0.162687	-0.0526741	-0.146986	0.139031	-0.0210981	-0.0370998	-0.23103	-0.364288	-0.31249	-0.172801	-0.066966	-0.210702	-0.232984	FALSE	FALSE	FALSE	FALSE	FALSE	FALSE	FALSE	FALSE	FALSE	FALSE	FALSE	FALSE	FALSE	FALSE	0.977687	0.989795	0.972368	0.991236	0.988443	0.947484	0.933159	0.955224	0.931638	0.950688	0.954997	0.941324	0.845023
AAR2	54	0.14873	-0.196288	0.0866686	0.203943	0.0498435	-0.315312	-0.298244	-0.212794	-0.110969	0.0426073	0.112452	0.121087	0.0835967	0.0743255	-0.0497875	0.0610592	-0.256724	0.171479	0.0264539	-0.197625	-0.256335	FALSE	FALSE	FALSE	FALSE	FALSE	FALSE	FALSE	FALSE	FALSE	FALSE	FALSE	FALSE	FALSE	FALSE	0.977687	0.989795	0.972368	0.991236	0.988443	0.947484	0.933159	0.955224	0.931638	0.950688	0.954997	0.941324	0.845023
AARS1	40	0.26081	0.0349696	-0.03902	0.108924	0.0813714	0.215261	0.420257	0.090769	0.243068	0.0644988	0.194004	0.0875269	0.256205	0.708267	-0.298323	-0.306497	-0.321859	-0.345431	-0.321669	-0.166396	0.175067	FALSE	FALSE	FALSE	FALSE	FALSE	FALSE	FALSE	FALSE	FALSE	FALSE	FALSE	FALSE	FALSE	TRUE	0.973587	0.989396	0.949607	0.990194	0.98811	0.943176	0.580384	0.933946	0.969402	0.939601	0.71624	0.786111	0.0911097
AARS1	42.1	0.0408414	-0.103892	-0.159936	0.00769347	-0.00459806	0.104088	0.35737	-0.0178801	0.0779873	-0.0403178	0.0224031	-0.0348477	0.13581	0.656566	-0.252995	-0.321935	-0.264776	-0.345697	-0.328781	-0.12646	0.137786	FALSE	FALSE	FALSE	FALSE	FALSE	FALSE	FALSE	FALSE	FALSE	FALSE	FALSE	FALSE	FALSE	TRUE	0.973587	0.989396	0.949607	0.990194	0.98811	0.943176	0.580384	0.933946	0.969402	0.939601	0.71624	0.786111	0.0911097
AARS1	43.8	0.0940435	-0.0240037	-0.0910397	0.0231661	-0.0429489	0.187339	0.476951	-0.0326505	0.0612533	-0.11151	-0.0123615	-0.0531191	0.134571	0.623629	-0.0900245	-0.123742	-0.117398	-0.0746581	-0.00329247	0.119508	0.317863	FALSE	FALSE	FALSE	FALSE	FALSE	FALSE	FALSE	FALSE	FALSE	FALSE	FALSE	FALSE	FALSE	TRUE	0.973587	0.989396	0.949607	0.990194	0.98811	0.943176	0.580384	0.933946	0.969402	0.939601	0.71624	0.786111	0.0911097
AARS1	46.5	0.103219	-0.0322876	-0.0506496	0.0183889	0.0533648	0.208395	0.472325	-0.0737266	0.143202	-0.0135492	0.0167482	-0.0121404	0.11883	0.660581	-0.0587752	-0.144841	-0.0321955	-0.159122	-0.119718	0.0460985	0.0666786	FALSE	FALSE	FALSE	FALSE	FALSE	FALSE	FALSE	FALSE	FALSE	FALSE	FALSE	FALSE	FALSE	TRUE	0.973587	0.989396	0.949607	0.990194	0.98811	0.943176	0.580384	0.933946	0.969402	0.939601	0.71624	0.786111	0.0911097
AARS1	50	0.0567155	-0.0503979	-0.109366	-0.0145656	-0.0490888	0.103676	0.361481	-0.0133788	0.0670985	0.00348317	-0.0683227	-0.0876507	0.0844575	0.636333	0.0299271	-0.0576842	-0.103548	-0.0920762	-0.148397	-0.058924	0.288652	FALSE	FALSE	FALSE	FALSE	FALSE	FALSE	FALSE	FALSE	FALSE	FALSE	FALSE	FALSE	FALSE	TRUE	0.973587	0.989396	0.949607	0.990194	0.98811	0.943176	0.580384	0.933946	0.969402	0.939601	0.71624	0.786111	0.0911097
AARS1	54	-0.167337	-0.165698	-0.252814	-0.366873	-0.190094	-0.15471	0.0646798	-0.139566	0.144719	0.100955	-0.187393	-0.205437	-0.346714	0.180364	-0.154968	-0.189301	-0.198771	-0.36407	-0.275585	-0.560345	-0.104805	FALSE	FALSE	FALSE	FALSE	FALSE	FALSE	FALSE	FALSE	FALSE	FALSE	FALSE	FALSE	FALSE	TRUE	0.973587	0.989396	0.949607	0.990194	0.98811	0.943176	0.580384	0.933946	0.969402	0.939601	0.71624	0.786111	0.0911097
AARS1	57.3	0.0100593	-0.326159	-0.294694	-0.388357	0.0825262	-0.117056	-0.236702	-0.388438	-0.122307	-0.185736	-0.651139	-0.524305	-0.709107	-0.560544	-0.13487	-0.256739	-0.452311	-0.514152	-0.593344	-0.649443	-0.544227	FALSE	FALSE	FALSE	FALSE	FALSE	FALSE	FALSE	FALSE	FALSE	FALSE	FALSE	FALSE	FALSE	TRUE	0.973587	0.989396	0.949607	0.990194	0.98811	0.943176	0.580384	0.933946	0.969402	0.939601	0.71624	0.786111	0.0911097
AARS1	60.1	0.441667	-0.436128	-0.415207	-0.347272	-0.0781199	-0.276593	0.594169	-0.514507	-0.198735	-0.674133	-0.480026	-0.40877	-0.334399	1.99649	0.290839	0.217014	-0.147655	0.0282211	-0.217157	-0.129228	0.0561065	FALSE	FALSE	FALSE	FALSE	FALSE	FALSE	FALSE	FALSE	FALSE	FALSE	FALSE	FALSE	FALSE	TRUE	0.973587	0.989396	0.949607	0.990194	0.98811	0.943176	0.580384	0.933946	0.969402	0.939601	0.71624	0.786111	0.0911097
AARS1	62	0.837387	0.0168831	-0.0846639	-0.150845	5.27217e-05	-0.141531	-0.398564	0.0966379	0.0576709	-0.45092	-0.464959	-0.290447	-0.361926	-0.286992	0.146929	0.226429	0.132616	-0.673282	-0.292806	-0.381496	-1.20737	FALSE	FALSE	FALSE	FALSE	FALSE	FALSE	FALSE	FALSE	FALSE	FALSE	FALSE	FALSE	FALSE	TRUE	0.973587	0.989396	0.949607	0.990194	0.98811	0.943176	0.580384	0.933946	0.969402	0.939601	0.71624	0.786111	0.0911097
AARS1	64	0.825712	0.129734	0.267284	0.113707	-0.0837591	-0.0936331	-0.44776	-0.249242	-0.195072	-0.343708	-0.240652	-0.469063	-0.217436	-0.230651	0.362689	-0.253464	-0.206489	-0.59434	-0.705245	-0.501802	-1.38509	FALSE	FALSE	FALSE	FALSE	FALSE	FALSE	FALSE	FALSE	FALSE	FALSE	FALSE	FALSE	FALSE	TRUE	0.973587	0.989396	0.949607	0.990194	0.98811	0.943176	0.580384	0.933946	0.969402	0.939601	0.71624	0.786111	0.0911097
AARS2	40	0.000993773	-0.0865062	-0.128749	-0.144448	-0.0457161	0.0978425	0.172812	-0.234061	-0.173169	-0.196769	-0.263284	-0.231064	-0.194616	-0.0458502	-0.203325	-0.220542	-0.252018	-0.276761	-0.261582	-0.15893	0.0629837	FALSE	FALSE	FALSE	FALSE	FALSE	FALSE	FALSE	NA	NA	NA	NA	NA	NA	NA	0.863767	0.964008	0.913027	0.848333	0.95573	0.9435	0.907629	NA	NA	NA	NA	NA	NA
AARS2	42.1	-0.0510263	-0.0603567	0.0175695	-0.117439	-0.0490486	0.0588635	0.169897	-0.0931351	0.0451982	-0.0620764	-0.222886	-0.157623	-0.0281262	0.132249	-0.206228	-0.23087	-0.250402	-0.257824	-0.273788	-0.120306	0.051218	FALSE	FALSE	FALSE	FALSE	FALSE	FALSE	FALSE	NA	NA	NA	NA	NA	NA	NA	0.863767	0.964008	0.913027	0.848333	0.95573	0.9435	0.907629	NA	NA	NA	NA	NA	NA
AARS2	43.8	0.12675	0.0528525	0.0564039	-0.0727102	0.0817138	0.119723	0.227875	-0.144177	0.0347557	-0.0258055	-0.202451	-0.196605	-0.257446	0.0610906	-0.0213151	0.0312241	0.0432724	-0.0671331	-0.100611	0.136288	0.157324	FALSE	FALSE	FALSE	FALSE	FALSE	FALSE	FALSE	NA	NA	NA	NA	NA	NA	NA	0.863767	0.964008	0.913027	0.848333	0.95573	0.9435	0.907629	NA	NA	NA	NA	NA	NA
AARS2	46.5	0.0866765	0.0429356	-0.13458	-0.176335	-0.100628	0.117085	-0.0293461	-0.22991	0.136522	-0.0929614	-0.2101	-0.132267	-0.216869	0.0389506	-0.128918	-0.208295	-0.207939	-0.29749	-0.263728	-0.309393	-0.110176	FALSE	FALSE	FALSE	FALSE	FALSE	FALSE	FALSE	NA	NA	NA	NA	NA	NA	NA	0.863767	0.964008	0.913027	0.848333	0.95573	0.9435	0.907629	NA	NA	NA	NA	NA	NA
AARS2	50	NA	NA	NA	NA	NA	NA	NA	NA	NA	NA	NA	NA	NA	NA	-0.395234	-0.0934584	-0.256623	-0.731635	-0.261638	-0.556237	-0.203973	FALSE	FALSE	FALSE	FALSE	FALSE	FALSE	FALSE	NA	NA	NA	NA	NA	NA	NA	0.863767	0.964008	0.913027	0.848333	0.95573	0.9435	0.907629	NA	NA	NA	NA	NA	NA
AARS2	54	NA	NA	NA	NA	NA	NA	NA	NA	NA	NA	NA	NA	NA	NA	-0.528592	0.0805526	-0.389162	-0.957878	0.0151667	-0.322251	0.0270044	FALSE	FALSE	FALSE	FALSE	FALSE	FALSE	FALSE	NA	NA	NA	NA	NA	NA	NA	0.863767	0.964008	0.913027	0.848333	0.95573	0.9435	0.907629	NA	NA	NA	NA	NA	NA
AARSD1	40	NA	NA	NA	NA	NA	NA	NA	NA	NA	NA	NA	NA	NA	NA	-0.282223	-0.270644	-0.522285	-0.268794	-0.273025	-0.3171	-0.435961	NA	NA	NA	NA	NA	NA	NA	NA	NA	NA	NA	NA	NA	NA	NA	NA	NA	NA	NA	NA	NA	NA	NA	NA	NA	NA	NA
AARSD1	42.1	NA	NA	NA	NA	NA	NA	NA	NA	NA	NA	NA	NA	NA	NA	-0.227904	-0.276289	-0.279918	-0.226119	-0.275817	-0.136693	-0.332497	NA	NA	NA	NA	NA	NA	NA	NA	NA	NA	NA	NA	NA	NA	NA	NA	NA	NA	NA	NA	NA	NA	NA	NA	NA	NA	NA
AASDHPPT	40	0.088171	0.0252843	-0.0496789	0.0366093	0.0675127	-0.0895517	-0.201257	-0.0782197	-0.00106912	-0.149286	-0.103249	-0.0800666	-0.0602887	-0.0977415	-0.33229	-0.407213	-0.535509	-0.383688	-0.387626	-0.357366	-0.847855	FALSE	FALSE	FALSE	FALSE	FALSE	FALSE	FALSE	FALSE	FALSE	FALSE	FALSE	FALSE	FALSE	FALSE	0.935076	0.978632	0.928657	0.982046	0.984498	0.920287	0.835864	0.963604	0.95201	0.945675	0.896636	0.893798	0.85584
AASDHPPT	42.1	0.0331039	-0.0410494	-0.007578	-0.023176	0.00750623	0.000211698	-0.146438	-0.0426094	0.0681176	-0.0104228	0.0605862	0.0359053	0.106116	0.100474	-0.327047	-0.484847	-0.334978	-0.356756	-0.403758	-0.268537	-0.723536	FALSE	FALSE	FALSE	FALSE	FALSE	FALSE	FALSE	FALSE	FALSE	FALSE	FALSE	FALSE	FALSE	FALSE	0.935076	0.978632	0.928657	0.982046	0.984498	0.920287	0.835864	0.963604	0.95201	0.945675	0.896636	0.893798	0.85584
AASDHPPT	43.8	0.103661	-0.0264703	-0.0343538	0.0620666	0.0501106	0.0698496	-0.124136	-0.118663	-0.0282881	-0.19327	0.0206361	-0.0941516	-0.0760034	0.024589	-0.0826151	-0.162689	-0.269615	-0.0228662	-0.0343725	-0.0478805	-0.466546	FALSE	FALSE	FALSE	FALSE	FALSE	FALSE	FALSE	FALSE	FALSE	FALSE	FALSE	FALSE	FALSE	FALSE	0.935076	0.978632	0.928657	0.982046	0.984498	0.920287	0.835864	0.963604	0.95201	0.945675	0.896636	0.893798	0.85584
AASDHPPT	46.5	0.134471	-0.0586737	-0.000114316	0.100513	0.0913002	0.0587096	-0.0583841	-0.00206422	0.0263494	-0.0684281	-0.0137066	-0.0533458	0.0141012	0.164637	-0.0901248	-0.263771	-0.171698	-0.118147	-0.159072	-0.0136886	-0.6318	FALSE	FALSE	FALSE	FALSE	FALSE	FALSE	FALSE	FALSE	FALSE	FALSE	FALSE	FALSE	FALSE	FALSE	0.935076	0.978632	0.928657	0.982046	0.984498	0.920287	0.835864	0.963604	0.95201	0.945675	0.896636	0.893798	0.85584
AASDHPPT	50	0.0861473	-0.0576443	-0.0847148	0.0256203	0.0178563	-0.047065	-0.117855	-0.0821093	0.0378281	-0.140419	-0.074252	-0.10467	0.00617137	0.146323	0.016359	-0.0578994	-0.0705168	0.0667192	-0.0295824	0.0957476	-0.287004	FALSE	FALSE	FALSE	FALSE	FALSE	FALSE	FALSE	FALSE	FALSE	FALSE	FALSE	FALSE	FALSE	FALSE	0.935076	0.978632	0.928657	0.982046	0.984498	0.920287	0.835864	0.963604	0.95201	0.945675	0.896636	0.893798	0.85584
AASDHPPT	54	0.162367	0.181055	0.0399755	0.0760923	0.20794	0.215708	-0.0699036	-0.0496758	0.402043	0.146044	0.331145	0.329677	0.456972	0.578297	0.273983	0.129727	0.14273	0.306254	0.185937	0.425027	-0.109569	FALSE	FALSE	FALSE	FALSE	FALSE	FALSE	FALSE	FALSE	FALSE	FALSE	FALSE	FALSE	FALSE	FALSE	0.935076	0.978632	0.928657	0.982046	0.984498	0.920287	0.835864	0.963604	0.95201	0.945675	0.896636	0.893798	0.85584
AASDHPPT	57.3	NA	NA	NA	NA	NA	NA	NA	-0.290889	0.0787646	-0.348782	0.0415527	-0.308314	-0.0287353	0.102266	-0.230862	-0.150648	-0.443947	-0.38771	-0.740589	-0.268338	-0.729619	FALSE	FALSE	FALSE	FALSE	FALSE	FALSE	FALSE	FALSE	FALSE	FALSE	FALSE	FALSE	FALSE	FALSE	0.935076	0.978632	0.928657	0.982046	0.984498	0.920287	0.835864	0.963604	0.95201	0.945675	0.896636	0.893798	0.85584
AASDHPPT	60.1	NA	NA	NA	NA	NA	NA	NA	-0.395408	0.00618547	-0.502285	0.0860748	-0.487325	-0.183933	2.8448	0.0916774	-0.0970232	-0.354265	0.155866	-0.699433	0.0884856	0.976434	FALSE	FALSE	FALSE	FALSE	FALSE	FALSE	FALSE	FALSE	FALSE	FALSE	FALSE	FALSE	FALSE	FALSE	0.935076	0.978632	0.928657	0.982046	0.984498	0.920287	0.835864	0.963604	0.95201	0.945675	0.896636	0.893798	0.85584
AASDHPPT	62	NA	NA	NA	NA	NA	NA	NA	-0.254498	0.0786625	-0.130638	0.0701362	-0.347379	-0.0746878	-0.133016	NA	NA	NA	NA	NA	NA	NA	FALSE	FALSE	FALSE	FALSE	FALSE	FALSE	FALSE	FALSE	FALSE	FALSE	FALSE	FALSE	FALSE	FALSE	0.935076	0.978632	0.928657	0.982046	0.984498	0.920287	0.835864	0.963604	0.95201	0.945675	0.896636	0.893798	0.85584
AASDHPPT	64	NA	NA	NA	NA	NA	NA	NA	-0.640459	-0.79804	-0.685891	-0.811997	-0.921686	-0.533866	-0.99721	NA	NA	NA	NA	NA	NA	NA	FALSE	FALSE	FALSE	FALSE	FALSE	FALSE	FALSE	FALSE	FALSE	FALSE	FALSE	FALSE	FALSE	FALSE	0.935076	0.978632	0.928657	0.982046	0.984498	0.920287	0.835864	0.963604	0.95201	0.945675	0.896636	0.893798	0.85584
AASS	40	0.111575	0.0115728	0.0569941	-0.0648845	0.0905455	0.185078	0.174607	-0.150655	-0.0331781	-0.0952185	-0.145703	-0.164453	-0.0060369	0.101466	-0.198279	-0.173944	-0.214533	-0.217827	-0.172859	-0.00747082	0.132025	FALSE	FALSE	FALSE	FALSE	FALSE	FALSE	FALSE	FALSE	FALSE	FALSE	FALSE	FALSE	FALSE	FALSE	0.966373	0.991861	0.980048	0.985031	0.991726	0.920141	0.838575	0.957317	0.928937	0.930762	0.954684	0.904345	0.861256
AASS	42.1	0.0269166	0.00739608	0.0495401	0.0903411	0.0279561	0.155219	0.177348	-0.0664771	0.0147478	-0.0881389	-0.110596	-0.100255	0.0144821	0.124912	0.012844	0.0573846	0.0786676	-0.0080506	0.151071	0.190896	0.300936	FALSE	FALSE	FALSE	FALSE	FALSE	FALSE	FALSE	FALSE	FALSE	FALSE	FALSE	FALSE	FALSE	FALSE	0.966373	0.991861	0.980048	0.985031	0.991726	0.920141	0.838575	0.957317	0.928937	0.930762	0.954684	0.904345	0.861256
AASS	43.8	-0.0980461	-0.0029302	-0.0940631	-0.124056	-0.0977008	-0.00435983	0.115628	-0.0957418	-0.0374243	0.0438243	-0.109543	-0.130972	-0.0339475	0.199997	0.108014	0.0146116	-0.0656128	0.022199	-0.033258	0.237401	0.340855	FALSE	FALSE	FALSE	FALSE	FALSE	FALSE	FALSE	FALSE	FALSE	FALSE	FALSE	FALSE	FALSE	FALSE	0.966373	0.991861	0.980048	0.985031	0.991726	0.920141	0.838575	0.957317	0.928937	0.930762	0.954684	0.904345	0.861256
AASS	46.5	-0.084755	-0.113146	-0.162167	-0.280046	-0.190647	-0.0485978	0.142297	-0.10036	-0.0253444	-0.0517499	-0.163347	-0.0878733	0.0372246	0.163669	-0.117947	-0.221176	-0.240843	-0.172574	-0.0789766	-0.040326	0.0283604	FALSE	FALSE	FALSE	FALSE	FALSE	FALSE	FALSE	FALSE	FALSE	FALSE	FALSE	FALSE	FALSE	FALSE	0.966373	0.991861	0.980048	0.985031	0.991726	0.920141	0.838575	0.957317	0.928937	0.930762	0.954684	0.904345	0.861256
AASS	50	-0.0547696	0.19512	-0.0631647	-0.0742776	-0.00633022	-0.0465976	0.0832406	-0.143873	0.12191	0.117752	-0.199538	0.051729	0.2459	0.468126	0.109199	0.0497422	0.143559	0.117544	0.174678	0.344084	0.505973	FALSE	FALSE	FALSE	FALSE	FALSE	FALSE	FALSE	FALSE	FALSE	FALSE	FALSE	FALSE	FALSE	FALSE	0.966373	0.991861	0.980048	0.985031	0.991726	0.920141	0.838575	0.957317	0.928937	0.930762	0.954684	0.904345	0.861256
AASS	54	-0.226606	0.0893413	-0.177404	-0.479268	-0.075186	0.0387168	0.190913	0.237577	0.761027	0.801537	0.125472	0.681694	0.856821	1.17452	0.335659	0.43808	0.320365	0.306194	0.616242	0.590174	0.966261	FALSE	FALSE	FALSE	FALSE	FALSE	FALSE	FALSE	FALSE	FALSE	FALSE	FALSE	FALSE	FALSE	FALSE	0.966373	0.991861	0.980048	0.985031	0.991726	0.920141	0.838575	0.957317	0.928937	0.930762	0.954684	0.904345	0.861256
AATF	40	0.348623	-0.208372	0.679621	0.0236555	0.14615	-0.568362	-1.71662	NA	NA	NA	NA	NA	NA	NA	-0.0133817	-1.16996	1.22504	0.397477	0.198787	-0.347588	-1.33471	FALSE	FALSE	FALSE	FALSE	FALSE	FALSE	TRUE	NA	NA	NA	NA	NA	NA	NA	0.692208	0.969366	0.161982	0.966306	0.961766	0.626748	0.000309423	NA	NA	NA	NA	NA	NA
AATF	42.1	0.0239972	0.516271	0.0124976	0.0787017	0.0349961	-0.385291	-1.54844	NA	NA	NA	NA	NA	NA	NA	0.497056	-0.861355	0.295212	0.467746	0.529518	-0.031027	-0.95313	FALSE	FALSE	FALSE	FALSE	FALSE	FALSE	TRUE	NA	NA	NA	NA	NA	NA	NA	0.692208	0.969366	0.161982	0.966306	0.961766	0.626748	0.000309423	NA	NA	NA	NA	NA	NA
AATF	43.8	NA	NA	NA	NA	NA	NA	NA	0.507703	-0.305185	0.703597	0.644426	0.748667	0.697678	-0.372479	NA	NA	NA	NA	NA	NA	NA	FALSE	FALSE	FALSE	FALSE	FALSE	FALSE	TRUE	NA	NA	NA	NA	NA	NA	NA	0.692208	0.969366	0.161982	0.966306	0.961766	0.626748	0.000309423	NA	NA	NA	NA	NA	NA
AATF	46.5	NA	NA	NA	NA	NA	NA	NA	0.246039	0.0434781	0.464356	0.390858	0.496754	0.237782	-0.220309	NA	NA	NA	NA	NA	NA	NA	FALSE	FALSE	FALSE	FALSE	FALSE	FALSE	TRUE	NA	NA	NA	NA	NA	NA	NA	0.692208	0.969366	0.161982	0.966306	0.961766	0.626748	0.000309423	NA	NA	NA	NA	NA	NA
ABAT	40	0.263614	0.19294	0.13654	0.165777	0.11648	0.182343	0.34348	-0.038168	0.0210506	0.0492012	0.0217829	-0.0858119	0.0283444	0.312215	-0.35304	-0.304245	-0.30984	-0.288697	-0.353213	-0.165398	-0.0974904	FALSE	FALSE	FALSE	FALSE	FALSE	FALSE	FALSE	FALSE	FALSE	FALSE	FALSE	FALSE	FALSE	FALSE	0.959026	0.986442	0.974206	0.987627	0.983468	0.951652	0.878467	0.960278	0.923195	0.916085	0.942098	0.906817	0.839492
ABAT	42.1	0.0147172	-0.0219397	0.00671779	-0.0300955	0.0283129	-0.00650174	0.249969	-0.012506	-0.0124212	-0.0177158	-0.0176553	-0.0710876	0.0167869	0.415026	-0.361441	-0.403713	-0.357135	-0.362678	-0.463285	-0.317412	-0.13152	FALSE	FALSE	FALSE	FALSE	FALSE	FALSE	FALSE	FALSE	FALSE	FALSE	FALSE	FALSE	FALSE	FALSE	0.959026	0.986442	0.974206	0.987627	0.983468	0.951652	0.878467	0.960278	0.923195	0.916085	0.942098	0.906817	0.839492
ABAT	43.8	0.0116639	0.0180055	0.0164318	-0.030297	-0.0735928	0.0393877	0.273911	-0.0244841	-0.00321475	-0.108101	-0.0129338	-0.150836	0.000725446	0.308492	-0.11649	-0.17179	-0.214386	-0.114694	-0.137819	-0.00920895	0.187687	FALSE	FALSE	FALSE	FALSE	FALSE	FALSE	FALSE	FALSE	FALSE	FALSE	FALSE	FALSE	FALSE	FALSE	0.959026	0.986442	0.974206	0.987627	0.983468	0.951652	0.878467	0.960278	0.923195	0.916085	0.942098	0.906817	0.839492
ABAT	46.5	0.101218	-0.023471	0.022687	-0.0364467	-0.0505362	0.0597142	0.289156	-0.0299144	0.0458005	-0.0233478	-0.10509	-0.0497908	-0.0254156	0.379737	-0.12367	-0.202884	-0.154575	-0.197628	-0.259066	-0.117427	-0.118841	FALSE	FALSE	FALSE	FALSE	FALSE	FALSE	FALSE	FALSE	FALSE	FALSE	FALSE	FALSE	FALSE	FALSE	0.959026	0.986442	0.974206	0.987627	0.983468	0.951652	0.878467	0.960278	0.923195	0.916085	0.942098	0.906817	0.839492
ABAT	50	0.0984979	0.0570905	0.00538537	-0.0461587	-0.0655596	0.0914137	0.332785	-0.030666	-0.00531102	-0.0369362	0.0153621	-0.107113	0.00894594	0.401121	0.0581617	0.05875	0.0577322	-0.0172383	-0.0994188	0.0565436	0.260036	FALSE	FALSE	FALSE	FALSE	FALSE	FALSE	FALSE	FALSE	FALSE	FALSE	FALSE	FALSE	FALSE	FALSE	0.959026	0.986442	0.974206	0.987627	0.983468	0.951652	0.878467	0.960278	0.923195	0.916085	0.942098	0.906817	0.839492
ABAT	54	-0.0720253	-0.0768313	-0.117725	-0.174495	-0.197308	-0.225327	0.289514	0.126937	0.0749304	-0.146806	-0.126932	-0.225002	-0.0754441	0.38211	-0.0507317	-0.180417	-0.0377054	-0.0857669	-0.242045	-0.0527587	0.0987661	FALSE	FALSE	FALSE	FALSE	FALSE	FALSE	FALSE	FALSE	FALSE	FALSE	FALSE	FALSE	FALSE	FALSE	0.959026	0.986442	0.974206	0.987627	0.983468	0.951652	0.878467	0.960278	0.923195	0.916085	0.942098	0.906817	0.839492
ABAT	57.3	-0.12491	0.116827	-0.0557909	-0.0268663	-0.191678	-0.080229	0.442953	0.108037	0.248749	-0.00535803	0.0181057	-0.0514418	0.108764	0.596249	0.0169457	-0.0495565	0.113751	0.0313534	0.00213944	0.052841	0.351322	FALSE	FALSE	FALSE	FALSE	FALSE	FALSE	FALSE	FALSE	FALSE	FALSE	FALSE	FALSE	FALSE	FALSE	0.959026	0.986442	0.974206	0.987627	0.983468	0.951652	0.878467	0.960278	0.923195	0.916085	0.942098	0.906817	0.839492
ABAT	60.1	-0.144935	-0.0120137	-0.135581	0.0661181	-0.0774821	0.219731	0.226399	0.0530079	-0.24698	0.0856558	0.0429954	-0.016194	0.0881712	-1.30941	0.108552	-0.156843	0.0718439	-0.054141	-0.0446839	-0.0724885	-0.118185	FALSE	FALSE	FALSE	FALSE	FALSE	FALSE	FALSE	FALSE	FALSE	FALSE	FALSE	FALSE	FALSE	FALSE	0.959026	0.986442	0.974206	0.987627	0.983468	0.951652	0.878467	0.960278	0.923195	0.916085	0.942098	0.906817	0.839492
ABAT	62	-0.34478	0.165241	0.181163	0.0218451	0.107669	0.172855	0.583765	-0.206289	-0.127579	-0.266065	-0.289011	-0.297395	-0.160609	0.459635	-0.093943	-0.0711834	-0.0704972	-0.232262	-0.156577	-0.054291	-0.111485	FALSE	FALSE	FALSE	FALSE	FALSE	FALSE	FALSE	FALSE	FALSE	FALSE	FALSE	FALSE	FALSE	FALSE	0.959026	0.986442	0.974206	0.987627	0.983468	0.951652	0.878467	0.960278	0.923195	0.916085	0.942098	0.906817	0.839492
ABAT	64	-0.943366	0.0964665	0.0160228	-0.122359	0.0770527	0.045584	0.524592	-0.238057	0.378037	0.380544	0.075655	0.332465	0.195262	0.795495	0.380723	0.242678	0.319838	0.250483	0.349699	-0.00379456	0.489312	FALSE	FALSE	FALSE	FALSE	FALSE	FALSE	FALSE	FALSE	FALSE	FALSE	FALSE	FALSE	FALSE	FALSE	0.959026	0.986442	0.974206	0.987627	0.983468	0.951652	0.878467	0.960278	0.923195	0.916085	0.942098	0.906817	0.839492
ABCA1	40	-0.13227	0.306676	0.385212	0.244478	0.353312	0.177975	-0.169683	NA	NA	NA	NA	NA	NA	NA	NA	NA	NA	NA	NA	NA	NA	NA	NA	NA	NA	NA	NA	NA	NA	NA	NA	NA	NA	NA	NA	NA	NA	NA	NA	NA	NA	NA	NA	NA	NA	NA	NA	NA
ABCA1	42.1	0.404722	0.307223	0.302908	0.231293	0.228196	0.168568	0.109423	NA	NA	NA	NA	NA	NA	NA	NA	NA	NA	NA	NA	NA	NA	NA	NA	NA	NA	NA	NA	NA	NA	NA	NA	NA	NA	NA	NA	NA	NA	NA	NA	NA	NA	NA	NA	NA	NA	NA	NA	NA
ABCA1	43.8	0.208273	-0.127235	-0.283882	-0.627503	-0.032572	0.227888	1.16629	NA	NA	NA	NA	NA	NA	NA	NA	NA	NA	NA	NA	NA	NA	NA	NA	NA	NA	NA	NA	NA	NA	NA	NA	NA	NA	NA	NA	NA	NA	NA	NA	NA	NA	NA	NA	NA	NA	NA	NA	NA
ABCA1	46.5	-0.194536	0.121262	0.312381	0.301111	-0.519744	0.546518	1.23293	NA	NA	NA	NA	NA	NA	NA	NA	NA	NA	NA	NA	NA	NA	NA	NA	NA	NA	NA	NA	NA	NA	NA	NA	NA	NA	NA	NA	NA	NA	NA	NA	NA	NA	NA	NA	NA	NA	NA	NA	NA
ABCA1	50	-0.083451	0.000582773	0.239592	-0.0613937	-0.258495	0.306643	1.16454	NA	NA	NA	NA	NA	NA	NA	NA	NA	NA	NA	NA	NA	NA	NA	NA	NA	NA	NA	NA	NA	NA	NA	NA	NA	NA	NA	NA	NA	NA	NA	NA	NA	NA	NA	NA	NA	NA	NA	NA	NA
ABCA1	54	-0.304087	-0.0396462	-0.519558	-0.467623	0.0487618	0.304668	1.05867	NA	NA	NA	NA	NA	NA	NA	NA	NA	NA	NA	NA	NA	NA	NA	NA	NA	NA	NA	NA	NA	NA	NA	NA	NA	NA	NA	NA	NA	NA	NA	NA	NA	NA	NA	NA	NA	NA	NA	NA	NA
ABCB1	40	0.0757263	0.11615	0.0946885	0.132785	0.15237	0.306608	0.435398	0.0418256	0.0550485	-0.0365425	0.0678067	0.0494706	0.247102	0.310613	0.103884	0.0905569	-0.00419666	0.0961857	0.167604	0.338922	0.628178	FALSE	FALSE	FALSE	FALSE	FALSE	FALSE	FALSE	FALSE	FALSE	FALSE	FALSE	FALSE	FALSE	FALSE	0.94567	0.983314	0.982593	0.982904	0.980531	0.326613	0.109863	0.219032	0.889259	0.534384	0.0297828	0.262986	0.199621
ABCB1	42.1	0.088484	0.0172577	0.0434707	0.0261176	0.0478192	0.219229	0.557881	0.0144768	0.0113394	-0.0649312	-0.0153216	0.00913697	0.163932	0.420343	0.115904	0.136814	0.0951006	0.195367	0.195305	0.388508	0.644528	FALSE	FALSE	FALSE	FALSE	FALSE	FALSE	FALSE	FALSE	FALSE	FALSE	FALSE	FALSE	FALSE	FALSE	0.94567	0.983314	0.982593	0.982904	0.980531	0.326613	0.109863	0.219032	0.889259	0.534384	0.0297828	0.262986	0.199621
ABCB1	43.8	0.0161983	0.0496232	0.00674402	0.0485198	0.0661356	0.331503	0.560891	-0.0417113	0.0853113	-0.0486006	-0.0745674	0.00878893	0.150334	0.315105	0.0740184	0.0658356	-0.0654006	0.0536512	0.0859857	0.300127	0.474097	FALSE	FALSE	FALSE	FALSE	FALSE	FALSE	FALSE	FALSE	FALSE	FALSE	FALSE	FALSE	FALSE	FALSE	0.94567	0.983314	0.982593	0.982904	0.980531	0.326613	0.109863	0.219032	0.889259	0.534384	0.0297828	0.262986	0.199621
ABCB1	46.5	-0.000358219	0.0296282	0.0793777	0.0773244	0.0901493	0.308035	0.579077	0.0167666	0.125355	0.021932	-0.073734	0.0108886	0.158529	0.443827	0.0551129	-0.0535488	0.072395	0.0144331	0.0792151	0.272831	0.401267	FALSE	FALSE	FALSE	FALSE	FALSE	FALSE	FALSE	FALSE	FALSE	FALSE	FALSE	FALSE	FALSE	FALSE	0.94567	0.983314	0.982593	0.982904	0.980531	0.326613	0.109863	0.219032	0.889259	0.534384	0.0297828	0.262986	0.199621
ABCB1	50	-0.0392974	-0.113273	-0.147927	-0.0980351	-0.0867999	0.199005	0.480605	-0.0830155	0.0107993	-0.0846039	-0.136218	-0.113415	0.0481465	0.421136	0.0210806	0.0674562	-0.0236313	-0.0940844	-0.0108562	0.154984	0.430662	FALSE	FALSE	FALSE	FALSE	FALSE	FALSE	FALSE	FALSE	FALSE	FALSE	FALSE	FALSE	FALSE	FALSE	0.94567	0.983314	0.982593	0.982904	0.980531	0.326613	0.109863	0.219032	0.889259	0.534384	0.0297828	0.262986	0.199621
ABCB1	54	-0.390206	-0.0935597	-0.333707	-0.364753	-0.35128	-0.250377	0.367273	-0.304028	0.118721	-0.0561849	-0.331419	-0.299304	-0.380559	0.0244355	-0.222715	-0.131205	-0.19993	-0.33901	-0.307079	-0.323173	0.0544512	FALSE	FALSE	FALSE	FALSE	FALSE	FALSE	FALSE	FALSE	FALSE	FALSE	FALSE	FALSE	FALSE	FALSE	0.94567	0.983314	0.982593	0.982904	0.980531	0.326613	0.109863	0.219032	0.889259	0.534384	0.0297828	0.262986	0.199621
ABCB1	57.3	-0.478923	-0.808785	-0.607257	-0.685359	-0.352798	-0.674721	-0.037172	-0.499813	-0.167099	-0.41546	-0.750345	-0.496204	-0.384066	-0.282336	-0.438092	-0.479257	-0.521707	-0.443588	-0.598054	-0.184499	0.0298176	FALSE	FALSE	FALSE	FALSE	FALSE	FALSE	FALSE	FALSE	FALSE	FALSE	FALSE	FALSE	FALSE	FALSE	0.94567	0.983314	0.982593	0.982904	0.980531	0.326613	0.109863	0.219032	0.889259	0.534384	0.0297828	0.262986	0.199621
ABCB1	60.1	-0.0684904	-0.179536	0.162134	-0.47306	0.211953	0.517741	1.2853	0.196819	0.526285	-0.0730762	0.00462954	-0.0690389	0.230609	2.04778	0.0873407	0.181651	-0.0989853	-0.0930124	-0.0151932	0.165255	1.15431	FALSE	FALSE	FALSE	FALSE	FALSE	FALSE	FALSE	FALSE	FALSE	FALSE	FALSE	FALSE	FALSE	FALSE	0.94567	0.983314	0.982593	0.982904	0.980531	0.326613	0.109863	0.219032	0.889259	0.534384	0.0297828	0.262986	0.199621
ABCB1	62	NA	NA	NA	NA	NA	NA	NA	0.261907	-0.492788	-0.239245	-0.0947375	0.0250195	0.2781	0.608058	-0.31118	-0.263667	-0.713381	-0.72032	-0.613408	-0.205236	0.390399	FALSE	FALSE	FALSE	FALSE	FALSE	FALSE	FALSE	FALSE	FALSE	FALSE	FALSE	FALSE	FALSE	FALSE	0.94567	0.983314	0.982593	0.982904	0.980531	0.326613	0.109863	0.219032	0.889259	0.534384	0.0297828	0.262986	0.199621
ABCB1	64	NA	NA	NA	NA	NA	NA	NA	-0.0183155	0.435661	0.300135	0.400035	0.0933297	0.82298	1.05845	0.39534	-0.363573	-0.339828	-0.246659	-0.964915	-0.0271604	0.727068	FALSE	FALSE	FALSE	FALSE	FALSE	FALSE	FALSE	FALSE	FALSE	FALSE	FALSE	FALSE	FALSE	FALSE	0.94567	0.983314	0.982593	0.982904	0.980531	0.326613	0.109863	0.219032	0.889259	0.534384	0.0297828	0.262986	0.199621
ABCB10	40	-0.0265736	0.0146646	0.0403599	-0.0726919	0.0551512	0.0791297	0.018042	-0.0247458	0.0666494	-0.0111416	0.0274185	-0.0130272	0.0971237	-0.0847314	0.0474378	-0.00663615	-0.0574053	0.0316253	0.12477	0.0774881	0.315126	FALSE	FALSE	FALSE	FALSE	FALSE	FALSE	FALSE	FALSE	FALSE	FALSE	FALSE	FALSE	FALSE	FALSE	0.970559	0.987792	0.981402	0.991553	0.989006	0.883802	0.915203	0.949814	0.952736	0.947162	0.867184	0.705466	0.402992
ABCB10	42.1	0.0537616	0.104969	0.0904391	0.042437	0.100704	0.13261	0.0789591	-0.00891551	-0.0530604	-0.00508354	-0.00110842	-0.0837529	0.0304014	-0.0628621	0.146025	0.179519	0.104628	0.0953352	0.168904	0.287271	0.289435	FALSE	FALSE	FALSE	FALSE	FALSE	FALSE	FALSE	FALSE	FALSE	FALSE	FALSE	FALSE	FALSE	FALSE	0.970559	0.987792	0.981402	0.991553	0.989006	0.883802	0.915203	0.949814	0.952736	0.947162	0.867184	0.705466	0.402992
ABCB10	43.8	0.023319	0.100293	0.118101	0.0549222	0.0586116	0.0709222	0.115269	-0.107632	-0.0242127	-0.0490238	-0.111392	-0.0849291	0.059273	-0.0683522	0.0305579	0.0387377	0.0479835	0.109149	0.154925	0.23183	0.0135294	FALSE	FALSE	FALSE	FALSE	FALSE	FALSE	FALSE	FALSE	FALSE	FALSE	FALSE	FALSE	FALSE	FALSE	0.970559	0.987792	0.981402	0.991553	0.989006	0.883802	0.915203	0.949814	0.952736	0.947162	0.867184	0.705466	0.402992
ABCB10	46.5	0.0522936	-0.00545842	0.0159238	-0.0379683	-0.036885	-0.0206315	0.0512704	0.0987855	0.187318	0.116675	0.0480152	0.0715856	0.173799	0.139646	0.103522	0.0985842	0.179748	0.148465	0.124202	0.266662	0.133756	FALSE	FALSE	FALSE	FALSE	FALSE	FALSE	FALSE	FALSE	FALSE	FALSE	FALSE	FALSE	FALSE	FALSE	0.970559	0.987792	0.981402	0.991553	0.989006	0.883802	0.915203	0.949814	0.952736	0.947162	0.867184	0.705466	0.402992
ABCB10	50	0.0317414	0.00273692	0.0842228	0.0449796	-0.0238926	-0.0118399	0.0708891	0.000377675	0.0465589	0.0363449	0.00663583	0.0123733	0.115317	0.0876033	0.116151	0.0684292	0.123688	0.119268	0.0941822	0.222893	0.245649	FALSE	FALSE	FALSE	FALSE	FALSE	FALSE	FALSE	FALSE	FALSE	FALSE	FALSE	FALSE	FALSE	FALSE	0.970559	0.987792	0.981402	0.991553	0.989006	0.883802	0.915203	0.949814	0.952736	0.947162	0.867184	0.705466	0.402992
ABCB10	54	-0.0679987	-0.0426608	-0.100157	-0.20664	-0.190868	-0.392108	-0.155446	-0.0477919	0.0520234	-0.0181983	-0.323458	-0.17177	-0.426766	-0.310766	-0.186332	-0.279927	-0.133401	-0.306282	-0.33869	-0.509534	-0.32303	FALSE	FALSE	FALSE	FALSE	FALSE	FALSE	FALSE	FALSE	FALSE	FALSE	FALSE	FALSE	FALSE	FALSE	0.970559	0.987792	0.981402	0.991553	0.989006	0.883802	0.915203	0.949814	0.952736	0.947162	0.867184	0.705466	0.402992
ABCB10	57.3	NA	NA	NA	NA	NA	NA	NA	NA	NA	NA	NA	NA	NA	NA	-0.392496	-0.242833	-0.193658	-0.387347	-0.610905	-1.01186	-1.03897	FALSE	FALSE	FALSE	FALSE	FALSE	FALSE	FALSE	FALSE	FALSE	FALSE	FALSE	FALSE	FALSE	FALSE	0.970559	0.987792	0.981402	0.991553	0.989006	0.883802	0.915203	0.949814	0.952736	0.947162	0.867184	0.705466	0.402992
ABCB10	60.1	NA	NA	NA	NA	NA	NA	NA	NA	NA	NA	NA	NA	NA	NA	0.513359	0.236144	-0.0463046	-0.200747	-0.372856	-0.0979148	-0.277387	FALSE	FALSE	FALSE	FALSE	FALSE	FALSE	FALSE	FALSE	FALSE	FALSE	FALSE	FALSE	FALSE	FALSE	0.970559	0.987792	0.981402	0.991553	0.989006	0.883802	0.915203	0.949814	0.952736	0.947162	0.867184	0.705466	0.402992
ABCB6	40	0.235755	-0.0702148	-0.0852301	-0.0807814	-0.107087	-0.0380316	0.293278	0.0904623	0.226705	0.162602	0.136609	0.0543631	0.175124	0.372792	0.0121386	0.020502	0.0346554	-0.0791403	0.0327429	0.261582	0.557356	FALSE	FALSE	FALSE	FALSE	FALSE	FALSE	FALSE	FALSE	FALSE	FALSE	FALSE	FALSE	FALSE	FALSE	0.950838	0.987509	0.976629	0.991625	0.992153	0.905226	0.221629	0.590575	0.950347	0.830647	0.83911	0.49536	0.771792
ABCB6	42.1	-0.0289223	-0.00180306	0.11955	0.00780044	-0.0745652	-0.0108329	0.445736	-0.0229776	0.0467606	0.0161693	0.0448155	-0.0395623	0.133514	0.371503	0.114689	0.115713	0.0347624	0.092743	0.0125691	0.166084	0.752855	FALSE	FALSE	FALSE	FALSE	FALSE	FALSE	FALSE	FALSE	FALSE	FALSE	FALSE	FALSE	FALSE	FALSE	0.950838	0.987509	0.976629	0.991625	0.992153	0.905226	0.221629	0.590575	0.950347	0.830647	0.83911	0.49536	0.771792
ABCB6	43.8	0.061545	0.0754352	-0.0156572	0.0796658	-0.0806838	0.179583	0.517159	-0.129953	-0.0476894	-0.0382272	-0.0103425	-0.174268	0.00891356	0.129448	-0.107086	-0.0701843	-0.0397914	-0.0448636	-0.150044	0.0884312	0.410146	FALSE	FALSE	FALSE	FALSE	FALSE	FALSE	FALSE	FALSE	FALSE	FALSE	FALSE	FALSE	FALSE	FALSE	0.950838	0.987509	0.976629	0.991625	0.992153	0.905226	0.221629	0.590575	0.950347	0.830647	0.83911	0.49536	0.771792
ABCB6	46.5	-0.0174336	-0.0491693	0.0102959	0.0129171	-0.0713493	0.068989	0.440369	-0.0768864	-0.0900747	-0.107757	-0.0555354	-0.122246	-0.0879937	0.375591	0.129536	0.0145177	0.089326	0.0482024	0.0482357	0.204334	0.370711	FALSE	FALSE	FALSE	FALSE	FALSE	FALSE	FALSE	FALSE	FALSE	FALSE	FALSE	FALSE	FALSE	FALSE	0.950838	0.987509	0.976629	0.991625	0.992153	0.905226	0.221629	0.590575	0.950347	0.830647	0.83911	0.49536	0.771792
ABCB6	50	0.179254	0.0451852	0.198696	0.11757	-0.0714227	0.188168	0.508216	-0.11569	-0.114913	-0.158986	-0.136133	-0.133746	0.00728691	0.234441	0.173786	0.148837	0.0783891	0.0742054	0.0162569	0.258629	0.700294	FALSE	FALSE	FALSE	FALSE	FALSE	FALSE	FALSE	FALSE	FALSE	FALSE	FALSE	FALSE	FALSE	FALSE	0.950838	0.987509	0.976629	0.991625	0.992153	0.905226	0.221629	0.590575	0.950347	0.830647	0.83911	0.49536	0.771792
ABCB6	54	-0.118092	0.00927541	0.0510303	-0.121512	-0.178818	0.13381	0.418566	-0.0257775	0.189102	-0.000251165	0.0148695	-0.0550693	0.016188	0.0312146	-0.148444	-0.0491678	-0.168426	-0.251435	-0.132216	-0.136025	0.209584	FALSE	FALSE	FALSE	FALSE	FALSE	FALSE	FALSE	FALSE	FALSE	FALSE	FALSE	FALSE	FALSE	FALSE	0.950838	0.987509	0.976629	0.991625	0.992153	0.905226	0.221629	0.590575	0.950347	0.830647	0.83911	0.49536	0.771792
ABCB6	57.3	0.157501	-0.109066	0.226323	0.112475	0.0880748	-0.146715	0.423731	-0.0405461	0.0646894	-0.14463	-0.138094	-0.1746	-0.0812533	-0.120513	0.0464641	0.00535455	0.0704141	-0.0623895	-0.130671	0.044427	0.53296	FALSE	FALSE	FALSE	FALSE	FALSE	FALSE	FALSE	FALSE	FALSE	FALSE	FALSE	FALSE	FALSE	FALSE	0.950838	0.987509	0.976629	0.991625	0.992153	0.905226	0.221629	0.590575	0.950347	0.830647	0.83911	0.49536	0.771792
ABCB6	60.1	0.141292	0.055769	-0.151612	-0.250084	-0.390131	-0.148921	0.219803	0.182401	-0.112389	-0.0774304	0.00787118	-0.0593295	-0.0349062	-0.0358715	-0.0408216	-0.0311883	-0.339205	-0.467551	-0.434377	-0.0344704	0.340994	FALSE	FALSE	FALSE	FALSE	FALSE	FALSE	FALSE	FALSE	FALSE	FALSE	FALSE	FALSE	FALSE	FALSE	0.950838	0.987509	0.976629	0.991625	0.992153	0.905226	0.221629	0.590575	0.950347	0.830647	0.83911	0.49536	0.771792
ABCB6	62	-0.535749	-0.177884	-0.145809	-0.128511	-0.487304	-0.160221	0.00964696	0.110121	-0.0334263	-0.309849	-0.246978	-0.0853462	-0.149709	0.175903	NA	NA	NA	NA	NA	NA	NA	FALSE	FALSE	FALSE	FALSE	FALSE	FALSE	FALSE	FALSE	FALSE	FALSE	FALSE	FALSE	FALSE	FALSE	0.950838	0.987509	0.976629	0.991625	0.992153	0.905226	0.221629	0.590575	0.950347	0.830647	0.83911	0.49536	0.771792
ABCB6	64	-0.0568701	0.32688	0.0773784	0.000311197	-0.0936676	0.115341	0.569941	-0.370696	0.216827	0.0894889	0.0792255	0.337138	0.0138032	0.596884	NA	NA	NA	NA	NA	NA	NA	FALSE	FALSE	FALSE	FALSE	FALSE	FALSE	FALSE	FALSE	FALSE	FALSE	FALSE	FALSE	FALSE	FALSE	0.950838	0.987509	0.976629	0.991625	0.992153	0.905226	0.221629	0.590575	0.950347	0.830647	0.83911	0.49536	0.771792
ABCB7	40	0.141684	0.125302	0.0874792	0.190873	0.170673	0.183916	0.198473	0.154143	0.205527	0.138316	0.230046	0.0880502	0.261547	0.185422	0.0362208	0.138383	0.11844	-0.0131806	0.12464	0.30567	0.344952	FALSE	FALSE	FALSE	FALSE	FALSE	FALSE	FALSE	FALSE	FALSE	FALSE	FALSE	FALSE	FALSE	FALSE	0.951588	0.979543	0.969047	0.976932	0.968159	0.754487	0.694376	0.942751	0.917684	0.787978	0.930185	0.938009	0.591469
ABCB7	42.1	0.0707873	0.000861474	0.106723	0.131536	0.123154	0.0984415	0.326681	-0.0434351	0.0556687	-0.0563884	0.0403899	0.0376714	0.0143559	0.101131	0.0362412	-0.0269342	0.0138094	0.0642292	0.267263	0.18651	0.559396	FALSE	FALSE	FALSE	FALSE	FALSE	FALSE	FALSE	FALSE	FALSE	FALSE	FALSE	FALSE	FALSE	FALSE	0.951588	0.979543	0.969047	0.976932	0.968159	0.754487	0.694376	0.942751	0.917684	0.787978	0.930185	0.938009	0.591469
ABCB7	43.8	-0.00174327	0.0483938	0.0710402	0.0315814	-0.0553331	0.0682001	0.143619	-0.0856455	-0.0529421	-0.0650124	-0.108423	-0.0525662	0.0309578	-0.0706856	0.030034	0.00853739	0.0791899	0.0318656	0.0809199	0.25202	0.209975	FALSE	FALSE	FALSE	FALSE	FALSE	FALSE	FALSE	FALSE	FALSE	FALSE	FALSE	FALSE	FALSE	FALSE	0.951588	0.979543	0.969047	0.976932	0.968159	0.754487	0.694376	0.942751	0.917684	0.787978	0.930185	0.938009	0.591469
ABCB7	46.5	0.0996596	-0.0128945	0.085208	0.0502834	0.0731331	0.0312447	0.207568	0.00888396	0.0126678	-0.00880531	-0.00638018	0.000457237	0.0575177	0.0901026	0.0694495	-0.136754	0.0387712	-0.0909177	0.0713751	0.11589	-0.124733	FALSE	FALSE	FALSE	FALSE	FALSE	FALSE	FALSE	FALSE	FALSE	FALSE	FALSE	FALSE	FALSE	FALSE	0.951588	0.979543	0.969047	0.976932	0.968159	0.754487	0.694376	0.942751	0.917684	0.787978	0.930185	0.938009	0.591469
ABCB7	50	0.130349	-0.0312523	0.169165	0.211336	-0.00376275	0.0286746	0.080871	-0.0567141	0.0384924	0.0321356	-0.0224229	-0.00718627	0.0341493	0.0472505	0.0838048	0.0259802	0.15826	0.039011	0.0012139	0.146551	0.0565326	FALSE	FALSE	FALSE	FALSE	FALSE	FALSE	FALSE	FALSE	FALSE	FALSE	FALSE	FALSE	FALSE	FALSE	0.951588	0.979543	0.969047	0.976932	0.968159	0.754487	0.694376	0.942751	0.917684	0.787978	0.930185	0.938009	0.591469
ABCB7	54	0.306686	0.378384	0.332621	0.346269	0.244733	-0.0469919	-0.0483754	-0.0712804	0.436509	0.3541	0.217756	0.210234	-0.128156	-0.21099	0.0721088	0.066299	0.23756	-0.0112719	0.555004	-0.134922	0.432694	FALSE	FALSE	FALSE	FALSE	FALSE	FALSE	FALSE	FALSE	FALSE	FALSE	FALSE	FALSE	FALSE	FALSE	0.951588	0.979543	0.969047	0.976932	0.968159	0.754487	0.694376	0.942751	0.917684	0.787978	0.930185	0.938009	0.591469
ABCB7	57.3	NA	NA	NA	NA	NA	NA	NA	NA	NA	NA	NA	NA	NA	NA	0.344936	0.399442	0.922091	0.509776	0.425164	-0.250236	0.168966	FALSE	FALSE	FALSE	FALSE	FALSE	FALSE	FALSE	FALSE	FALSE	FALSE	FALSE	FALSE	FALSE	FALSE	0.951588	0.979543	0.969047	0.976932	0.968159	0.754487	0.694376	0.942751	0.917684	0.787978	0.930185	0.938009	0.591469
ABCB7	60.1	NA	NA	NA	NA	NA	NA	NA	NA	NA	NA	NA	NA	NA	NA	0.402407	1.33036	0.476652	0.617768	0.410525	0.393873	0.401784	FALSE	FALSE	FALSE	FALSE	FALSE	FALSE	FALSE	FALSE	FALSE	FALSE	FALSE	FALSE	FALSE	FALSE	0.951588	0.979543	0.969047	0.976932	0.968159	0.754487	0.694376	0.942751	0.917684	0.787978	0.930185	0.938009	0.591469
ABCB8	40	0.0902551	-0.0373224	-0.0296007	-0.0808372	-0.130781	0.0333018	0.0819261	-0.114073	0.0133794	-0.204833	0.121622	-0.0551761	-0.015689	0.33681	-0.0498572	0.122697	0.045328	-0.0911554	0.0847454	0.11905	0.491681	FALSE	FALSE	FALSE	FALSE	FALSE	FALSE	FALSE	FALSE	FALSE	FALSE	FALSE	FALSE	FALSE	FALSE	0.978529	0.992893	0.985533	0.989085	0.991259	0.941773	0.506571	0.923191	0.92664	0.92257	0.914627	0.905893	0.741498
ABCB8	42.1	0.091332	-0.0408353	0.0451942	0.0179176	0.0568866	0.0463515	0.412982	-0.188765	-0.087323	-0.168633	-0.160959	-0.0904507	-0.10294	0.263368	0.159041	0.0720165	0.318406	-0.0776787	-0.0538775	0.304156	0.382341	FALSE	FALSE	FALSE	FALSE	FALSE	FALSE	FALSE	FALSE	FALSE	FALSE	FALSE	FALSE	FALSE	FALSE	0.978529	0.992893	0.985533	0.989085	0.991259	0.941773	0.506571	0.923191	0.92664	0.92257	0.914627	0.905893	0.741498
ABCB8	43.8	-0.031082	0.00271645	-0.104724	-0.0431349	0.155863	-0.0444031	-0.0246879	-0.182824	-0.045659	-0.0753217	-0.0142602	-0.0744491	-0.132526	0.0932643	0.0306454	0.00748009	0.0815603	-0.0105285	0.0737641	0.113861	0.415573	FALSE	FALSE	FALSE	FALSE	FALSE	FALSE	FALSE	FALSE	FALSE	FALSE	FALSE	FALSE	FALSE	FALSE	0.978529	0.992893	0.985533	0.989085	0.991259	0.941773	0.506571	0.923191	0.92664	0.92257	0.914627	0.905893	0.741498
ABCB8	46.5	-0.287686	0.0350027	-0.185721	-0.321471	-0.205673	-0.324378	-0.0862248	-0.0222801	0.00316195	-0.0663332	-0.0885697	-0.0264969	-0.0372545	0.301739	0.0498019	-0.0233139	0.134642	-0.120861	0.0159352	0.0578485	-0.335472	FALSE	FALSE	FALSE	FALSE	FALSE	FALSE	FALSE	FALSE	FALSE	FALSE	FALSE	FALSE	FALSE	FALSE	0.978529	0.992893	0.985533	0.989085	0.991259	0.941773	0.506571	0.923191	0.92664	0.92257	0.914627	0.905893	0.741498
ABCB8	50	-0.266797	-0.161798	-0.122292	-0.0422461	-0.00047023	0.0241723	0.182523	0.133053	-0.0271463	0.157029	0.168156	0.125235	0.0374469	0.165908	0.0513689	0.0686943	0.123469	0.00401264	0.0230508	0.151038	0.384079	FALSE	FALSE	FALSE	FALSE	FALSE	FALSE	FALSE	FALSE	FALSE	FALSE	FALSE	FALSE	FALSE	FALSE	0.978529	0.992893	0.985533	0.989085	0.991259	0.941773	0.506571	0.923191	0.92664	0.92257	0.914627	0.905893	0.741498
ABCB8	54	-0.0630554	-0.659128	-0.21011	-0.332279	-0.467812	-0.12359	0.0991325	-0.55822	-0.364237	-0.560344	-0.604854	-0.501642	-0.400094	-0.534484	-0.238702	-0.226671	-0.128191	-0.321802	-0.341778	-0.327344	0.0788468	FALSE	FALSE	FALSE	FALSE	FALSE	FALSE	FALSE	FALSE	FALSE	FALSE	FALSE	FALSE	FALSE	FALSE	0.978529	0.992893	0.985533	0.989085	0.991259	0.941773	0.506571	0.923191	0.92664	0.92257	0.914627	0.905893	0.741498
ABCC1	40	0.0378766	0.105523	0.213859	0.242709	0.129548	0.0311121	-0.0176942	-0.192619	-0.0503387	-0.219206	-0.121802	-0.16157	-0.340841	-0.516108	-0.202898	-0.188816	-0.194148	-0.147563	-0.203435	-0.260696	-0.183775	FALSE	FALSE	FALSE	FALSE	FALSE	FALSE	FALSE	FALSE	FALSE	FALSE	FALSE	FALSE	FALSE	FALSE	0.966299	0.992724	0.984456	0.988596	0.993125	0.914736	0.877202	0.899598	0.916916	0.891665	0.953495	0.887878	0.805101
ABCC1	42.1	0.106099	0.0768925	0.191701	0.174146	0.198697	0.0436279	0.0981998	0.00227249	0.0218103	-0.0142689	0.075297	-0.0180046	-0.0530578	-0.384689	-0.0170085	0.091599	-0.0501901	0.13439	0.0247385	-0.0449608	-0.0785866	FALSE	FALSE	FALSE	FALSE	FALSE	FALSE	FALSE	FALSE	FALSE	FALSE	FALSE	FALSE	FALSE	FALSE	0.966299	0.992724	0.984456	0.988596	0.993125	0.914736	0.877202	0.899598	0.916916	0.891665	0.953495	0.887878	0.805101
ABCC1	43.8	-0.0587362	-0.00133427	0.0836206	0.00800184	0.0022602	-0.0506157	-0.111073	-0.129009	-0.00247569	-0.0774918	-0.019887	-0.0776234	-0.166163	-0.557441	0.106386	0.12284	0.127082	0.193014	0.170949	-0.00738969	-0.120741	FALSE	FALSE	FALSE	FALSE	FALSE	FALSE	FALSE	FALSE	FALSE	FALSE	FALSE	FALSE	FALSE	FALSE	0.966299	0.992724	0.984456	0.988596	0.993125	0.914736	0.877202	0.899598	0.916916	0.891665	0.953495	0.887878	0.805101
ABCC1	46.5	0.0778866	-0.000976152	0.0501793	-0.0207504	-0.014499	-0.0551562	-0.164804	0.072154	0.0455018	0.0100854	0.0162603	-0.0150138	-0.0388439	-0.352584	0.133049	0.089051	0.226869	0.148723	0.129769	0.0686805	-0.314373	FALSE	FALSE	FALSE	FALSE	FALSE	FALSE	FALSE	FALSE	FALSE	FALSE	FALSE	FALSE	FALSE	FALSE	0.966299	0.992724	0.984456	0.988596	0.993125	0.914736	0.877202	0.899598	0.916916	0.891665	0.953495	0.887878	0.805101
ABCC1	50	-0.0618251	0.0590272	-0.0146777	0.15421	-0.0102705	-0.0117861	-0.166346	0.00140426	0.0182158	0.0697521	0.0447265	0.0123273	-0.0338137	-0.346433	0.154877	0.112412	0.022151	0.0473737	-0.027948	0.0159903	-0.0798593	FALSE	FALSE	FALSE	FALSE	FALSE	FALSE	FALSE	FALSE	FALSE	FALSE	FALSE	FALSE	FALSE	FALSE	0.966299	0.992724	0.984456	0.988596	0.993125	0.914736	0.877202	0.899598	0.916916	0.891665	0.953495	0.887878	0.805101
ABCC1	54	-0.0224745	-0.131798	-0.184146	-0.210558	-0.133166	-0.266125	-0.169507	0.067436	-0.0914912	-0.161934	-0.192468	-0.136034	-0.29622	-0.608501	-0.117366	-0.275616	-0.178541	-0.192418	-0.253336	-0.276262	-0.435603	FALSE	FALSE	FALSE	FALSE	FALSE	FALSE	FALSE	FALSE	FALSE	FALSE	FALSE	FALSE	FALSE	FALSE	0.966299	0.992724	0.984456	0.988596	0.993125	0.914736	0.877202	0.899598	0.916916	0.891665	0.953495	0.887878	0.805101
ABCC1	57.3	NA	NA	NA	NA	NA	NA	NA	0.265621	0.34909	0.225754	0.196874	0.189428	-0.138908	-0.0866594	0.101149	-0.22641	0.0138377	-0.0410769	-0.161486	-0.352907	-0.595519	FALSE	FALSE	FALSE	FALSE	FALSE	FALSE	FALSE	FALSE	FALSE	FALSE	FALSE	FALSE	FALSE	FALSE	0.966299	0.992724	0.984456	0.988596	0.993125	0.914736	0.877202	0.899598	0.916916	0.891665	0.953495	0.887878	0.805101
ABCC1	60.1	NA	NA	NA	NA	NA	NA	NA	-0.375112	1.05902	0.174813	0.0397015	0.158629	0.0561012	0.821331	0.0306563	0.344196	-0.0389338	0.210765	0.451791	0.551632	0.228496	FALSE	FALSE	FALSE	FALSE	FALSE	FALSE	FALSE	FALSE	FALSE	FALSE	FALSE	FALSE	FALSE	FALSE	0.966299	0.992724	0.984456	0.988596	0.993125	0.914736	0.877202	0.899598	0.916916	0.891665	0.953495	0.887878	0.805101
ABCC2	40	0.19555	0.0984193	0.0367975	0.0501416	-0.0473827	-0.254351	-0.290401	0.106567	0.221915	0.0786926	0.0624337	-0.0178878	-0.176843	-0.570525	0.161655	0.199623	0.155478	0.11468	0.0556783	-0.0598857	-0.135706	FALSE	FALSE	FALSE	FALSE	FALSE	FALSE	FALSE	FALSE	FALSE	FALSE	FALSE	FALSE	FALSE	FALSE	0.907475	0.978622	0.983071	0.990414	0.990518	0.546706	0.606732	0.570954	0.324333	0.439352	0.034484	0.00145174	0.491425
ABCC2	42.1	0.065526	-0.100522	-0.0569575	-0.0693914	-0.0987835	-0.32572	-0.297411	-0.00665702	0.0528636	-0.104499	0.064066	-0.0793546	-0.265373	-0.645836	0.100562	0.0690114	-0.00116638	-0.0222569	-0.0488264	-0.264088	-0.24036	FALSE	FALSE	FALSE	FALSE	FALSE	FALSE	FALSE	FALSE	FALSE	FALSE	FALSE	FALSE	FALSE	FALSE	0.907475	0.978622	0.983071	0.990414	0.990518	0.546706	0.606732	0.570954	0.324333	0.439352	0.034484	0.00145174	0.491425
ABCC2	43.8	0.00140623	0.0232322	-0.00726449	0.00257512	-0.0605992	-0.209222	-0.301991	-0.0877615	0.113398	-0.0142591	-0.0371495	-0.120812	-0.425339	-0.749812	0.0165494	0.117325	-0.0029168	0.0321371	-0.0201766	-0.224981	-0.282555	FALSE	FALSE	FALSE	FALSE	FALSE	FALSE	FALSE	FALSE	FALSE	FALSE	FALSE	FALSE	FALSE	FALSE	0.907475	0.978622	0.983071	0.990414	0.990518	0.546706	0.606732	0.570954	0.324333	0.439352	0.034484	0.00145174	0.491425
ABCC2	46.5	-0.0319783	-0.0141412	-0.0103155	-0.00461285	-0.106134	-0.303829	-0.317118	-0.0272547	0.0682469	-0.104825	-0.0462128	-0.132039	-0.433444	-0.607509	0.172789	0.049738	-4.18957e-05	-0.0190907	-0.0427244	-0.222713	-0.50026	FALSE	FALSE	FALSE	FALSE	FALSE	FALSE	FALSE	FALSE	FALSE	FALSE	FALSE	FALSE	FALSE	FALSE	0.907475	0.978622	0.983071	0.990414	0.990518	0.546706	0.606732	0.570954	0.324333	0.439352	0.034484	0.00145174	0.491425
ABCC2	50	0.0400874	-0.054781	-0.0496018	-0.0787896	-0.149629	-0.350583	-0.374393	-0.0891902	-0.0193913	-0.103967	-0.054107	-0.165539	-0.496825	-0.749533	-0.0270983	0.0676112	-0.0829669	-0.0795685	-0.185006	-0.471825	-0.433513	FALSE	FALSE	FALSE	FALSE	FALSE	FALSE	FALSE	FALSE	FALSE	FALSE	FALSE	FALSE	FALSE	FALSE	0.907475	0.978622	0.983071	0.990414	0.990518	0.546706	0.606732	0.570954	0.324333	0.439352	0.034484	0.00145174	0.491425
ABCC2	54	-0.166583	-0.118895	-0.345346	-0.444302	-0.530132	-0.915412	-0.780414	-0.12498	-0.090985	-0.369953	-0.54196	-0.681714	-1.06816	-1.06138	-0.2935	-0.166907	-0.388361	-0.532325	-0.533281	-1.03038	-1.0436	FALSE	FALSE	FALSE	FALSE	FALSE	FALSE	FALSE	FALSE	FALSE	FALSE	FALSE	FALSE	FALSE	FALSE	0.907475	0.978622	0.983071	0.990414	0.990518	0.546706	0.606732	0.570954	0.324333	0.439352	0.034484	0.00145174	0.491425
ABCC2	57.3	0.186122	-0.425644	0.0163547	-0.338749	-0.579661	0.236001	-0.252826	0.0862789	-0.054679	-0.184853	-0.285399	-0.312963	-0.631987	-0.873498	-0.253461	-0.159132	-0.225959	-0.321087	-0.544203	-0.495524	-0.666805	FALSE	FALSE	FALSE	FALSE	FALSE	FALSE	FALSE	FALSE	FALSE	FALSE	FALSE	FALSE	FALSE	FALSE	0.907475	0.978622	0.983071	0.990414	0.990518	0.546706	0.606732	0.570954	0.324333	0.439352	0.034484	0.00145174	0.491425
ABCC2	60.1	0.373663	-0.101151	0.0850474	-0.20022	-0.718871	0.393326	0.94223	-0.318099	0.343837	-0.193627	-0.0894302	-0.203729	-0.472088	0.746444	-0.167664	-0.203615	-0.423804	-0.388651	-0.283115	-0.651993	-0.323192	FALSE	FALSE	FALSE	FALSE	FALSE	FALSE	FALSE	FALSE	FALSE	FALSE	FALSE	FALSE	FALSE	FALSE	0.907475	0.978622	0.983071	0.990414	0.990518	0.546706	0.606732	0.570954	0.324333	0.439352	0.034484	0.00145174	0.491425
ABCC2	62	NA	NA	NA	NA	NA	NA	NA	0.267815	0.0762306	-0.0377434	-0.052659	0.0348777	-0.385279	-0.417841	NA	NA	NA	NA	NA	NA	NA	FALSE	FALSE	FALSE	FALSE	FALSE	FALSE	FALSE	FALSE	FALSE	FALSE	FALSE	FALSE	FALSE	FALSE	0.907475	0.978622	0.983071	0.990414	0.990518	0.546706	0.606732	0.570954	0.324333	0.439352	0.034484	0.00145174	0.491425
ABCC2	64	NA	NA	NA	NA	NA	NA	NA	-0.147549	-0.540481	-0.190605	-0.122517	-0.214057	-0.671165	-1.083	NA	NA	NA	NA	NA	NA	NA	FALSE	FALSE	FALSE	FALSE	FALSE	FALSE	FALSE	FALSE	FALSE	FALSE	FALSE	FALSE	FALSE	FALSE	0.907475	0.978622	0.983071	0.990414	0.990518	0.546706	0.606732	0.570954	0.324333	0.439352	0.034484	0.00145174	0.491425
ABCC3	40	NA	NA	NA	NA	NA	NA	NA	NA	NA	NA	NA	NA	NA	NA	-0.780909	-0.274281	-0.333414	-0.237983	-0.601165	-0.937242	-0.212628	NA	NA	NA	NA	NA	NA	NA	NA	NA	NA	NA	NA	NA	NA	NA	NA	NA	NA	NA	NA	NA	NA	NA	NA	NA	NA	NA
ABCC3	42.1	NA	NA	NA	NA	NA	NA	NA	NA	NA	NA	NA	NA	NA	NA	0.370508	0.505969	0.359088	0.0414514	0.146606	-0.372774	0.105851	NA	NA	NA	NA	NA	NA	NA	NA	NA	NA	NA	NA	NA	NA	NA	NA	NA	NA	NA	NA	NA	NA	NA	NA	NA	NA	NA
ABCC4	40	-0.0063208	-0.122971	-0.00600005	-0.0167762	-0.0205497	-0.00170809	-0.12522	0.0434126	0.0891375	0.124496	0.0900362	-0.0334982	-0.044699	-0.167009	-0.0895492	-0.0795574	-0.105574	-0.141248	-0.0897596	-0.108566	-0.178109	FALSE	FALSE	FALSE	FALSE	FALSE	FALSE	FALSE	FALSE	FALSE	FALSE	FALSE	FALSE	FALSE	FALSE	0.973254	0.99292	0.982602	0.992595	0.989988	0.938038	0.896889	0.894911	0.938782	0.926579	0.841897	0.934228	0.788773
ABCC4	42.1	0.105073	0.0164721	0.0708702	0.0823004	0.0110099	-0.00475852	-0.0175314	-0.0296948	0.0148443	-0.00487051	-0.0706459	-0.1801	-0.15527	-0.268943	0.111224	0.0433201	0.0453366	0.0902008	0.0400879	-0.0442173	0.0920264	FALSE	FALSE	FALSE	FALSE	FALSE	FALSE	FALSE	FALSE	FALSE	FALSE	FALSE	FALSE	FALSE	FALSE	0.973254	0.99292	0.982602	0.992595	0.989988	0.938038	0.896889	0.894911	0.938782	0.926579	0.841897	0.934228	0.788773
ABCC4	43.8	-0.224256	-0.251667	-0.12814	-0.204374	-0.197078	-0.206438	-0.290778	-0.0380609	0.0784483	-0.00995282	0.0723835	-0.0857694	-0.0312387	-0.310144	-0.0165287	-0.0309134	-0.0284846	-0.0372841	0.0296925	0.0109887	0.0695318	FALSE	FALSE	FALSE	FALSE	FALSE	FALSE	FALSE	FALSE	FALSE	FALSE	FALSE	FALSE	FALSE	FALSE	0.973254	0.99292	0.982602	0.992595	0.989988	0.938038	0.896889	0.894911	0.938782	0.926579	0.841897	0.934228	0.788773
ABCC4	46.5	-0.0464876	-0.18438	-0.135785	-0.0950958	-0.229539	-0.292184	-0.284511	0.0756243	0.136586	0.0360539	-0.000989514	-0.000286946	-0.0397147	-0.210084	0.0634797	-0.0444417	0.0234098	0.0598829	0.0595651	0.133399	-0.281298	FALSE	FALSE	FALSE	FALSE	FALSE	FALSE	FALSE	FALSE	FALSE	FALSE	FALSE	FALSE	FALSE	FALSE	0.973254	0.99292	0.982602	0.992595	0.989988	0.938038	0.896889	0.894911	0.938782	0.926579	0.841897	0.934228	0.788773
ABCC4	50	0.10026	0.00569422	0.0247659	0.0193687	-0.0922438	-0.0632601	-0.0981663	0.086129	0.0790964	0.0261232	0.00096306	-0.0299423	0.00676564	-0.210542	0.190617	0.190272	0.102848	0.107859	0.114615	0.154986	0.0578633	FALSE	FALSE	FALSE	FALSE	FALSE	FALSE	FALSE	FALSE	FALSE	FALSE	FALSE	FALSE	FALSE	FALSE	0.973254	0.99292	0.982602	0.992595	0.989988	0.938038	0.896889	0.894911	0.938782	0.926579	0.841897	0.934228	0.788773
ABCC4	54	0.0543087	-0.0139476	-0.021131	-0.227253	-0.0897964	-0.0907167	0.0109634	0.00808866	-0.0256222	-0.0534638	-0.211123	-0.256509	-0.23241	-0.316493	-0.0357761	0.0198628	-0.0430028	-0.0684749	0.798447	-0.0845042	-0.0701639	FALSE	FALSE	FALSE	FALSE	FALSE	FALSE	FALSE	FALSE	FALSE	FALSE	FALSE	FALSE	FALSE	FALSE	0.973254	0.99292	0.982602	0.992595	0.989988	0.938038	0.896889	0.894911	0.938782	0.926579	0.841897	0.934228	0.788773
ABCC4	57.3	0.0566312	0.0765643	0.0837167	0.00217979	-0.012423	0.0698535	0.106476	0.0909017	0.191029	-0.00374524	-0.108991	-0.0681488	-0.034144	-0.097024	0.191775	0.149243	0.272989	0.204051	0.185018	0.0699537	0.233572	FALSE	FALSE	FALSE	FALSE	FALSE	FALSE	FALSE	FALSE	FALSE	FALSE	FALSE	FALSE	FALSE	FALSE	0.973254	0.99292	0.982602	0.992595	0.989988	0.938038	0.896889	0.894911	0.938782	0.926579	0.841897	0.934228	0.788773
ABCC4	60.1	0.18774	-0.0809161	-0.0729252	-0.0159675	-0.0518987	-0.102323	-0.00235351	-0.0100334	-0.173911	0.119818	-0.0395719	-0.0829574	-0.217438	-0.885058	0.148448	-0.0274192	0.0047164	-0.0421824	0.0448809	-0.185377	-0.44992	FALSE	FALSE	FALSE	FALSE	FALSE	FALSE	FALSE	FALSE	FALSE	FALSE	FALSE	FALSE	FALSE	FALSE	0.973254	0.99292	0.982602	0.992595	0.989988	0.938038	0.896889	0.894911	0.938782	0.926579	0.841897	0.934228	0.788773
ABCC4	62	-0.16084	0.0125294	-0.00541428	-0.252149	-0.140062	-0.471906	-0.445832	-0.231745	-0.0132317	-0.147927	-0.362208	-0.322427	-0.630724	-0.778832	-0.321532	-0.141643	-0.293719	-0.283887	-0.438724	-0.53885	-0.678869	FALSE	FALSE	FALSE	FALSE	FALSE	FALSE	FALSE	FALSE	FALSE	FALSE	FALSE	FALSE	FALSE	FALSE	0.973254	0.99292	0.982602	0.992595	0.989988	0.938038	0.896889	0.894911	0.938782	0.926579	0.841897	0.934228	0.788773
ABCC4	64	-0.471866	0.26455	0.12631	-0.154385	0.222783	0.0281529	-0.543435	-0.256404	0.127529	0.097931	0.377908	-0.0458999	-0.195927	-0.220492	-0.0977074	0.307034	-0.0413969	-0.176469	-0.128435	0.164214	0.212877	FALSE	FALSE	FALSE	FALSE	FALSE	FALSE	FALSE	FALSE	FALSE	FALSE	FALSE	FALSE	FALSE	FALSE	0.973254	0.99292	0.982602	0.992595	0.989988	0.938038	0.896889	0.894911	0.938782	0.926579	0.841897	0.934228	0.788773
ABCC5	40	-0.0522337	0.134352	0.140075	0.128638	0.213355	0.115321	0.0374511	-0.258985	0.134236	-0.0990568	-0.110249	-0.227353	-0.117216	-0.233596	-0.117543	-0.00577372	-0.261038	-0.164121	-0.115942	0.295366	-0.112819	FALSE	FALSE	FALSE	FALSE	FALSE	FALSE	FALSE	NA	NA	NA	NA	NA	NA	NA	0.951863	0.935734	0.982817	0.992578	0.993052	0.901444	0.938362	NA	NA	NA	NA	NA	NA
ABCC5	42.1	-0.0878859	0.079414	-0.0724903	0.0185463	0.0840485	0.144836	0.0312372	0.0368398	0.300161	0.210679	0.0379121	0.0864712	0.137574	-0.0220952	0.0830106	0.214491	0.198459	0.126152	-0.00304804	0.0828048	0.409759	FALSE	FALSE	FALSE	FALSE	FALSE	FALSE	FALSE	NA	NA	NA	NA	NA	NA	NA	0.951863	0.935734	0.982817	0.992578	0.993052	0.901444	0.938362	NA	NA	NA	NA	NA	NA
ABCC5	43.8	NA	NA	NA	NA	NA	NA	NA	NA	NA	NA	NA	NA	NA	NA	-0.029765	0.0671717	0.0913304	-0.084	-0.00284367	0.119798	-0.0131107	FALSE	FALSE	FALSE	FALSE	FALSE	FALSE	FALSE	NA	NA	NA	NA	NA	NA	NA	0.951863	0.935734	0.982817	0.992578	0.993052	0.901444	0.938362	NA	NA	NA	NA	NA	NA
ABCC5	46.5	NA	NA	NA	NA	NA	NA	NA	NA	NA	NA	NA	NA	NA	NA	0.0292968	0.0706248	0.110466	0.010771	0.0630724	0.0715513	0.0577251	FALSE	FALSE	FALSE	FALSE	FALSE	FALSE	FALSE	NA	NA	NA	NA	NA	NA	NA	0.951863	0.935734	0.982817	0.992578	0.993052	0.901444	0.938362	NA	NA	NA	NA	NA	NA
ABCC5	50	0.098063	0.167971	0.225527	0.213859	0.0606589	0.077681	0.0541772	-0.0900373	-0.157925	0.0468942	-0.184956	-0.0986145	-0.00187913	-0.0708674	0.248336	0.287605	0.168434	0.0482574	0.436675	0.313945	0.391004	FALSE	FALSE	FALSE	FALSE	FALSE	FALSE	FALSE	NA	NA	NA	NA	NA	NA	NA	0.951863	0.935734	0.982817	0.992578	0.993052	0.901444	0.938362	NA	NA	NA	NA	NA	NA
ABCC5	54	0.0184312	0.0145233	-0.223362	-0.364457	-0.245108	-0.366192	-0.241502	0.107279	-0.117007	-0.124188	-0.389593	-0.082402	-0.36965	-0.263846	0.0629658	0.0867946	-0.102096	-0.0843329	-0.196923	-0.378651	-0.0237013	FALSE	FALSE	FALSE	FALSE	FALSE	FALSE	FALSE	NA	NA	NA	NA	NA	NA	NA	0.951863	0.935734	0.982817	0.992578	0.993052	0.901444	0.938362	NA	NA	NA	NA	NA	NA
ABCD3	40	-0.0323874	-0.118967	-0.0331131	0.0212978	0.0118175	0.132039	0.291773	0.0915193	0.0102384	0.0514477	0.0512053	-0.0250735	0.183413	0.182411	0.197714	0.184775	0.0636699	0.212184	0.187342	0.279417	0.926144	FALSE	FALSE	FALSE	FALSE	FALSE	FALSE	FALSE	FALSE	FALSE	FALSE	FALSE	FALSE	FALSE	FALSE	0.964473	0.992493	0.982582	0.986302	0.989471	0.828925	0.656967	0.702086	0.932039	0.904437	0.953738	0.930615	0.0745251
ABCD3	42.1	-0.0881225	-0.0131717	0.0269061	0.00304229	0.0229199	-0.0636466	0.434699	0.0236664	-0.0315677	-0.00869082	-0.025972	0.031761	0.186169	0.0998438	0.101091	0.0468724	0.022145	0.178201	0.0812461	0.313013	0.799262	FALSE	FALSE	FALSE	FALSE	FALSE	FALSE	FALSE	FALSE	FALSE	FALSE	FALSE	FALSE	FALSE	FALSE	0.964473	0.992493	0.982582	0.986302	0.989471	0.828925	0.656967	0.702086	0.932039	0.904437	0.953738	0.930615	0.0745251
ABCD3	43.8	-0.103506	-0.0653769	-0.105433	-0.118472	-0.157574	-0.729674	0.364473	0.0671678	0.0545329	0.09877	0.0522099	0.0709664	0.184359	0.00549411	0.0217913	-0.0625432	-0.148819	0.0645636	0.0415825	-0.0340777	0.477546	FALSE	FALSE	FALSE	FALSE	FALSE	FALSE	FALSE	FALSE	FALSE	FALSE	FALSE	FALSE	FALSE	FALSE	0.964473	0.992493	0.982582	0.986302	0.989471	0.828925	0.656967	0.702086	0.932039	0.904437	0.953738	0.930615	0.0745251
ABCD3	46.5	-0.147936	-0.462514	-0.136448	0.0263529	-0.0344786	-0.00615765	0.250527	0.131755	0.0398197	0.167803	0.153501	0.0701144	0.14471	-0.0196474	0.767275	0.860241	1.1135	0.91663	0.990771	1.27698	1.09694	FALSE	FALSE	FALSE	FALSE	FALSE	FALSE	FALSE	FALSE	FALSE	FALSE	FALSE	FALSE	FALSE	FALSE	0.964473	0.992493	0.982582	0.986302	0.989471	0.828925	0.656967	0.702086	0.932039	0.904437	0.953738	0.930615	0.0745251
ABCD3	50	0.0777752	-0.153308	0.189057	0.147649	0.139298	-0.267079	0.55492	-0.121129	-0.129894	0.286331	0.216954	-0.0135474	0.239039	0.103468	-0.0936898	-0.542655	-0.0974819	-0.0936792	-0.365555	-0.336697	0.217948	FALSE	FALSE	FALSE	FALSE	FALSE	FALSE	FALSE	FALSE	FALSE	FALSE	FALSE	FALSE	FALSE	FALSE	0.964473	0.992493	0.982582	0.986302	0.989471	0.828925	0.656967	0.702086	0.932039	0.904437	0.953738	0.930615	0.0745251
ABCD3	54	0.204541	-0.19459	0.170728	0.170136	0.303013	-0.240375	0.611705	-0.383354	-0.565774	-0.241195	-0.583272	-0.51955	-0.456023	-0.359053	-0.418308	-0.97216	-0.0978744	-0.427994	-0.457032	-0.366795	0.0831173	FALSE	FALSE	FALSE	FALSE	FALSE	FALSE	FALSE	FALSE	FALSE	FALSE	FALSE	FALSE	FALSE	FALSE	0.964473	0.992493	0.982582	0.986302	0.989471	0.828925	0.656967	0.702086	0.932039	0.904437	0.953738	0.930615	0.0745251
ABCD3	57.3	-0.743	0.0338611	-0.452815	-0.495733	-0.208866	-1.3075	-0.228137	-1.02286	-0.540671	-0.310943	-0.78906	-0.690021	-0.764792	-0.527154	0.401154	1.02608	1.38588	0.391247	0.746074	-0.0860699	0.920446	FALSE	FALSE	FALSE	FALSE	FALSE	FALSE	FALSE	FALSE	FALSE	FALSE	FALSE	FALSE	FALSE	FALSE	0.964473	0.992493	0.982582	0.986302	0.989471	0.828925	0.656967	0.702086	0.932039	0.904437	0.953738	0.930615	0.0745251
ABCD3	60.1	-1.15664	-0.280308	-0.56093	-0.54018	-0.110666	-0.661496	-0.627558	-0.530201	0.496797	0.671105	0.0126182	-0.175784	0.0468672	0.427321	0.34297	0.507046	0.440953	2.00499	0.785672	0.171101	0.729965	FALSE	FALSE	FALSE	FALSE	FALSE	FALSE	FALSE	FALSE	FALSE	FALSE	FALSE	FALSE	FALSE	FALSE	0.964473	0.992493	0.982582	0.986302	0.989471	0.828925	0.656967	0.702086	0.932039	0.904437	0.953738	0.930615	0.0745251
ABCE1	40	0.133363	0.165265	-0.104358	0.0925803	0.144675	0.382004	0.0727436	0.00144641	0.119674	0.0412254	0.155362	0.122478	0.249331	0.11222	0.0241401	0.0397611	-0.178649	0.0337072	0.0222772	0.191661	-0.193216	FALSE	FALSE	FALSE	FALSE	FALSE	FALSE	FALSE	FALSE	FALSE	FALSE	FALSE	FALSE	FALSE	FALSE	0.974968	0.992221	0.935878	0.98941	0.990748	0.771115	0.930357	0.754623	0.174326	0.933257	0.64982	0.924678	0.782692
ABCE1	42.1	0.0399504	-0.131615	-0.0666487	-0.00246755	0.110335	0.265443	0.0471367	-0.123439	-0.0424874	-0.133903	-0.0106623	-0.00120673	0.0954533	0.00154098	-0.181665	-0.247352	-0.346757	-0.0144982	-0.153893	-0.0278919	-0.335733	FALSE	FALSE	FALSE	FALSE	FALSE	FALSE	FALSE	FALSE	FALSE	FALSE	FALSE	FALSE	FALSE	FALSE	0.974968	0.992221	0.935878	0.98941	0.990748	0.771115	0.930357	0.754623	0.174326	0.933257	0.64982	0.924678	0.782692
ABCE1	43.8	0.0954952	-0.0209696	-0.127215	0.000839325	0.0376431	0.208467	0.0652049	-0.00132664	-0.071835	-0.184047	0.035827	0.0933527	0.0462653	0.05594	-0.221052	-0.193765	-0.29942	-0.132358	-0.115572	0.0147179	-0.217778	FALSE	FALSE	FALSE	FALSE	FALSE	FALSE	FALSE	FALSE	FALSE	FALSE	FALSE	FALSE	FALSE	FALSE	0.974968	0.992221	0.935878	0.98941	0.990748	0.771115	0.930357	0.754623	0.174326	0.933257	0.64982	0.924678	0.782692
ABCE1	46.5	0.0486587	-0.0368449	-0.030067	-0.00116609	0.0134025	0.259834	-0.0093648	-0.0717047	0.0227137	-0.0494953	-0.0393451	0.0807431	0.042211	0.104292	-0.0816676	-0.0500273	-0.0640786	0.0898281	0.0463883	0.17617	-0.223206	FALSE	FALSE	FALSE	FALSE	FALSE	FALSE	FALSE	FALSE	FALSE	FALSE	FALSE	FALSE	FALSE	FALSE	0.974968	0.992221	0.935878	0.98941	0.990748	0.771115	0.930357	0.754623	0.174326	0.933257	0.64982	0.924678	0.782692
ABCE1	50	0.00251862	-0.176606	-0.22503	-0.0352559	0.0146484	0.332573	0.126668	-0.157651	0.089408	-0.149188	-0.145938	-0.057792	0.00579543	0.14326	-0.018266	0.0534493	-0.0828014	-0.153727	-0.0883103	0.147977	-0.0167086	FALSE	FALSE	FALSE	FALSE	FALSE	FALSE	FALSE	FALSE	FALSE	FALSE	FALSE	FALSE	FALSE	FALSE	0.974968	0.992221	0.935878	0.98941	0.990748	0.771115	0.930357	0.754623	0.174326	0.933257	0.64982	0.924678	0.782692
ABCE1	54	-0.0946785	0.0709554	-0.424997	-0.256881	-0.156125	0.192131	0.203272	-0.0590161	0.221356	-0.286357	-0.0683887	-0.0681545	-0.149704	0.251955	0.0318478	-0.0694837	-0.160578	-0.247993	-0.143648	0.0258367	-0.0752803	FALSE	FALSE	FALSE	FALSE	FALSE	FALSE	FALSE	FALSE	FALSE	FALSE	FALSE	FALSE	FALSE	FALSE	0.974968	0.992221	0.935878	0.98941	0.990748	0.771115	0.930357	0.754623	0.174326	0.933257	0.64982	0.924678	0.782692
ABCE1	57.3	0.118104	0.204521	0.0122279	0.0345449	0.0377921	0.485145	0.539912	0.20692	0.350414	-0.10523	-0.241546	-0.0488453	-0.146588	0.258755	0.0140146	-0.415005	-0.0941566	-0.300986	-0.196153	0.110084	0.00154991	FALSE	FALSE	FALSE	FALSE	FALSE	FALSE	FALSE	FALSE	FALSE	FALSE	FALSE	FALSE	FALSE	FALSE	0.974968	0.992221	0.935878	0.98941	0.990748	0.771115	0.930357	0.754623	0.174326	0.933257	0.64982	0.924678	0.782692
ABCE1	60.1	0.361606	0.0767619	-0.173648	0.149363	-0.0594819	0.604263	0.420399	0.336119	0.292594	-0.143147	0.245799	0.00693616	-0.0101853	0.00680249	0.390142	0.263831	0.27954	-0.0870858	0.175878	0.144645	0.129041	FALSE	FALSE	FALSE	FALSE	FALSE	FALSE	FALSE	FALSE	FALSE	FALSE	FALSE	FALSE	FALSE	FALSE	0.974968	0.992221	0.935878	0.98941	0.990748	0.771115	0.930357	0.754623	0.174326	0.933257	0.64982	0.924678	0.782692
ABCE1	62	0.155645	0.345084	0.000133021	0.0799348	-0.0639322	0.0967118	0.416925	-0.170618	0.143388	-0.231019	-0.198057	-0.0744016	-0.271907	0.315017	0.360864	0.14306	0.198826	-0.0512555	0.0833405	0.278708	0.412247	FALSE	FALSE	FALSE	FALSE	FALSE	FALSE	FALSE	FALSE	FALSE	FALSE	FALSE	FALSE	FALSE	FALSE	0.974968	0.992221	0.935878	0.98941	0.990748	0.771115	0.930357	0.754623	0.174326	0.933257	0.64982	0.924678	0.782692
ABCE1	64	0.128167	0.401046	-0.106994	0.163398	0.0827337	-0.293906	0.206906	0.0106063	0.457887	0.011603	-0.00452674	0.430236	-0.0580898	0.603283	0.521218	0.70798	0.411598	0.176636	0.386961	0.34959	0.708465	FALSE	FALSE	FALSE	FALSE	FALSE	FALSE	FALSE	FALSE	FALSE	FALSE	FALSE	FALSE	FALSE	FALSE	0.974968	0.992221	0.935878	0.98941	0.990748	0.771115	0.930357	0.754623	0.174326	0.933257	0.64982	0.924678	0.782692
ABCF1	40	-0.162336	-0.111189	-0.355081	-0.0191573	-0.112324	-0.222536	-0.335894	0.0896039	-0.319969	-0.0872987	-0.110029	-0.0303063	-0.0828044	-0.24916	0.243564	0.110099	-0.283758	0.297443	0.173771	0.0542994	0.00700228	FALSE	FALSE	FALSE	FALSE	FALSE	FALSE	FALSE	FALSE	FALSE	FALSE	FALSE	FALSE	FALSE	FALSE	0.971908	0.986443	0.808229	0.991478	0.990139	0.948357	0.866492	0.766249	0.885299	0.935291	0.535902	0.710763	0.230424
ABCF1	42.1	-0.0268507	-0.142012	-0.0519756	-0.000290794	0.0431929	-0.107352	-0.176005	-0.155689	-0.16619	-0.157215	-0.138276	0.0204994	-0.0530952	-0.269018	0.209188	0.153774	-0.107188	0.147231	0.206782	0.126075	0.0298091	FALSE	FALSE	FALSE	FALSE	FALSE	FALSE	FALSE	FALSE	FALSE	FALSE	FALSE	FALSE	FALSE	FALSE	0.971908	0.986443	0.808229	0.991478	0.990139	0.948357	0.866492	0.766249	0.885299	0.935291	0.535902	0.710763	0.230424
ABCF1	43.8	-0.0658012	0.113804	-0.297208	0.0916828	-0.0681407	-0.162814	-0.168185	0.248204	-0.171252	0.254598	0.203431	0.19459	0.139084	0.169046	0.0164865	-0.211045	-0.400116	-0.0626969	-0.261974	-0.627128	-0.357908	FALSE	FALSE	FALSE	FALSE	FALSE	FALSE	FALSE	FALSE	FALSE	FALSE	FALSE	FALSE	FALSE	FALSE	0.971908	0.986443	0.808229	0.991478	0.990139	0.948357	0.866492	0.766249	0.885299	0.935291	0.535902	0.710763	0.230424
ABCF1	46.5	-0.062455	-0.116425	-0.276826	-0.0585239	-0.115067	-0.190443	-0.242179	0.136876	-0.409399	-0.0122411	-0.0740824	0.0885309	-0.120164	-0.21828	-0.0219879	0.204345	0.0580437	0.158847	0.174881	0.0931918	0.0386323	FALSE	FALSE	FALSE	FALSE	FALSE	FALSE	FALSE	FALSE	FALSE	FALSE	FALSE	FALSE	FALSE	FALSE	0.971908	0.986443	0.808229	0.991478	0.990139	0.948357	0.866492	0.766249	0.885299	0.935291	0.535902	0.710763	0.230424
ABCF1	50	0.0287712	-0.0779593	-0.307165	0.103294	-0.0289803	-0.0650763	-0.121151	-0.0367999	-0.212573	0.0663863	0.0960898	0.0775636	-0.0709664	-0.144661	-0.0732299	-0.0414467	-0.124216	0.102506	0.0407428	-0.0517334	-0.0816913	FALSE	FALSE	FALSE	FALSE	FALSE	FALSE	FALSE	FALSE	FALSE	FALSE	FALSE	FALSE	FALSE	FALSE	0.971908	0.986443	0.808229	0.991478	0.990139	0.948357	0.866492	0.766249	0.885299	0.935291	0.535902	0.710763	0.230424
ABCF1	54	0.0349185	-0.187276	-0.128859	0.117145	-0.0295602	-0.0551994	-0.371775	-0.0428216	-0.634761	-0.227998	-0.462174	-0.22333	-0.683283	-0.806654	-0.264811	-0.184802	-0.302155	-0.330828	-0.23699	-0.543772	-0.681119	FALSE	FALSE	FALSE	FALSE	FALSE	FALSE	FALSE	FALSE	FALSE	FALSE	FALSE	FALSE	FALSE	FALSE	0.971908	0.986443	0.808229	0.991478	0.990139	0.948357	0.866492	0.766249	0.885299	0.935291	0.535902	0.710763	0.230424
ABCF1	57.3	-0.567783	-0.413093	-0.40986	-0.691254	0.0907179	-0.917913	-0.753551	-0.629563	-0.992551	-0.249913	-0.624445	-0.516009	-0.720952	-1.149	-0.774461	-0.76081	-0.850942	-1.00197	-1.08367	-1.43619	-1.6614	FALSE	FALSE	FALSE	FALSE	FALSE	FALSE	FALSE	FALSE	FALSE	FALSE	FALSE	FALSE	FALSE	FALSE	0.971908	0.986443	0.808229	0.991478	0.990139	0.948357	0.866492	0.766249	0.885299	0.935291	0.535902	0.710763	0.230424
ABCF1	60.1	-0.454626	-0.340635	-0.508934	-0.609253	-0.0260365	-0.351894	2.30944	-0.154801	0.688499	-0.0223327	-0.361427	-0.502605	-0.222865	2.74814	-0.320593	-0.0609497	0.00735361	-0.224242	-0.538058	0.00244113	3.93339	FALSE	FALSE	FALSE	FALSE	FALSE	FALSE	FALSE	FALSE	FALSE	FALSE	FALSE	FALSE	FALSE	FALSE	0.971908	0.986443	0.808229	0.991478	0.990139	0.948357	0.866492	0.766249	0.885299	0.935291	0.535902	0.710763	0.230424
ABCF2	40	-0.0703435	0.0171087	-0.21329	-0.0130535	0.0914066	-0.150324	-0.785064	0.154118	-0.095203	0.016299	0.0173367	0.0416101	0.0270149	-0.691312	0.0984151	-0.329638	-0.0778686	0.397535	0.189181	0.114664	-0.621504	FALSE	FALSE	FALSE	FALSE	FALSE	FALSE	TRUE	FALSE	FALSE	FALSE	FALSE	FALSE	FALSE	FALSE	0.954907	0.97315	0.945565	0.984161	0.960291	0.961814	0.00118613	0.821528	0.881061	0.943372	0.839001	0.546047	0.299975
ABCF2	40	-0.0703435	0.0171087	-0.21329	-0.0130535	0.0914066	-0.150324	-0.785064	0.154118	-0.095203	0.016299	0.0173367	0.0416101	0.0270149	-0.691312	0.0984151	-0.329638	-0.0778686	0.397535	0.189181	0.114664	-0.621504	FALSE	FALSE	FALSE	FALSE	FALSE	FALSE	TRUE	FALSE	FALSE	FALSE	FALSE	FALSE	FALSE	FALSE	0.954907	0.97315	0.945565	0.984161	0.960291	0.961814	0.00118613	0.821528	0.881061	0.943372	0.839001	0.546047	0.299975
ABCF2	42.1	-0.0280457	-0.169457	-0.0369025	-0.00629179	0.105771	-0.238711	-0.638725	0.0280515	0.0436259	-0.091574	0.0119634	0.217027	0.060807	-0.75668	0.218937	-0.111259	-0.251356	0.218638	0.236318	0.210174	-0.660674	FALSE	FALSE	FALSE	FALSE	FALSE	FALSE	TRUE	FALSE	FALSE	FALSE	FALSE	FALSE	FALSE	FALSE	0.954907	0.97315	0.945565	0.984161	0.960291	0.961814	0.00118613	0.821528	0.881061	0.943372	0.839001	0.546047	0.299975
ABCF2	42.1	-0.0280457	-0.169457	-0.0369025	-0.00629179	0.105771	-0.238711	-0.638725	0.0280515	0.0436259	-0.091574	0.0119634	0.217027	0.060807	-0.75668	0.218937	-0.111259	-0.251356	0.218638	0.236318	0.210174	-0.660674	FALSE	FALSE	FALSE	FALSE	FALSE	FALSE	TRUE	FALSE	FALSE	FALSE	FALSE	FALSE	FALSE	FALSE	0.954907	0.97315	0.945565	0.984161	0.960291	0.961814	0.00118613	0.821528	0.881061	0.943372	0.839001	0.546047	0.299975
ABCF2	43.8	-0.00249341	0.151117	-0.246524	0.1642	0.00290358	-0.559666	-0.662473	0.713918	-0.546319	0.639572	0.680034	0.603906	0.568771	-0.0466309	0.0650498	-0.389481	-0.418735	0.0449311	-0.0672136	-1.38491	-0.986517	FALSE	FALSE	FALSE	FALSE	FALSE	FALSE	TRUE	FALSE	FALSE	FALSE	FALSE	FALSE	FALSE	FALSE	0.954907	0.97315	0.945565	0.984161	0.960291	0.961814	0.00118613	0.821528	0.881061	0.943372	0.839001	0.546047	0.299975
ABCF2	43.8	-0.00249341	0.151117	-0.246524	0.1642	0.00290358	-0.559666	-0.662473	0.713918	-0.546319	0.639572	0.680034	0.603906	0.568771	-0.0466309	0.0650498	-0.389481	-0.418735	0.0449311	-0.0672136	-1.38491	-0.986517	FALSE	FALSE	FALSE	FALSE	FALSE	FALSE	TRUE	FALSE	FALSE	FALSE	FALSE	FALSE	FALSE	FALSE	0.954907	0.97315	0.945565	0.984161	0.960291	0.961814	0.00118613	0.821528	0.881061	0.943372	0.839001	0.546047	0.299975
ABCF2	46.5	-0.0529285	-0.420156	-0.314296	-0.0907091	-0.0470096	-0.300221	-0.741691	0.12931	-1.37979	0.0223465	0.0281676	0.0464916	-0.111313	-0.80825	-0.74219	0.212929	0.136301	0.203464	0.263174	0.206703	-0.683616	FALSE	FALSE	FALSE	FALSE	FALSE	FALSE	TRUE	FALSE	FALSE	FALSE	FALSE	FALSE	FALSE	FALSE	0.954907	0.97315	0.945565	0.984161	0.960291	0.961814	0.00118613	0.821528	0.881061	0.943372	0.839001	0.546047	0.299975
ABCF2	46.5	-0.0529285	-0.420156	-0.314296	-0.0907091	-0.0470096	-0.300221	-0.741691	0.12931	-1.37979	0.0223465	0.0281676	0.0464916	-0.111313	-0.80825	-0.74219	0.212929	0.136301	0.203464	0.263174	0.206703	-0.683616	FALSE	FALSE	FALSE	FALSE	FALSE	FALSE	TRUE	FALSE	FALSE	FALSE	FALSE	FALSE	FALSE	FALSE	0.954907	0.97315	0.945565	0.984161	0.960291	0.961814	0.00118613	0.821528	0.881061	0.943372	0.839001	0.546047	0.299975
ABCF2	50	0.106473	0.0194951	-0.149859	0.215168	0.136601	-0.186403	-0.616916	0.00840193	-1.121	0.0799456	0.125963	0.0963554	-0.151414	-0.861276	-0.0242724	-0.691063	-0.0356678	0.175852	0.0666325	-0.089627	-0.877225	FALSE	FALSE	FALSE	FALSE	FALSE	FALSE	TRUE	FALSE	FALSE	FALSE	FALSE	FALSE	FALSE	FALSE	0.954907	0.97315	0.945565	0.984161	0.960291	0.961814	0.00118613	0.821528	0.881061	0.943372	0.839001	0.546047	0.299975
ABCF2	50	0.106473	0.0194951	-0.149859	0.215168	0.136601	-0.186403	-0.616916	0.00840193	-1.121	0.0799456	0.125963	0.0963554	-0.151414	-0.861276	-0.0242724	-0.691063	-0.0356678	0.175852	0.0666325	-0.089627	-0.877225	FALSE	FALSE	FALSE	FALSE	FALSE	FALSE	TRUE	FALSE	FALSE	FALSE	FALSE	FALSE	FALSE	FALSE	0.954907	0.97315	0.945565	0.984161	0.960291	0.961814	0.00118613	0.821528	0.881061	0.943372	0.839001	0.546047	0.299975
ABCF2	54	-0.182929	-1.05264	-0.242425	-0.154387	-0.361902	-0.592107	-1.06647	-0.28624	-1.29978	-0.190886	-0.64299	-0.454948	-1.05623	-1.5217	-0.550247	-0.558813	-0.344494	-0.605467	-0.518119	-1.01654	-1.64696	FALSE	FALSE	FALSE	FALSE	FALSE	FALSE	TRUE	FALSE	FALSE	FALSE	FALSE	FALSE	FALSE	FALSE	0.954907	0.97315	0.945565	0.984161	0.960291	0.961814	0.00118613	0.821528	0.881061	0.943372	0.839001	0.546047	0.299975
ABCF2	54	-0.182929	-1.05264	-0.242425	-0.154387	-0.361902	-0.592107	-1.06647	-0.28624	-1.29978	-0.190886	-0.64299	-0.454948	-1.05623	-1.5217	-0.550247	-0.558813	-0.344494	-0.605467	-0.518119	-1.01654	-1.64696	FALSE	FALSE	FALSE	FALSE	FALSE	FALSE	TRUE	FALSE	FALSE	FALSE	FALSE	FALSE	FALSE	FALSE	0.954907	0.97315	0.945565	0.984161	0.960291	0.961814	0.00118613	0.821528	0.881061	0.943372	0.839001	0.546047	0.299975
ABCF2	57.3	NA	NA	NA	NA	NA	NA	NA	NA	NA	NA	NA	NA	NA	NA	-1.50713	-0.698151	-0.864993	-1.18488	-1.43999	-1.80962	-1.94977	FALSE	FALSE	FALSE	FALSE	FALSE	FALSE	TRUE	FALSE	FALSE	FALSE	FALSE	FALSE	FALSE	FALSE	0.954907	0.97315	0.945565	0.984161	0.960291	0.961814	0.00118613	0.821528	0.881061	0.943372	0.839001	0.546047	0.299975
ABCF2	57.3	NA	NA	NA	NA	NA	NA	NA	NA	NA	NA	NA	NA	NA	NA	-1.50713	-0.698151	-0.864993	-1.18488	-1.43999	-1.80962	-1.94977	FALSE	FALSE	FALSE	FALSE	FALSE	FALSE	TRUE	FALSE	FALSE	FALSE	FALSE	FALSE	FALSE	FALSE	0.954907	0.97315	0.945565	0.984161	0.960291	0.961814	0.00118613	0.821528	0.881061	0.943372	0.839001	0.546047	0.299975
ABCF2	60.1	NA	NA	NA	NA	NA	NA	NA	NA	NA	NA	NA	NA	NA	NA	0.152793	0.507748	0.09689	0.517768	0.10489	0.401967	3.09925	FALSE	FALSE	FALSE	FALSE	FALSE	FALSE	TRUE	FALSE	FALSE	FALSE	FALSE	FALSE	FALSE	FALSE	0.954907	0.97315	0.945565	0.984161	0.960291	0.961814	0.00118613	0.821528	0.881061	0.943372	0.839001	0.546047	0.299975
ABCF2	60.1	NA	NA	NA	NA	NA	NA	NA	NA	NA	NA	NA	NA	NA	NA	0.152793	0.507748	0.09689	0.517768	0.10489	0.401967	3.09925	FALSE	FALSE	FALSE	FALSE	FALSE	FALSE	TRUE	FALSE	FALSE	FALSE	FALSE	FALSE	FALSE	FALSE	0.954907	0.97315	0.945565	0.984161	0.960291	0.961814	0.00118613	0.821528	0.881061	0.943372	0.839001	0.546047	0.299975
ABCF3	40	-0.0509819	-0.0878867	-0.0900946	-0.117176	0.0396907	0.0197036	-0.00853204	-0.253516	-0.109612	-0.249053	-0.210294	-0.189002	-0.118984	-0.117344	-0.229987	-0.242901	-0.316174	-0.257968	-0.23782	-0.126594	-0.371813	FALSE	FALSE	FALSE	FALSE	FALSE	FALSE	FALSE	NA	NA	NA	NA	NA	NA	NA	0.807024	0.968932	0.882967	0.960326	0.987447	0.954551	0.91507	NA	NA	NA	NA	NA	NA
ABCF3	42.1	-0.0574648	-0.0557712	-0.0357195	-0.0178284	0.0855143	0.0412306	0.0660136	-0.0968074	0.00960359	-0.0727481	-0.0868504	-0.000321579	0.064376	0.120238	-0.191163	-0.194405	-0.220428	-0.157744	-0.160661	-0.0350839	-0.23744	FALSE	FALSE	FALSE	FALSE	FALSE	FALSE	FALSE	NA	NA	NA	NA	NA	NA	NA	0.807024	0.968932	0.882967	0.960326	0.987447	0.954551	0.91507	NA	NA	NA	NA	NA	NA
ABCF3	43.8	-0.0555938	-0.142014	-0.135541	-0.0946831	-0.0388145	-0.0345545	-0.17083	-0.0681609	-0.0222893	-0.0301371	-0.00655519	0.0155837	-0.0566822	-0.158017	-0.177159	-0.104773	-0.1505	-0.141021	-0.100692	-0.117214	-0.210527	FALSE	FALSE	FALSE	FALSE	FALSE	FALSE	FALSE	NA	NA	NA	NA	NA	NA	NA	0.807024	0.968932	0.882967	0.960326	0.987447	0.954551	0.91507	NA	NA	NA	NA	NA	NA
ABCF3	46.5	-0.0721814	-0.102741	-0.0064843	0.0284441	0.16648	0.285639	-0.26872	-0.16186	-0.160486	0.167103	0.102038	0.176981	-0.0372548	-0.402113	-0.412714	0.183806	0.0835842	0.0581311	0.219006	-0.0148211	-0.178014	FALSE	FALSE	FALSE	FALSE	FALSE	FALSE	FALSE	NA	NA	NA	NA	NA	NA	NA	0.807024	0.968932	0.882967	0.960326	0.987447	0.954551	0.91507	NA	NA	NA	NA	NA	NA
ABCF3	50	NA	NA	NA	NA	NA	NA	NA	NA	NA	NA	NA	NA	NA	NA	-0.935895	-0.83421	-0.923371	-0.91942	-0.31254	-0.613214	-1.25957	FALSE	FALSE	FALSE	FALSE	FALSE	FALSE	FALSE	NA	NA	NA	NA	NA	NA	NA	0.807024	0.968932	0.882967	0.960326	0.987447	0.954551	0.91507	NA	NA	NA	NA	NA	NA
ABCF3	54	NA	NA	NA	NA	NA	NA	NA	NA	NA	NA	NA	NA	NA	NA	0.40866	0.486151	-0.136457	0.0217309	0.289129	0.224079	-0.355393	FALSE	FALSE	FALSE	FALSE	FALSE	FALSE	FALSE	NA	NA	NA	NA	NA	NA	NA	0.807024	0.968932	0.882967	0.960326	0.987447	0.954551	0.91507	NA	NA	NA	NA	NA	NA
ABCG2	40	0.0498972	0.163956	0.115355	0.148986	0.21984	0.0502216	-0.38208	0.137805	-0.118225	0.038482	0.320681	0.158531	0.0393199	-1.20347	0.0330107	-0.0979433	-0.102805	0.165258	0.110336	-0.0190778	-0.079539	FALSE	FALSE	FALSE	FALSE	FALSE	FALSE	FALSE	FALSE	FALSE	FALSE	FALSE	FALSE	FALSE	FALSE	0.960118	0.992557	0.984231	0.790233	0.913179	0.954474	0.720931	0.941205	0.963845	0.908672	0.938071	0.838933	0.800544
ABCG2	42.1	-0.00703731	0.120325	0.165954	0.171765	0.302103	-0.0383224	-0.385637	0.0222682	-0.092623	-0.104092	0.214328	0.160754	0.0442825	-1.02876	0.0816711	0.102423	-0.0420108	0.319577	0.192079	0.0743814	-0.121636	FALSE	FALSE	FALSE	FALSE	FALSE	FALSE	FALSE	FALSE	FALSE	FALSE	FALSE	FALSE	FALSE	FALSE	0.960118	0.992557	0.984231	0.790233	0.913179	0.954474	0.720931	0.941205	0.963845	0.908672	0.938071	0.838933	0.800544
ABCG2	43.8	-0.0142386	-0.0543726	0.0826309	0.135233	0.242746	-0.116055	-0.505507	0.217102	0.0743628	0.324353	0.377252	0.399933	0.29619	-1.09777	0.0193598	0.0428011	0.0818815	0.243366	0.194461	-0.420384	-0.209332	FALSE	FALSE	FALSE	FALSE	FALSE	FALSE	FALSE	FALSE	FALSE	FALSE	FALSE	FALSE	FALSE	FALSE	0.960118	0.992557	0.984231	0.790233	0.913179	0.954474	0.720931	0.941205	0.963845	0.908672	0.938071	0.838933	0.800544
ABCG2	46.5	0.0643516	0.120403	0.17724	0.195302	0.303965	0.0196566	-0.34223	0.189172	-0.127532	0.106493	0.289169	0.321401	0.076025	-1.13904	0.00969957	0.187133	0.161082	0.400485	0.282027	0.322234	-0.107721	FALSE	FALSE	FALSE	FALSE	FALSE	FALSE	FALSE	FALSE	FALSE	FALSE	FALSE	FALSE	FALSE	FALSE	0.960118	0.992557	0.984231	0.790233	0.913179	0.954474	0.720931	0.941205	0.963845	0.908672	0.938071	0.838933	0.800544
ABCG2	50	-0.0704001	0.0582073	0.0264105	0.224609	0.177247	0.0718244	-0.329717	0.0441898	-0.0803886	0.0721091	0.152759	0.257959	0.0180741	-1.36043	0.108881	0.06588	0.0333846	0.209946	0.200284	-0.0204499	-0.181818	FALSE	FALSE	FALSE	FALSE	FALSE	FALSE	FALSE	FALSE	FALSE	FALSE	FALSE	FALSE	FALSE	FALSE	0.960118	0.992557	0.984231	0.790233	0.913179	0.954474	0.720931	0.941205	0.963845	0.908672	0.938071	0.838933	0.800544
ABCG2	54	0.00135339	-0.297193	-0.0811363	0.0987116	0.147752	0.0582491	-0.0782728	0.147853	-0.216042	-0.110218	-0.0473849	0.0373342	-0.076375	-1.21543	-0.0412302	-0.0717803	-0.0841805	0.208805	0.106651	0.0981043	-0.170224	FALSE	FALSE	FALSE	FALSE	FALSE	FALSE	FALSE	FALSE	FALSE	FALSE	FALSE	FALSE	FALSE	FALSE	0.960118	0.992557	0.984231	0.790233	0.913179	0.954474	0.720931	0.941205	0.963845	0.908672	0.938071	0.838933	0.800544
ABCG2	57.3	-0.199212	0.101448	0.176	0.235758	0.291318	0.0186008	-0.0969824	0.177729	-0.00564736	-0.0165492	0.188561	0.276063	0.146534	-0.697507	0.217326	0.313744	0.349715	0.107227	0.345053	-0.0117424	-0.0776869	FALSE	FALSE	FALSE	FALSE	FALSE	FALSE	FALSE	FALSE	FALSE	FALSE	FALSE	FALSE	FALSE	FALSE	0.960118	0.992557	0.984231	0.790233	0.913179	0.954474	0.720931	0.941205	0.963845	0.908672	0.938071	0.838933	0.800544
ABCG2	60.1	-0.0832518	-0.022642	-0.0406783	0.33412	0.202059	0.112105	-0.259366	0.0880802	-0.178003	0.150422	0.375326	0.4104	0.274509	-0.240967	0.0716739	-0.220008	0.0263655	-0.144413	-0.0164529	0.0357704	-1.28684	FALSE	FALSE	FALSE	FALSE	FALSE	FALSE	FALSE	FALSE	FALSE	FALSE	FALSE	FALSE	FALSE	FALSE	0.960118	0.992557	0.984231	0.790233	0.913179	0.954474	0.720931	0.941205	0.963845	0.908672	0.938071	0.838933	0.800544
ABCG2	62	-0.147905	-0.0476935	0.125699	0.358218	0.395061	0.168028	-0.126231	0.0841593	-0.0460107	0.0216936	0.138138	0.141612	-0.0381808	-0.790938	-0.0858614	0.275997	0.0989473	0.462905	0.32114	0.347164	-0.0889689	FALSE	FALSE	FALSE	FALSE	FALSE	FALSE	FALSE	FALSE	FALSE	FALSE	FALSE	FALSE	FALSE	FALSE	0.960118	0.992557	0.984231	0.790233	0.913179	0.954474	0.720931	0.941205	0.963845	0.908672	0.938071	0.838933	0.800544
ABCG2	64	-0.493014	-0.0945828	-0.0768988	0.187815	0.210846	0.0479129	-0.0954395	0.198428	0.0437981	0.0153586	0.0194556	0.266737	-0.0256105	-0.525492	-0.0294751	0.0581709	-0.0642726	0.0732109	0.23392	0.0223561	-0.0826345	FALSE	FALSE	FALSE	FALSE	FALSE	FALSE	FALSE	FALSE	FALSE	FALSE	FALSE	FALSE	FALSE	FALSE	0.960118	0.992557	0.984231	0.790233	0.913179	0.954474	0.720931	0.941205	0.963845	0.908672	0.938071	0.838933	0.800544
ABHD10	40	-0.00139698	-0.0596126	-0.0282722	-0.0649477	-0.140534	0.115855	0.0655788	0.145719	0.0554911	0.000203189	-0.173512	-0.113595	0.110487	0.253639	-0.0319781	-0.0944114	0.0145689	0.0490965	-0.130641	-0.0778011	-0.19441	FALSE	FALSE	FALSE	FALSE	FALSE	FALSE	FALSE	FALSE	FALSE	FALSE	FALSE	FALSE	FALSE	FALSE	0.975069	0.988842	0.97464	0.975068	0.982923	0.961878	0.931113	0.950671	0.874552	0.920824	0.872358	0.692752	0.906302
ABHD10	42.1	-0.0331004	0.0216238	0.00952813	-0.0317575	-0.0858825	0.111722	0.188847	0.0937589	0.0210914	-0.0799806	-0.0907052	-0.0226396	0.0379731	0.258347	-0.286093	-0.242216	-0.244367	-0.341255	-0.0327454	-0.27785	-0.255592	FALSE	FALSE	FALSE	FALSE	FALSE	FALSE	FALSE	FALSE	FALSE	FALSE	FALSE	FALSE	FALSE	FALSE	0.975069	0.988842	0.97464	0.975068	0.982923	0.961878	0.931113	0.950671	0.874552	0.920824	0.872358	0.692752	0.906302
ABHD10	43.8	-0.0306938	0.0799459	0.0410829	0.00159246	-0.057235	0.0760104	0.340836	0.0332705	-0.1261	-0.0797154	-0.144562	-0.21826	0.050888	0.220162	0.0731548	-0.185261	-0.0957412	-0.122961	-0.0838691	-0.0929025	0.101058	FALSE	FALSE	FALSE	FALSE	FALSE	FALSE	FALSE	FALSE	FALSE	FALSE	FALSE	FALSE	FALSE	FALSE	0.975069	0.988842	0.97464	0.975068	0.982923	0.961878	0.931113	0.950671	0.874552	0.920824	0.872358	0.692752	0.906302
ABHD10	46.5	-0.0604017	-0.00262166	0.000669711	-0.0651283	-0.0684596	0.080995	0.277503	0.0627121	-0.0349067	-0.0574002	-0.168045	-0.0716117	0.077412	0.221972	-0.144384	0.0430798	-0.202865	-0.135533	-0.00290475	-0.00701046	-0.657189	FALSE	FALSE	FALSE	FALSE	FALSE	FALSE	FALSE	FALSE	FALSE	FALSE	FALSE	FALSE	FALSE	FALSE	0.975069	0.988842	0.97464	0.975068	0.982923	0.961878	0.931113	0.950671	0.874552	0.920824	0.872358	0.692752	0.906302
ABHD10	50	0.0295993	0.0750677	-0.0508312	-0.0198231	-0.149294	0.0679819	0.167141	0.0280973	-0.0341343	-0.0762516	-0.0508847	-0.147535	0.0390302	0.214952	0.0922959	0.135464	0.0645944	0.0914862	0.139418	0.283691	0.319131	FALSE	FALSE	FALSE	FALSE	FALSE	FALSE	FALSE	FALSE	FALSE	FALSE	FALSE	FALSE	FALSE	FALSE	0.975069	0.988842	0.97464	0.975068	0.982923	0.961878	0.931113	0.950671	0.874552	0.920824	0.872358	0.692752	0.906302
ABHD10	54	-0.00405626	0.0465503	0.0636732	-0.116527	-0.0553913	0.141434	0.237295	0.0553314	-0.187596	-0.17193	-0.226705	-0.237059	-0.107301	0.135401	-0.0268804	-0.243623	-0.0259185	0.0536014	-0.125957	0.0448293	-0.132051	FALSE	FALSE	FALSE	FALSE	FALSE	FALSE	FALSE	FALSE	FALSE	FALSE	FALSE	FALSE	FALSE	FALSE	0.975069	0.988842	0.97464	0.975068	0.982923	0.961878	0.931113	0.950671	0.874552	0.920824	0.872358	0.692752	0.906302
ABHD10	57.3	-0.0707601	-0.028938	0.0299179	0.0405111	-0.152285	-0.112649	0.451293	0.307509	0.185812	0.0400618	0.0475008	-0.0257695	0.114688	0.359491	-0.12933	-0.301439	-0.255764	-0.203023	-0.0596869	-0.112856	-0.166117	FALSE	FALSE	FALSE	FALSE	FALSE	FALSE	FALSE	FALSE	FALSE	FALSE	FALSE	FALSE	FALSE	FALSE	0.975069	0.988842	0.97464	0.975068	0.982923	0.961878	0.931113	0.950671	0.874552	0.920824	0.872358	0.692752	0.906302
ABHD10	60.1	-0.0331942	0.0782694	0.241478	0.0797118	-0.0552584	0.214705	0.193394	0.0628371	0.00153177	-0.115863	-0.107153	-0.114554	-0.180124	-0.78522	0.0335169	-0.197552	-0.0527968	-0.21357	-0.112732	-0.0603334	0.242308	FALSE	FALSE	FALSE	FALSE	FALSE	FALSE	FALSE	FALSE	FALSE	FALSE	FALSE	FALSE	FALSE	FALSE	0.975069	0.988842	0.97464	0.975068	0.982923	0.961878	0.931113	0.950671	0.874552	0.920824	0.872358	0.692752	0.906302
ABHD10	62	-0.0672962	0.0633474	0.0888531	-0.0673308	0.0227689	-0.416993	0.391499	0.100199	0.241623	0.135123	0.0206028	0.163577	0.278161	0.365571	-0.239082	-0.01986	-0.330742	-0.144029	-0.104399	-0.0127358	0.396226	FALSE	FALSE	FALSE	FALSE	FALSE	FALSE	FALSE	FALSE	FALSE	FALSE	FALSE	FALSE	FALSE	FALSE	0.975069	0.988842	0.97464	0.975068	0.982923	0.961878	0.931113	0.950671	0.874552	0.920824	0.872358	0.692752	0.906302
ABHD10	64	-0.565523	-0.126493	-0.0427622	-0.17243	0.0136569	-0.690757	-0.073301	0.33969	0.504952	0.529176	0.365605	0.473028	0.430779	0.675047	0.294375	0.301291	-0.312003	-0.197402	0.304081	0.100188	-0.0624285	FALSE	FALSE	FALSE	FALSE	FALSE	FALSE	FALSE	FALSE	FALSE	FALSE	FALSE	FALSE	FALSE	FALSE	0.975069	0.988842	0.97464	0.975068	0.982923	0.961878	0.931113	0.950671	0.874552	0.920824	0.872358	0.692752	0.906302
ABHD11	40	0.321804	0.00885999	-0.152914	-0.123562	-0.276214	-0.213255	-0.28194	-0.235346	-0.310096	-0.213441	-0.390688	-0.33079	-0.42845	-0.0896238	-0.397103	-0.413851	-0.286589	-0.560747	-0.485474	-0.541057	-0.653231	FALSE	FALSE	FALSE	FALSE	FALSE	FALSE	FALSE	FALSE	FALSE	FALSE	FALSE	FALSE	FALSE	FALSE	0.943975	0.922093	0.872718	0.88479	0.610939	0.187312	0.668013	0.949772	0.895363	0.904031	0.91037	0.89806	0.903147
ABHD11	42.1	-0.0192659	-0.0434876	-0.021586	-0.132415	-0.198307	-0.293307	-0.653014	-0.0381242	-0.0815648	-0.0961838	-0.0400022	-0.122861	-0.160739	-0.0361942	-0.288686	-0.289105	-0.188607	-0.558014	-0.306723	-0.330545	-0.691557	FALSE	FALSE	FALSE	FALSE	FALSE	FALSE	FALSE	FALSE	FALSE	FALSE	FALSE	FALSE	FALSE	FALSE	0.943975	0.922093	0.872718	0.88479	0.610939	0.187312	0.668013	0.949772	0.895363	0.904031	0.91037	0.89806	0.903147
ABHD11	43.8	0.0200113	0.0435361	-0.0186126	0.0763103	0.185197	-0.27755	-0.556437	-0.21438	-0.0107672	-0.1452	-0.313558	-0.43492	-0.32137	-0.10535	-0.034288	0.00719321	0.0252085	-0.414118	-0.1404	-0.342305	-0.389752	FALSE	FALSE	FALSE	FALSE	FALSE	FALSE	FALSE	FALSE	FALSE	FALSE	FALSE	FALSE	FALSE	FALSE	0.943975	0.922093	0.872718	0.88479	0.610939	0.187312	0.668013	0.949772	0.895363	0.904031	0.91037	0.89806	0.903147
ABHD11	46.5	0.0688811	0.125344	-0.179519	-0.0745641	-0.216425	-0.404423	-0.501846	-0.157058	0.0769524	-0.16843	-0.169974	-0.210914	-0.311455	-0.216181	-0.0681281	-0.21978	-0.326373	-0.509693	-0.371714	-0.552155	-0.207566	FALSE	FALSE	FALSE	FALSE	FALSE	FALSE	FALSE	FALSE	FALSE	FALSE	FALSE	FALSE	FALSE	FALSE	0.943975	0.922093	0.872718	0.88479	0.610939	0.187312	0.668013	0.949772	0.895363	0.904031	0.91037	0.89806	0.903147
ABHD11	50	NA	NA	NA	NA	NA	NA	NA	-0.273985	-0.100301	-0.0395272	-0.112449	-0.327666	-0.462874	-0.782415	-0.232106	-0.0233122	-0.0762201	-0.388118	-0.377915	-0.681669	-0.928922	FALSE	FALSE	FALSE	FALSE	FALSE	FALSE	FALSE	FALSE	FALSE	FALSE	FALSE	FALSE	FALSE	FALSE	0.943975	0.922093	0.872718	0.88479	0.610939	0.187312	0.668013	0.949772	0.895363	0.904031	0.91037	0.89806	0.903147
ABHD11	54	NA	NA	NA	NA	NA	NA	NA	0.055614	0.553519	0.20257	0.0534107	0.515988	0.196204	0.532758	-0.388887	-0.559869	0.0771161	-0.0667384	-0.243079	-0.305123	-0.044945	FALSE	FALSE	FALSE	FALSE	FALSE	FALSE	FALSE	FALSE	FALSE	FALSE	FALSE	FALSE	FALSE	FALSE	0.943975	0.922093	0.872718	0.88479	0.610939	0.187312	0.668013	0.949772	0.895363	0.904031	0.91037	0.89806	0.903147
ABHD12	40	-0.126216	-0.0230617	-0.0447824	-0.0234108	0.000111782	0.112412	0.119019	-0.136086	-0.0917972	-0.0487299	0.0388774	-0.0506766	0.0678114	0.200992	-0.0929183	-0.102767	0.0624592	0.012543	0.0361412	0.174481	0.236094	FALSE	FALSE	FALSE	FALSE	FALSE	FALSE	FALSE	FALSE	FALSE	FALSE	FALSE	FALSE	FALSE	FALSE	0.967713	0.988021	0.985102	0.991259	0.992077	0.870975	0.786197	0.263739	0.180052	0.21465	0.702675	0.745627	0.884201
ABHD12	42.1	-0.029177	-0.108632	-0.069233	-0.00535098	0.00297128	0.0962698	0.133178	0.0663506	0.0743513	0.0586027	0.0488943	0.0230756	0.116049	0.328285	0.0907172	-0.0449083	0.0168002	0.0719729	0.114134	0.170254	0.232134	FALSE	FALSE	FALSE	FALSE	FALSE	FALSE	FALSE	FALSE	FALSE	FALSE	FALSE	FALSE	FALSE	FALSE	0.967713	0.988021	0.985102	0.991259	0.992077	0.870975	0.786197	0.263739	0.180052	0.21465	0.702675	0.745627	0.884201
ABHD12	43.8	0.0320655	0.0351996	0.00882575	0.0810062	-0.0153601	0.111122	0.285447	0.134285	0.126869	-0.000175539	0.122494	0.0772179	0.202258	0.39091	0.0803455	-0.0731304	-0.0553399	0.0773689	0.0764158	0.176394	0.278171	FALSE	FALSE	FALSE	FALSE	FALSE	FALSE	FALSE	FALSE	FALSE	FALSE	FALSE	FALSE	FALSE	FALSE	0.967713	0.988021	0.985102	0.991259	0.992077	0.870975	0.786197	0.263739	0.180052	0.21465	0.702675	0.745627	0.884201
ABHD12	46.5	-0.00394705	-0.0204274	-0.0452168	-0.049527	-0.0669416	0.0309781	0.241367	0.0394141	0.037299	0.0591801	0.0573687	0.0396975	0.120831	0.372852	-0.0317797	-0.113599	-0.00140962	-0.0142198	-0.0641635	0.143596	0.328089	FALSE	FALSE	FALSE	FALSE	FALSE	FALSE	FALSE	FALSE	FALSE	FALSE	FALSE	FALSE	FALSE	FALSE	0.967713	0.988021	0.985102	0.991259	0.992077	0.870975	0.786197	0.263739	0.180052	0.21465	0.702675	0.745627	0.884201
ABHD12	50	0.0610232	0.0498705	0.0343322	0.149766	0.0221487	0.162193	0.276466	-0.0113267	0.000206302	0.0443138	0.0165682	-0.0545881	0.0776599	0.395509	0.298348	0.0210703	0.219573	0.233991	0.106554	0.329064	0.544054	FALSE	FALSE	FALSE	FALSE	FALSE	FALSE	FALSE	FALSE	FALSE	FALSE	FALSE	FALSE	FALSE	FALSE	0.967713	0.988021	0.985102	0.991259	0.992077	0.870975	0.786197	0.263739	0.180052	0.21465	0.702675	0.745627	0.884201
ABHD12	54	-0.055011	0.0316713	0.10939	0.0356261	0.0447276	0.192696	0.236239	0.111698	-0.0382926	0.0599818	0.0714018	0.0596828	0.122067	0.137096	-0.0803656	-0.111212	0.142825	0.11231	0.163424	0.418641	0.47009	FALSE	FALSE	FALSE	FALSE	FALSE	FALSE	FALSE	FALSE	FALSE	FALSE	FALSE	FALSE	FALSE	FALSE	0.967713	0.988021	0.985102	0.991259	0.992077	0.870975	0.786197	0.263739	0.180052	0.21465	0.702675	0.745627	0.884201
ABHD12	57.3	-0.034417	0.049136	-0.00598472	0.137162	0.10528	-0.344124	-0.00125614	0.0736847	0.0176977	0.302781	0.431863	0.185804	0.311792	0.182084	0.459968	0.567603	0.559061	0.48679	0.268899	0.421925	1.02477	FALSE	FALSE	FALSE	FALSE	FALSE	FALSE	FALSE	FALSE	FALSE	FALSE	FALSE	FALSE	FALSE	FALSE	0.967713	0.988021	0.985102	0.991259	0.992077	0.870975	0.786197	0.263739	0.180052	0.21465	0.702675	0.745627	0.884201
ABHD12	60.1	0.214148	0.10572	0.227958	0.207314	0.113048	0.0194237	0.224644	0.184753	0.111997	0.239933	-0.0605956	-0.09927	-0.062994	-1.18612	0.252527	0.449614	0.255197	0.0380475	0.44642	0.347137	0.379432	FALSE	FALSE	FALSE	FALSE	FALSE	FALSE	FALSE	FALSE	FALSE	FALSE	FALSE	FALSE	FALSE	FALSE	0.967713	0.988021	0.985102	0.991259	0.992077	0.870975	0.786197	0.263739	0.180052	0.21465	0.702675	0.745627	0.884201
ABHD12	62	-0.0543644	0.0887019	0.230812	0.00875521	0.152042	-0.096065	-0.331647	0.0665814	0.391153	0.115534	-0.00208278	0.348032	-0.00295436	0.0506042	NA	NA	NA	NA	NA	NA	NA	FALSE	FALSE	FALSE	FALSE	FALSE	FALSE	FALSE	FALSE	FALSE	FALSE	FALSE	FALSE	FALSE	FALSE	0.967713	0.988021	0.985102	0.991259	0.992077	0.870975	0.786197	0.263739	0.180052	0.21465	0.702675	0.745627	0.884201
ABHD12	64	-0.0366889	0.633131	0.360273	0.430799	0.0193781	0.0286611	-0.3295	0.269526	0.103418	-0.0793374	-0.0388143	-0.222861	-0.230807	-0.540888	NA	NA	NA	NA	NA	NA	NA	FALSE	FALSE	FALSE	FALSE	FALSE	FALSE	FALSE	FALSE	FALSE	FALSE	FALSE	FALSE	FALSE	FALSE	0.967713	0.988021	0.985102	0.991259	0.992077	0.870975	0.786197	0.263739	0.180052	0.21465	0.702675	0.745627	0.884201
ABHD14B	40	0.0937193	-0.144276	-0.0841183	-0.0978637	-0.0759919	-0.210067	0.0534546	-0.104001	-0.0120064	0.00544167	-0.0340763	-0.0959837	-0.12125	0.324293	-0.398258	-0.360228	-0.463975	-0.345207	-0.312627	-0.288218	-0.36372	FALSE	FALSE	FALSE	FALSE	FALSE	FALSE	FALSE	FALSE	FALSE	FALSE	FALSE	FALSE	FALSE	FALSE	0.92193	0.970967	0.95491	0.977526	0.975762	0.768104	0.940224	0.950388	0.958867	0.951609	0.942537	0.941476	0.849392
ABHD14B	42.1	0.0107677	-0.113973	0.057074	-0.0757461	-0.0260521	-0.1879	-0.163946	0.00751365	0.133183	0.0131906	0.0493237	0.0208195	-0.00737661	0.438429	-0.425486	-0.396548	-0.496887	-0.324196	-0.48435	-0.403672	-0.394172	FALSE	FALSE	FALSE	FALSE	FALSE	FALSE	FALSE	FALSE	FALSE	FALSE	FALSE	FALSE	FALSE	FALSE	0.92193	0.970967	0.95491	0.977526	0.975762	0.768104	0.940224	0.950388	0.958867	0.951609	0.942537	0.941476	0.849392
ABHD14B	43.8	0.0763406	0.0244751	0.0105006	0.0649999	-0.128859	0.0108922	0.185812	0.144181	0.058522	0.139453	0.169952	0.0869924	0.160252	0.504075	-0.0549824	-0.0887562	-0.144965	-0.00588392	-0.0174318	-0.0520783	-0.224245	FALSE	FALSE	FALSE	FALSE	FALSE	FALSE	FALSE	FALSE	FALSE	FALSE	FALSE	FALSE	FALSE	FALSE	0.92193	0.970967	0.95491	0.977526	0.975762	0.768104	0.940224	0.950388	0.958867	0.951609	0.942537	0.941476	0.849392
ABHD14B	46.5	0.051538	-0.101265	0.0345596	-0.068073	0.00539891	-0.149366	0.177974	0.0338794	0.113219	0.0978544	0.116514	0.00822437	-0.0322199	0.563094	-0.0309413	-0.0872285	0.0923217	-0.0940476	-0.0764724	-0.0347327	-0.32568	FALSE	FALSE	FALSE	FALSE	FALSE	FALSE	FALSE	FALSE	FALSE	FALSE	FALSE	FALSE	FALSE	FALSE	0.92193	0.970967	0.95491	0.977526	0.975762	0.768104	0.940224	0.950388	0.958867	0.951609	0.942537	0.941476	0.849392
ABHD14B	50	0.0375711	0.0187582	0.144508	0.113523	0.00665244	-0.034325	0.154046	0.0430041	0.0552212	-0.000545239	-0.110864	-0.13662	0.0188901	0.414456	0.0608333	-0.104936	-0.110653	0.0194757	0.0328759	0.0382426	-0.0696243	FALSE	FALSE	FALSE	FALSE	FALSE	FALSE	FALSE	FALSE	FALSE	FALSE	FALSE	FALSE	FALSE	FALSE	0.92193	0.970967	0.95491	0.977526	0.975762	0.768104	0.940224	0.950388	0.958867	0.951609	0.942537	0.941476	0.849392
ABHD14B	54	-0.0444146	0.0329011	0.0792765	-0.0684091	0.0388416	0.169066	0.182973	-0.204636	0.222441	-0.0802359	-0.0377893	-0.0894367	-0.0924356	0.335543	0.0853714	-0.0692244	0.00535636	0.00144916	-0.0188874	0.0622774	-0.16789	FALSE	FALSE	FALSE	FALSE	FALSE	FALSE	FALSE	FALSE	FALSE	FALSE	FALSE	FALSE	FALSE	FALSE	0.92193	0.970967	0.95491	0.977526	0.975762	0.768104	0.940224	0.950388	0.958867	0.951609	0.942537	0.941476	0.849392
ABHD14B	57.3	0.178085	-0.292418	-0.18679	-0.0817722	-0.111107	-0.00649398	0.0214258	-0.323651	0.185827	-0.208143	-0.176014	-0.186079	-0.284488	0.279185	-0.0867622	0.0906408	0.166247	-0.0854672	0.0211011	-0.00570727	0.212327	FALSE	FALSE	FALSE	FALSE	FALSE	FALSE	FALSE	FALSE	FALSE	FALSE	FALSE	FALSE	FALSE	FALSE	0.92193	0.970967	0.95491	0.977526	0.975762	0.768104	0.940224	0.950388	0.958867	0.951609	0.942537	0.941476	0.849392
ABHD14B	60.1	0.59054	-0.233606	-0.195732	0.0482405	-0.246268	-0.0399695	-0.0602068	-0.909331	-1.22383	-0.837027	-0.513872	-0.676529	-0.415189	0.859242	-0.142039	-0.0478533	-0.385235	-0.284557	-0.183858	-0.510162	-0.564332	FALSE	FALSE	FALSE	FALSE	FALSE	FALSE	FALSE	FALSE	FALSE	FALSE	FALSE	FALSE	FALSE	FALSE	0.92193	0.970967	0.95491	0.977526	0.975762	0.768104	0.940224	0.950388	0.958867	0.951609	0.942537	0.941476	0.849392
ABHD14B	62	NA	NA	NA	NA	NA	NA	NA	-0.056736	0.0566868	-0.281791	-0.131324	-0.108196	-0.490162	0.0187849	NA	NA	NA	NA	NA	NA	NA	FALSE	FALSE	FALSE	FALSE	FALSE	FALSE	FALSE	FALSE	FALSE	FALSE	FALSE	FALSE	FALSE	FALSE	0.92193	0.970967	0.95491	0.977526	0.975762	0.768104	0.940224	0.950388	0.958867	0.951609	0.942537	0.941476	0.849392
ABHD14B	64	NA	NA	NA	NA	NA	NA	NA	-0.215451	0.298165	-0.164176	-0.0568573	-0.381517	-0.0987422	-0.00103584	NA	NA	NA	NA	NA	NA	NA	FALSE	FALSE	FALSE	FALSE	FALSE	FALSE	FALSE	FALSE	FALSE	FALSE	FALSE	FALSE	FALSE	FALSE	0.92193	0.970967	0.95491	0.977526	0.975762	0.768104	0.940224	0.950388	0.958867	0.951609	0.942537	0.941476	0.849392
ABHD15	40	NA	NA	NA	NA	NA	NA	NA	NA	NA	NA	NA	NA	NA	NA	-0.01671	0.0505185	-0.281322	-0.0850456	0.0917168	0.234887	0.451573	NA	NA	NA	NA	NA	NA	NA	NA	NA	NA	NA	NA	NA	NA	NA	NA	NA	NA	NA	NA	NA	NA	NA	NA	NA	NA	NA
ABHD15	42.1	NA	NA	NA	NA	NA	NA	NA	NA	NA	NA	NA	NA	NA	NA	0.141437	0.0957159	-0.0862239	0.0988328	0.0213151	-0.0155518	0.347363	NA	NA	NA	NA	NA	NA	NA	NA	NA	NA	NA	NA	NA	NA	NA	NA	NA	NA	NA	NA	NA	NA	NA	NA	NA	NA	NA
ABHD16A	40	0.0592263	-0.0135416	-0.08725	-0.0336901	-0.0743127	0.151951	0.0434862	-0.24209	-0.107666	-0.209852	-0.115589	-0.0957659	-0.0831113	-0.148166	0.151942	0.0885138	0.0713164	0.0222131	-0.048107	0.212451	0.192639	FALSE	FALSE	FALSE	FALSE	FALSE	FALSE	FALSE	FALSE	FALSE	FALSE	FALSE	FALSE	FALSE	FALSE	0.978722	0.992824	0.978255	0.992367	0.987414	0.917995	0.906559	0.927842	0.967112	0.933014	0.955438	0.934102	0.895782
ABHD16A	42.1	0.0503718	0.00573377	0.00410211	0.0113059	-0.0106683	0.0800888	0.162325	-0.034568	-0.047203	-0.0211088	0.037666	-0.0432187	0.0914881	0.140884	0.0206495	0.0264058	-0.015206	0.023074	-0.111802	0.0872686	0.179349	FALSE	FALSE	FALSE	FALSE	FALSE	FALSE	FALSE	FALSE	FALSE	FALSE	FALSE	FALSE	FALSE	FALSE	0.978722	0.992824	0.978255	0.992367	0.987414	0.917995	0.906559	0.927842	0.967112	0.933014	0.955438	0.934102	0.895782
ABHD16A	43.8	0.0442946	-0.0637286	-0.0447308	0.0443382	-0.135776	0.0676151	0.0879872	-0.101499	-0.0842999	-0.234568	-0.22372	-0.155636	-0.170716	-0.193533	-0.0161812	0.0274824	0.0772107	0.0158967	-0.0420236	0.177911	-0.00417863	FALSE	FALSE	FALSE	FALSE	FALSE	FALSE	FALSE	FALSE	FALSE	FALSE	FALSE	FALSE	FALSE	FALSE	0.978722	0.992824	0.978255	0.992367	0.987414	0.917995	0.906559	0.927842	0.967112	0.933014	0.955438	0.934102	0.895782
ABHD16A	46.5	0.0265747	-0.000739089	-0.000113643	0.0768838	-0.0301526	0.159884	0.0864689	-0.0556826	-0.0892289	-0.0748634	-0.153505	-0.128861	-0.125097	0.0091239	-0.082583	-0.199558	-0.112204	-0.183019	-0.234739	-0.0384753	-0.322027	FALSE	FALSE	FALSE	FALSE	FALSE	FALSE	FALSE	FALSE	FALSE	FALSE	FALSE	FALSE	FALSE	FALSE	0.978722	0.992824	0.978255	0.992367	0.987414	0.917995	0.906559	0.927842	0.967112	0.933014	0.955438	0.934102	0.895782
ABHD16A	50	-0.156201	-0.279798	-0.111716	-0.109354	0.125415	0.231025	-0.104003	-0.345451	-0.0749745	0.0147625	-0.181479	-0.137025	0.0366864	0.269734	-0.464616	-0.287232	-0.140209	-0.401806	-0.331817	-0.0535684	-0.16031	FALSE	FALSE	FALSE	FALSE	FALSE	FALSE	FALSE	FALSE	FALSE	FALSE	FALSE	FALSE	FALSE	FALSE	0.978722	0.992824	0.978255	0.992367	0.987414	0.917995	0.906559	0.927842	0.967112	0.933014	0.955438	0.934102	0.895782
ABHD16A	54	-0.348842	0.183338	0.0198684	0.658193	-0.104361	0.155203	-0.102077	0.183143	0.36244	0.414289	0.349254	0.17514	0.279986	0.501823	0.0240663	0.236889	0.376185	0.0641738	-0.0690734	0.0533688	0.303527	FALSE	FALSE	FALSE	FALSE	FALSE	FALSE	FALSE	FALSE	FALSE	FALSE	FALSE	FALSE	FALSE	FALSE	0.978722	0.992824	0.978255	0.992367	0.987414	0.917995	0.906559	0.927842	0.967112	0.933014	0.955438	0.934102	0.895782
ABHD17C	40	-0.192481	-0.0886776	-0.0516405	0.000644521	-0.180924	0.0503259	-0.097034	-0.364666	-0.324111	-0.278735	-0.139952	-0.416146	-0.20678	-0.44625	-0.128236	-0.0136264	0.139247	0.0935042	0.0694028	0.00556184	-0.120617	FALSE	FALSE	FALSE	FALSE	FALSE	FALSE	FALSE	FALSE	FALSE	FALSE	FALSE	FALSE	FALSE	FALSE	0.931078	0.991303	0.983397	0.992527	0.98687	0.960853	0.858317	0.936552	0.958804	0.905366	0.947398	0.849069	0.863348
ABHD17C	42.1	-0.0907312	0.0588373	-0.00896571	-0.00467699	0.0278294	0.000387907	-0.196549	0.0714911	0.048766	-0.0561888	0.0135607	-0.0947036	-0.0521363	-0.149127	0.150534	0.151712	0.137308	-0.00465962	0.0665524	0.247631	0.019466	FALSE	FALSE	FALSE	FALSE	FALSE	FALSE	FALSE	FALSE	FALSE	FALSE	FALSE	FALSE	FALSE	FALSE	0.931078	0.991303	0.983397	0.992527	0.98687	0.960853	0.858317	0.936552	0.958804	0.905366	0.947398	0.849069	0.863348
ABHD17C	43.8	-0.0181455	-0.0791291	0.018868	-0.0983837	0.29762	0.119583	-0.194772	-0.157237	-0.0452851	0.0039051	-0.154867	-0.298092	-0.0977277	-0.119032	-0.186812	0.033877	0.216605	-0.172814	-0.0782444	0.0944768	-0.117218	FALSE	FALSE	FALSE	FALSE	FALSE	FALSE	FALSE	FALSE	FALSE	FALSE	FALSE	FALSE	FALSE	FALSE	0.931078	0.991303	0.983397	0.992527	0.98687	0.960853	0.858317	0.936552	0.958804	0.905366	0.947398	0.849069	0.863348
ABHD17C	46.5	-0.0361024	0.0388337	-0.0688086	-0.0341057	-0.152169	-0.0226543	-0.211276	-0.26275	-0.304442	-0.170321	-0.365282	-0.147022	-0.294641	-0.218805	0.121331	-0.105617	-0.00761151	0.0769258	-0.0678312	0.065145	-0.324949	FALSE	FALSE	FALSE	FALSE	FALSE	FALSE	FALSE	FALSE	FALSE	FALSE	FALSE	FALSE	FALSE	FALSE	0.931078	0.991303	0.983397	0.992527	0.98687	0.960853	0.858317	0.936552	0.958804	0.905366	0.947398	0.849069	0.863348
ABHD17C	50	-0.245249	-0.0995272	0.0333309	-0.29642	-0.0871878	0.139997	0.0169771	-0.0112232	0.0266313	0.0929036	-0.0837259	0.215545	0.0950402	-0.0717387	NA	NA	NA	NA	NA	NA	NA	FALSE	FALSE	FALSE	FALSE	FALSE	FALSE	FALSE	FALSE	FALSE	FALSE	FALSE	FALSE	FALSE	FALSE	0.931078	0.991303	0.983397	0.992527	0.98687	0.960853	0.858317	0.936552	0.958804	0.905366	0.947398	0.849069	0.863348
ABHD17C	54	0.0704226	0.257255	0.147312	0.075595	0.0293235	0.204722	0.289266	0.437862	0.155638	0.299654	0.333821	0.252891	0.174435	0.14253	NA	NA	NA	NA	NA	NA	NA	FALSE	FALSE	FALSE	FALSE	FALSE	FALSE	FALSE	FALSE	FALSE	FALSE	FALSE	FALSE	FALSE	FALSE	0.931078	0.991303	0.983397	0.992527	0.98687	0.960853	0.858317	0.936552	0.958804	0.905366	0.947398	0.849069	0.863348
ABHD4	40	NA	NA	NA	NA	NA	NA	NA	-0.0713039	-0.0323507	0.0987804	0.101248	0.141502	0.0274313	0.252757	-0.104502	-0.117327	-0.153004	0.000531909	-0.102209	0.0283633	-0.0594424	FALSE	FALSE	FALSE	FALSE	FALSE	FALSE	FALSE	NA	NA	NA	NA	NA	NA	NA	0.972893	0.99052	0.984711	0.989358	0.99047	0.871128	0.893119	NA	NA	NA	NA	NA	NA
ABHD4	42.1	NA	NA	NA	NA	NA	NA	NA	0.0631609	0.0905236	0.12768	0.0819727	0.124048	0.209094	0.345845	-0.0119021	-0.123413	-0.0319117	0.0476668	0.0620272	0.397151	0.12951	FALSE	FALSE	FALSE	FALSE	FALSE	FALSE	FALSE	NA	NA	NA	NA	NA	NA	NA	0.972893	0.99052	0.984711	0.989358	0.99047	0.871128	0.893119	NA	NA	NA	NA	NA	NA
ABHD4	43.8	0.0409022	-0.309927	-0.049834	-0.166974	0.0422594	-0.120091	-0.0367222	-0.00941883	-0.10497	0.0643604	-0.018336	0.231337	0.100785	0.13528	-0.0740758	-0.179562	0.0628757	0.0268633	0.0821093	0.132045	0.119104	FALSE	FALSE	FALSE	FALSE	FALSE	FALSE	FALSE	NA	NA	NA	NA	NA	NA	NA	0.972893	0.99052	0.984711	0.989358	0.99047	0.871128	0.893119	NA	NA	NA	NA	NA	NA
ABHD4	46.5	0.0792301	-0.0142774	0.290759	0.295067	0.100568	0.124922	0.0227037	0.00764963	-0.147925	0.0513035	-0.151531	0.160196	-0.202835	-0.152625	-0.0244233	0.0729049	-0.00593611	0.0931678	0.0856051	0.136737	-0.0363654	FALSE	FALSE	FALSE	FALSE	FALSE	FALSE	FALSE	NA	NA	NA	NA	NA	NA	NA	0.972893	0.99052	0.984711	0.989358	0.99047	0.871128	0.893119	NA	NA	NA	NA	NA	NA
ABHD6	40	-0.040754	-0.0559693	0.0525145	0.0319554	-0.0318303	0.0132561	0.170506	-0.269196	-0.259225	-0.237581	-0.347933	-0.388019	-0.319159	-0.156369	-0.365065	-0.409087	-0.404186	-0.527949	-0.337745	-0.124338	-0.243307	FALSE	FALSE	FALSE	FALSE	FALSE	FALSE	FALSE	NA	NA	NA	NA	NA	NA	NA	0.152005	0.841314	0.86798	0.83528	0.913099	0.844457	0.916129	NA	NA	NA	NA	NA	NA
ABHD6	42.1	-0.252098	-0.169766	-0.16016	-0.237675	-0.17681	-0.129161	-0.0724609	-0.352024	-0.0533533	-0.13784	-0.278593	-0.0503604	-0.139357	-0.0476081	-0.346363	-0.239308	-0.174531	-0.115632	-0.213088	-0.183154	-0.126828	FALSE	FALSE	FALSE	FALSE	FALSE	FALSE	FALSE	NA	NA	NA	NA	NA	NA	NA	0.152005	0.841314	0.86798	0.83528	0.913099	0.844457	0.916129	NA	NA	NA	NA	NA	NA
ABHD6	43.8	0.0223904	0.264206	0.154348	0.205508	-0.255205	0.0915474	0.313547	-0.0350407	-0.298509	-0.0397065	-0.011837	-0.081812	0.0144829	-0.0343321	-0.129674	-0.0580965	-0.0189665	-0.0795429	-0.112151	-0.0387421	0.0372077	FALSE	FALSE	FALSE	FALSE	FALSE	FALSE	FALSE	NA	NA	NA	NA	NA	NA	NA	0.152005	0.841314	0.86798	0.83528	0.913099	0.844457	0.916129	NA	NA	NA	NA	NA	NA
ABHD6	46.5	0.0727916	0.0248302	0.0102034	0.145019	0.11199	0.0548407	0.28351	-0.0190659	0.0492182	0.0209837	0.0710603	0.0753687	0.0884038	0.205527	-0.0582995	-0.0935619	0.0423323	-0.182633	-0.221718	0.02143	-0.672251	FALSE	FALSE	FALSE	FALSE	FALSE	FALSE	FALSE	NA	NA	NA	NA	NA	NA	NA	0.152005	0.841314	0.86798	0.83528	0.913099	0.844457	0.916129	NA	NA	NA	NA	NA	NA
ABI1	40	0.32747	0.0257541	0.0968602	0.0998447	0.142348	-0.134247	0.0928949	-0.0604543	0.238327	0.123206	0.0298825	-0.049079	0.0316613	0.359728	0.19057	0.359524	0.657207	0.384453	0.389044	0.287978	0.44187	FALSE	FALSE	FALSE	FALSE	FALSE	FALSE	FALSE	FALSE	FALSE	FALSE	FALSE	FALSE	FALSE	FALSE	0.830298	0.51553	0.80957	0.984732	0.980107	0.956836	0.655003	0.959057	0.218567	0.196754	0.824844	0.231509	0.739819
ABI1	42.1	0.310881	0.260345	0.135252	0.117179	0.0456724	-0.0381721	0.221544	0.0762079	0.356253	0.164518	-0.0468648	0.00421546	-0.0639897	0.296445	0.11345	0.197543	0.349994	-0.120055	0.275351	0.0538964	0.276919	FALSE	FALSE	FALSE	FALSE	FALSE	FALSE	FALSE	FALSE	FALSE	FALSE	FALSE	FALSE	FALSE	FALSE	0.830298	0.51553	0.80957	0.984732	0.980107	0.956836	0.655003	0.959057	0.218567	0.196754	0.824844	0.231509	0.739819
ABI1	43.8	0.072182	0.130719	0.0765451	0.155453	0.078343	-0.0784039	-0.131438	-0.029385	0.21558	0.114227	-0.0160437	0.00756818	0.0690503	0.380895	0.118445	0.059826	0.00271994	-0.217059	-0.0594576	-0.0684805	0.108615	FALSE	FALSE	FALSE	FALSE	FALSE	FALSE	FALSE	FALSE	FALSE	FALSE	FALSE	FALSE	FALSE	FALSE	0.830298	0.51553	0.80957	0.984732	0.980107	0.956836	0.655003	0.959057	0.218567	0.196754	0.824844	0.231509	0.739819
ABI1	46.5	0.215722	0.0714663	-0.1316	0.096161	-0.189643	-0.187913	0.00980948	0.0401002	-0.0409704	-0.0567788	0.0238713	-0.146941	0.0556603	0.0988022	0.110329	-0.135715	-0.306181	-0.387258	-0.220063	-0.39544	0.304868	FALSE	FALSE	FALSE	FALSE	FALSE	FALSE	FALSE	FALSE	FALSE	FALSE	FALSE	FALSE	FALSE	FALSE	0.830298	0.51553	0.80957	0.984732	0.980107	0.956836	0.655003	0.959057	0.218567	0.196754	0.824844	0.231509	0.739819
ABI1	50	0.181363	0.184245	0.0980705	0.347713	0.0323308	-0.14842	-0.0244602	0.0650876	0.316396	0.0880711	-0.0518782	0.0480795	-0.0897659	0.0982991	0.317335	0.217828	0.321543	0.0580679	-0.0714254	-0.0478823	0.143592	FALSE	FALSE	FALSE	FALSE	FALSE	FALSE	FALSE	FALSE	FALSE	FALSE	FALSE	FALSE	FALSE	FALSE	0.830298	0.51553	0.80957	0.984732	0.980107	0.956836	0.655003	0.959057	0.218567	0.196754	0.824844	0.231509	0.739819
ABI1	54	0.196468	-0.167176	0.0269012	0.412798	0.0188756	-0.058808	-0.198593	-0.12074	0.636206	0.972015	0.605393	0.696867	0.629723	0.562524	0.125699	0.237825	-0.128563	0.110416	-0.055781	-0.0643463	-0.20374	FALSE	FALSE	FALSE	FALSE	FALSE	FALSE	FALSE	FALSE	FALSE	FALSE	FALSE	FALSE	FALSE	FALSE	0.830298	0.51553	0.80957	0.984732	0.980107	0.956836	0.655003	0.959057	0.218567	0.196754	0.824844	0.231509	0.739819
ABI1	57.3	0.484894	0.05828	0.063352	-0.0794466	-0.116199	-0.111132	-0.508565	-0.281755	-0.613056	-0.41037	-0.273722	-0.393724	-0.500822	-0.647628	NA	NA	NA	NA	NA	NA	NA	FALSE	FALSE	FALSE	FALSE	FALSE	FALSE	FALSE	FALSE	FALSE	FALSE	FALSE	FALSE	FALSE	FALSE	0.830298	0.51553	0.80957	0.984732	0.980107	0.956836	0.655003	0.959057	0.218567	0.196754	0.824844	0.231509	0.739819
ABI1	60.1	0.306693	-0.201612	-0.0357467	-0.43453	-0.403732	-0.396024	-0.279586	0.0309239	0.0780126	-0.813002	-0.421845	-0.717091	-0.257063	0.879689	NA	NA	NA	NA	NA	NA	NA	FALSE	FALSE	FALSE	FALSE	FALSE	FALSE	FALSE	FALSE	FALSE	FALSE	FALSE	FALSE	FALSE	FALSE	0.830298	0.51553	0.80957	0.984732	0.980107	0.956836	0.655003	0.959057	0.218567	0.196754	0.824844	0.231509	0.739819
ABI1	62	0.505675	-0.292951	-0.565142	-0.345615	-0.225774	-0.4298	-0.503611	NA	NA	NA	NA	NA	NA	NA	NA	NA	NA	NA	NA	NA	NA	FALSE	FALSE	FALSE	FALSE	FALSE	FALSE	FALSE	FALSE	FALSE	FALSE	FALSE	FALSE	FALSE	FALSE	0.830298	0.51553	0.80957	0.984732	0.980107	0.956836	0.655003	0.959057	0.218567	0.196754	0.824844	0.231509	0.739819
ABI1	64	0.660479	0.0186419	0.301607	-0.0219572	-0.365609	0.136151	0.181379	NA	NA	NA	NA	NA	NA	NA	NA	NA	NA	NA	NA	NA	NA	FALSE	FALSE	FALSE	FALSE	FALSE	FALSE	FALSE	FALSE	FALSE	FALSE	FALSE	FALSE	FALSE	FALSE	0.830298	0.51553	0.80957	0.984732	0.980107	0.956836	0.655003	0.959057	0.218567	0.196754	0.824844	0.231509	0.739819
ABI1|ABI2	57.3	NA	NA	NA	NA	NA	NA	NA	NA	NA	NA	NA	NA	NA	NA	-0.0936738	-0.50193	-0.535438	-0.389959	-0.535033	-0.340479	-0.52317	NA	NA	NA	NA	NA	NA	NA	NA	NA	NA	NA	NA	NA	NA	NA	NA	NA	NA	NA	NA	NA	NA	NA	NA	NA	NA	NA
ABI1|ABI2	60.1	NA	NA	NA	NA	NA	NA	NA	NA	NA	NA	NA	NA	NA	NA	-0.230603	-0.219237	-0.3962	-0.480837	-0.290625	-0.351778	0.112606	NA	NA	NA	NA	NA	NA	NA	NA	NA	NA	NA	NA	NA	NA	NA	NA	NA	NA	NA	NA	NA	NA	NA	NA	NA	NA	NA
ABI1|ABI2	62	NA	NA	NA	NA	NA	NA	NA	NA	NA	NA	NA	NA	NA	NA	0.205978	-0.190393	0.127947	-0.0257745	-0.0461451	-0.231796	-0.136944	NA	NA	NA	NA	NA	NA	NA	NA	NA	NA	NA	NA	NA	NA	NA	NA	NA	NA	NA	NA	NA	NA	NA	NA	NA	NA	NA
ABI1|ABI2	64	NA	NA	NA	NA	NA	NA	NA	NA	NA	NA	NA	NA	NA	NA	-0.265862	-0.331286	-0.165595	-0.397981	-0.652045	-0.346072	-0.380927	NA	NA	NA	NA	NA	NA	NA	NA	NA	NA	NA	NA	NA	NA	NA	NA	NA	NA	NA	NA	NA	NA	NA	NA	NA	NA	NA
ABI2	40	NA	NA	NA	NA	NA	NA	NA	NA	NA	NA	NA	NA	NA	NA	-0.183497	-0.11367	0.104998	-0.0755292	-0.132668	-0.146597	0.00794601	NA	NA	NA	NA	NA	NA	NA	NA	NA	NA	NA	NA	NA	NA	NA	NA	NA	NA	NA	NA	NA	NA	NA	NA	NA	NA	NA
ABI2	42.1	NA	NA	NA	NA	NA	NA	NA	NA	NA	NA	NA	NA	NA	NA	-0.262629	-0.149161	0.111511	-0.234622	-0.030579	-0.0152592	-0.0125005	NA	NA	NA	NA	NA	NA	NA	NA	NA	NA	NA	NA	NA	NA	NA	NA	NA	NA	NA	NA	NA	NA	NA	NA	NA	NA	NA
ABI2	43.8	0.256158	0.227256	0.132333	0.0493258	0.243209	-0.114323	-0.126737	0.0549887	0.342168	-0.030974	-0.0176784	0.081294	0.18984	0.413427	0.158695	-0.0260743	0.0131774	-0.279461	-0.18142	-0.263541	-0.466219	NA	NA	NA	NA	NA	NA	NA	NA	NA	NA	NA	NA	NA	NA	NA	NA	NA	NA	NA	NA	NA	NA	NA	NA	NA	NA	NA
ABI2	46.5	0.211948	-0.0872673	-0.194544	-0.00304674	-0.147225	-0.402719	-0.119383	0.0859725	0.232738	-0.0200762	-0.068618	-0.237144	-0.000300288	0.127259	0.0110117	-0.253042	-0.254227	-0.596055	-0.484759	-0.449018	-0.193563	NA	NA	NA	NA	NA	NA	NA	NA	NA	NA	NA	NA	NA	NA	NA	NA	NA	NA	NA	NA	NA	NA	NA	NA	NA	NA	NA
ABI2	50	0.123467	0.0611749	0.110072	0.173842	-0.0391937	0.017358	0.202209	NA	NA	NA	NA	NA	NA	NA	-0.0948542	-0.208835	-0.0111177	-0.274779	-0.144677	-0.214215	-0.026552	NA	NA	NA	NA	NA	NA	NA	NA	NA	NA	NA	NA	NA	NA	NA	NA	NA	NA	NA	NA	NA	NA	NA	NA	NA	NA	NA
ABI2	54	0.325363	0.296562	0.469672	0.114971	0.310304	0.467874	0.20217	NA	NA	NA	NA	NA	NA	NA	-0.27227	-0.134486	0.0303212	-0.393888	-0.0481689	-0.0541811	0.23964	NA	NA	NA	NA	NA	NA	NA	NA	NA	NA	NA	NA	NA	NA	NA	NA	NA	NA	NA	NA	NA	NA	NA	NA	NA	NA	NA
ABITRAM	40	0.321199	0.291287	0.168301	0.372723	0.317822	0.353462	-0.050782	NA	NA	NA	NA	NA	NA	NA	0.308681	0.269449	0.569346	0.410112	0.292778	0.5065	0.184384	FALSE	FALSE	FALSE	FALSE	FALSE	FALSE	FALSE	NA	NA	NA	NA	NA	NA	NA	0.827164	0.97434	0.847865	0.985081	0.985406	0.849757	0.922035	NA	NA	NA	NA	NA	NA
ABITRAM	42.1	0.233069	0.0717955	0.235594	-0.0079579	-0.203552	0.00848498	-0.247524	NA	NA	NA	NA	NA	NA	NA	-0.109535	-0.110893	-0.131157	-0.363634	0.00806676	-0.164953	-0.220931	FALSE	FALSE	FALSE	FALSE	FALSE	FALSE	FALSE	NA	NA	NA	NA	NA	NA	NA	0.827164	0.97434	0.847865	0.985081	0.985406	0.849757	0.922035	NA	NA	NA	NA	NA	NA
ABITRAM	43.8	NA	NA	NA	NA	NA	NA	NA	-0.0709953	0.0402191	0.0323685	-0.168843	-0.164694	0.0382914	0.119497	0.0227706	0.0989729	0.0699959	-0.292773	-0.121351	-0.060287	0.103039	FALSE	FALSE	FALSE	FALSE	FALSE	FALSE	FALSE	NA	NA	NA	NA	NA	NA	NA	0.827164	0.97434	0.847865	0.985081	0.985406	0.849757	0.922035	NA	NA	NA	NA	NA	NA
ABITRAM	46.5	NA	NA	NA	NA	NA	NA	NA	0.244022	0.336592	0.278425	0.270642	0.138404	0.328963	0.373939	-0.296298	-0.351073	-0.497664	-0.641543	-0.332138	-0.482695	-0.303435	FALSE	FALSE	FALSE	FALSE	FALSE	FALSE	FALSE	NA	NA	NA	NA	NA	NA	NA	0.827164	0.97434	0.847865	0.985081	0.985406	0.849757	0.922035	NA	NA	NA	NA	NA	NA
ABITRAM	50	0.0121898	0.194824	0.306693	0.0301606	0.209213	-0.202765	0.116189	NA	NA	NA	NA	NA	NA	NA	NA	NA	NA	NA	NA	NA	NA	FALSE	FALSE	FALSE	FALSE	FALSE	FALSE	FALSE	NA	NA	NA	NA	NA	NA	NA	0.827164	0.97434	0.847865	0.985081	0.985406	0.849757	0.922035	NA	NA	NA	NA	NA	NA
ABITRAM	54	0.185992	0.0650612	0.507784	-0.461525	-0.142898	-0.216849	-0.208353	NA	NA	NA	NA	NA	NA	NA	NA	NA	NA	NA	NA	NA	NA	FALSE	FALSE	FALSE	FALSE	FALSE	FALSE	FALSE	NA	NA	NA	NA	NA	NA	NA	0.827164	0.97434	0.847865	0.985081	0.985406	0.849757	0.922035	NA	NA	NA	NA	NA	NA
ABL1	40	NA	NA	NA	NA	NA	NA	NA	NA	NA	NA	NA	NA	NA	NA	0.258391	0.526731	0.328961	0.0726915	-0.0696336	0.349822	0.361606	NA	NA	NA	NA	NA	NA	NA	NA	NA	NA	NA	NA	NA	NA	NA	NA	NA	NA	NA	NA	NA	NA	NA	NA	NA	NA	NA
ABL1	42.1	NA	NA	NA	NA	NA	NA	NA	NA	NA	NA	NA	NA	NA	NA	-0.210187	0.204855	0.0886932	-0.113989	-0.150345	-0.292399	0.130651	NA	NA	NA	NA	NA	NA	NA	NA	NA	NA	NA	NA	NA	NA	NA	NA	NA	NA	NA	NA	NA	NA	NA	NA	NA	NA	NA
ABL1	43.8	0.0858229	0.124767	-0.275736	-0.057074	0.241481	-0.0742702	0.113396	NA	NA	NA	NA	NA	NA	NA	NA	NA	NA	NA	NA	NA	NA	NA	NA	NA	NA	NA	NA	NA	NA	NA	NA	NA	NA	NA	NA	NA	NA	NA	NA	NA	NA	NA	NA	NA	NA	NA	NA	NA
ABL1	46.5	0.309887	0.202502	-0.171099	0.0736289	-0.147319	0.389552	0.29978	NA	NA	NA	NA	NA	NA	NA	NA	NA	NA	NA	NA	NA	NA	NA	NA	NA	NA	NA	NA	NA	NA	NA	NA	NA	NA	NA	NA	NA	NA	NA	NA	NA	NA	NA	NA	NA	NA	NA	NA	NA
ABL2	40	-0.36533	-0.200847	-0.687135	-0.574355	-0.194924	-0.670115	-0.234762	0.323313	0.280621	0.418732	0.420577	-0.214896	0.508354	0.296379	-0.228941	-0.125229	0.00455405	-0.386815	-0.128032	-0.134875	-0.283101	FALSE	FALSE	FALSE	FALSE	FALSE	FALSE	FALSE	NA	NA	NA	NA	NA	NA	NA	0.971433	0.989405	0.974328	0.989382	0.988903	0.960738	0.938086	NA	NA	NA	NA	NA	NA
ABL2	42.1	-0.130495	-0.214171	-0.532949	-0.316981	-0.220573	-0.188344	-0.27941	0.156765	0.705193	0.133447	0.222617	0.352744	0.630011	0.903148	-0.00371213	0.0572252	-0.151541	0.0288657	0.0126951	-0.0313238	-0.181666	FALSE	FALSE	FALSE	FALSE	FALSE	FALSE	FALSE	NA	NA	NA	NA	NA	NA	NA	0.971433	0.989405	0.974328	0.989382	0.988903	0.960738	0.938086	NA	NA	NA	NA	NA	NA
ABL2	43.8	NA	NA	NA	NA	NA	NA	NA	NA	NA	NA	NA	NA	NA	NA	0.00709141	-0.108372	0.112808	0.0949413	0.0490954	0.0349404	0.0390238	FALSE	FALSE	FALSE	FALSE	FALSE	FALSE	FALSE	NA	NA	NA	NA	NA	NA	NA	0.971433	0.989405	0.974328	0.989382	0.988903	0.960738	0.938086	NA	NA	NA	NA	NA	NA
ABL2	46.5	NA	NA	NA	NA	NA	NA	NA	NA	NA	NA	NA	NA	NA	NA	0.0530195	0.0311646	-0.105913	-0.188457	-0.222118	-0.143187	0.06199	FALSE	FALSE	FALSE	FALSE	FALSE	FALSE	FALSE	NA	NA	NA	NA	NA	NA	NA	0.971433	0.989405	0.974328	0.989382	0.988903	0.960738	0.938086	NA	NA	NA	NA	NA	NA
ABLIM1	40	-0.056959	0.00176733	0.0895586	0.0671011	0.133577	-0.115613	0.144472	0.335679	0.228571	0.263011	0.0682095	0.245662	-0.0267493	0.0379183	-0.260539	-0.309311	0.0924308	0.0437938	-0.160302	-0.30239	-0.0743977	FALSE	FALSE	FALSE	FALSE	FALSE	FALSE	FALSE	FALSE	FALSE	FALSE	FALSE	FALSE	FALSE	FALSE	0.963998	0.987033	0.94768	0.981596	0.973112	0.887914	0.916996	0.94365	0.429131	0.921539	0.951851	0.936095	0.750533
ABLIM1	42.1	0.0474778	-0.0365782	0.0206424	0.0850536	0.0679737	-0.119169	0.138685	0.163049	0.119954	0.191983	-0.0132957	0.207218	-0.170475	-0.109993	0.111256	0.359143	0.0240159	0.297459	0.279179	0.0800702	0.313991	FALSE	FALSE	FALSE	FALSE	FALSE	FALSE	FALSE	FALSE	FALSE	FALSE	FALSE	FALSE	FALSE	FALSE	0.963998	0.987033	0.94768	0.981596	0.973112	0.887914	0.916996	0.94365	0.429131	0.921539	0.951851	0.936095	0.750533
ABLIM1	43.8	0.0956742	0.00627535	-0.148952	-0.0287588	-0.066705	-0.237194	0.0570357	0.128165	-0.16878	0.226675	0.134566	0.191786	0.253978	-0.105434	0.0509061	0.102435	-0.213146	-0.0544541	-0.095358	-0.345511	0.00304864	FALSE	FALSE	FALSE	FALSE	FALSE	FALSE	FALSE	FALSE	FALSE	FALSE	FALSE	FALSE	FALSE	FALSE	0.963998	0.987033	0.94768	0.981596	0.973112	0.887914	0.916996	0.94365	0.429131	0.921539	0.951851	0.936095	0.750533
ABLIM1	46.5	0.130693	0.111252	-0.0875056	-0.0265375	0.0562782	-0.0698972	-0.288613	0.319994	-0.105144	0.239917	0.337666	0.198069	0.144306	-0.0819364	0.11455	0.294007	0.242231	0.203682	0.281229	-0.0419549	0.23012	FALSE	FALSE	FALSE	FALSE	FALSE	FALSE	FALSE	FALSE	FALSE	FALSE	FALSE	FALSE	FALSE	FALSE	0.963998	0.987033	0.94768	0.981596	0.973112	0.887914	0.916996	0.94365	0.429131	0.921539	0.951851	0.936095	0.750533
ABLIM1	50	0.0447866	-0.0149494	0.137258	0.12997	0.180757	0.0707156	-0.133456	0.387209	-0.113417	0.219847	0.283311	0.340957	0.0846219	-0.372718	-0.0519577	-0.0319123	-0.31089	0.245211	0.0628078	-0.375933	-0.188019	FALSE	FALSE	FALSE	FALSE	FALSE	FALSE	FALSE	FALSE	FALSE	FALSE	FALSE	FALSE	FALSE	FALSE	0.963998	0.987033	0.94768	0.981596	0.973112	0.887914	0.916996	0.94365	0.429131	0.921539	0.951851	0.936095	0.750533
ABLIM1	54	-0.0775135	-0.927649	0.173932	-0.046178	-0.0132824	-0.0160708	-0.225765	0.477838	-0.785512	0.240566	0.247284	0.381889	0.311994	-0.519893	-0.471459	-0.0448191	-0.431162	0.125948	-0.225737	-0.377378	-0.338581	FALSE	FALSE	FALSE	FALSE	FALSE	FALSE	FALSE	FALSE	FALSE	FALSE	FALSE	FALSE	FALSE	FALSE	0.963998	0.987033	0.94768	0.981596	0.973112	0.887914	0.916996	0.94365	0.429131	0.921539	0.951851	0.936095	0.750533
ABLIM1	57.3	-0.103064	-0.483295	0.0719882	0.0452016	0.0154983	0.203244	-0.491795	0.728817	-0.344872	0.622299	0.754794	0.54128	0.712492	-0.292983	-0.966774	0.0437094	-0.940134	0.0234719	-0.220442	-0.291984	-0.260856	FALSE	FALSE	FALSE	FALSE	FALSE	FALSE	FALSE	FALSE	FALSE	FALSE	FALSE	FALSE	FALSE	FALSE	0.963998	0.987033	0.94768	0.981596	0.973112	0.887914	0.916996	0.94365	0.429131	0.921539	0.951851	0.936095	0.750533
ABLIM1	60.1	-0.0958879	-0.110801	0.232389	-0.27811	0.192403	0.0204043	-0.304439	0.241688	0.133053	0.295126	0.495998	0.422746	0.31491	-0.00381015	-1.03278	-0.192568	-1.20903	-0.195038	-0.0870735	-0.0979708	-0.419156	FALSE	FALSE	FALSE	FALSE	FALSE	FALSE	FALSE	FALSE	FALSE	FALSE	FALSE	FALSE	FALSE	FALSE	0.963998	0.987033	0.94768	0.981596	0.973112	0.887914	0.916996	0.94365	0.429131	0.921539	0.951851	0.936095	0.750533
ABLIM1	62	-0.194689	-1.35716	-0.0194235	-0.325139	-0.0712587	-0.130697	-0.290498	0.113012	-0.307943	0.476895	0.384736	0.621729	0.479893	-0.17406	NA	NA	NA	NA	NA	NA	NA	FALSE	FALSE	FALSE	FALSE	FALSE	FALSE	FALSE	FALSE	FALSE	FALSE	FALSE	FALSE	FALSE	FALSE	0.963998	0.987033	0.94768	0.981596	0.973112	0.887914	0.916996	0.94365	0.429131	0.921539	0.951851	0.936095	0.750533
ABLIM1	64	-0.382219	-1.51407	-0.375159	-0.685085	-0.285998	-0.39328	-0.101199	0.452598	-0.00817238	0.437447	0.279003	0.641183	0.48422	0.0189564	NA	NA	NA	NA	NA	NA	NA	FALSE	FALSE	FALSE	FALSE	FALSE	FALSE	FALSE	FALSE	FALSE	FALSE	FALSE	FALSE	FALSE	FALSE	0.963998	0.987033	0.94768	0.981596	0.973112	0.887914	0.916996	0.94365	0.429131	0.921539	0.951851	0.936095	0.750533
ABR	40	0.0194784	-0.0264779	-0.121181	-0.210667	-0.122048	-0.162756	-0.0793575	-0.134235	-0.0517753	-0.221395	-0.142506	-0.239905	-0.203623	-0.00709356	-0.308173	-0.28702	-0.325446	-0.394159	-0.373709	-0.326043	-0.236204	FALSE	FALSE	FALSE	FALSE	FALSE	FALSE	FALSE	NA	NA	NA	NA	NA	NA	NA	0.957489	0.982173	0.902135	0.922366	0.921786	0.78557	0.93523	NA	NA	NA	NA	NA	NA
ABR	42.1	0.177109	-0.0189809	0.0373848	-0.00645142	-0.0763818	0.0186573	0.1425	-0.117482	0.00154085	-0.133775	-0.176069	-0.156153	-0.211719	0.052494	-0.0408286	-0.114155	-0.154574	-0.228463	-0.228518	-0.157014	-0.0385066	FALSE	FALSE	FALSE	FALSE	FALSE	FALSE	FALSE	NA	NA	NA	NA	NA	NA	NA	0.957489	0.982173	0.902135	0.922366	0.921786	0.78557	0.93523	NA	NA	NA	NA	NA	NA
ABR	43.8	-0.0517975	-0.149144	-0.0079201	-0.142081	-0.197166	-0.265825	-0.0288206	-0.184548	-0.112958	-0.0961074	-0.0672639	-0.141389	-0.321969	-0.111168	-0.20599	-0.142065	-0.219806	-0.232727	-0.21105	-0.218806	-0.194949	FALSE	FALSE	FALSE	FALSE	FALSE	FALSE	FALSE	NA	NA	NA	NA	NA	NA	NA	0.957489	0.982173	0.902135	0.922366	0.921786	0.78557	0.93523	NA	NA	NA	NA	NA	NA
ABR	46.5	-0.0726178	-0.0184188	0.111258	0.038204	0.000404597	-0.0619724	-0.186002	-0.1714	-0.0800498	-0.19773	-0.128239	-0.193771	-0.309264	-0.352623	-0.196028	-0.128848	-0.151732	-0.235705	-0.125672	-0.331553	-0.415783	FALSE	FALSE	FALSE	FALSE	FALSE	FALSE	FALSE	NA	NA	NA	NA	NA	NA	NA	0.957489	0.982173	0.902135	0.922366	0.921786	0.78557	0.93523	NA	NA	NA	NA	NA	NA
ABRACL	50	0.175078	-0.0149718	-0.295039	-0.0171585	-0.158344	0.190598	-0.153892	NA	NA	NA	NA	NA	NA	NA	NA	NA	NA	NA	NA	NA	NA	NA	NA	NA	NA	NA	NA	NA	NA	NA	NA	NA	NA	NA	NA	NA	NA	NA	NA	NA	NA	NA	NA	NA	NA	NA	NA	NA
ABRACL	54	-0.368927	-0.469303	-0.369083	-0.638101	-0.704586	-0.908045	-0.646305	NA	NA	NA	NA	NA	NA	NA	NA	NA	NA	NA	NA	NA	NA	NA	NA	NA	NA	NA	NA	NA	NA	NA	NA	NA	NA	NA	NA	NA	NA	NA	NA	NA	NA	NA	NA	NA	NA	NA	NA	NA
ABRAXAS1	40	0.0236939	0.0935118	0.0257786	-0.0201989	0.0635481	-0.0049981	-0.133878	0.370003	0.373075	0.261342	0.336194	0.132956	0.129534	-0.400681	0.276902	0.426689	0.302885	0.499663	0.334862	0.192152	0.456206	FALSE	FALSE	FALSE	FALSE	FALSE	FALSE	FALSE	FALSE	FALSE	FALSE	FALSE	FALSE	FALSE	FALSE	0.852025	0.904555	0.941091	0.950676	0.982365	0.950433	0.928217	0.265328	0.25528	0.844847	0.680003	0.608465	0.908468
ABRAXAS1	42.1	0.0161547	0.0952329	0.0687319	0.0305984	-0.0503542	0.0806754	0.020561	0.147526	-0.0724238	0.00731754	0.149339	0.0741208	-0.076067	-0.679431	0.0139937	0.0603404	0.0100877	0.257141	0.0372746	-0.112904	0.199545	FALSE	FALSE	FALSE	FALSE	FALSE	FALSE	FALSE	FALSE	FALSE	FALSE	FALSE	FALSE	FALSE	FALSE	0.852025	0.904555	0.941091	0.950676	0.982365	0.950433	0.928217	0.265328	0.25528	0.844847	0.680003	0.608465	0.908468
ABRAXAS1	43.8	-0.0468094	0.202799	0.188642	0.297167	0.286432	0.230012	0.277063	0.134039	-0.080971	0.122453	0.226449	0.172044	0.018199	-0.787523	-0.172183	-0.116607	-0.288194	0.14157	0.0814783	-0.116628	0.163082	FALSE	FALSE	FALSE	FALSE	FALSE	FALSE	FALSE	FALSE	FALSE	FALSE	FALSE	FALSE	FALSE	FALSE	0.852025	0.904555	0.941091	0.950676	0.982365	0.950433	0.928217	0.265328	0.25528	0.844847	0.680003	0.608465	0.908468
ABRAXAS1	46.5	0.0690083	-0.0970858	-0.00303757	-0.0262618	-0.134842	0.0400656	0.131464	-0.0183471	-0.289109	-0.0980035	-0.00491504	0.00417429	-0.0323634	-0.790631	-0.290682	0.0906757	0.0456252	0.173182	0.0382105	0.121069	0.299639	FALSE	FALSE	FALSE	FALSE	FALSE	FALSE	FALSE	FALSE	FALSE	FALSE	FALSE	FALSE	FALSE	FALSE	0.852025	0.904555	0.941091	0.950676	0.982365	0.950433	0.928217	0.265328	0.25528	0.844847	0.680003	0.608465	0.908468
ABRAXAS1	50	0.0150316	-0.00807774	0.0301146	-0.176272	-0.196476	0.0852479	0.103862	0.068172	-0.0178863	-0.134952	0.00160665	0.0522757	-0.199375	-0.491921	0.119379	0.219042	0.120437	0.155657	0.147804	0.134479	0.478363	FALSE	FALSE	FALSE	FALSE	FALSE	FALSE	FALSE	FALSE	FALSE	FALSE	FALSE	FALSE	FALSE	FALSE	0.852025	0.904555	0.941091	0.950676	0.982365	0.950433	0.928217	0.265328	0.25528	0.844847	0.680003	0.608465	0.908468
ABRAXAS1	54	-0.112736	-0.0710576	-0.0288701	-0.174876	-0.0528765	0.100042	0.139448	0.210731	0.0516376	-0.0700009	-0.0784458	-0.190113	-0.123562	-0.375997	-0.0283122	-0.0701653	-0.142017	-0.0223266	-0.202339	-0.116338	0.0760774	FALSE	FALSE	FALSE	FALSE	FALSE	FALSE	FALSE	FALSE	FALSE	FALSE	FALSE	FALSE	FALSE	FALSE	0.852025	0.904555	0.941091	0.950676	0.982365	0.950433	0.928217	0.265328	0.25528	0.844847	0.680003	0.608465	0.908468
ABRAXAS1	57.3	-0.160444	-0.117132	-0.0557094	-0.0677252	-0.307899	-0.0492582	0.114809	0.0445341	-0.01097	0.0381162	0.0319408	-0.0179616	-0.118714	-0.0595107	-0.0137868	-0.0558099	-0.0515024	0.0973307	-0.0281196	-0.0438178	0.171749	FALSE	FALSE	FALSE	FALSE	FALSE	FALSE	FALSE	FALSE	FALSE	FALSE	FALSE	FALSE	FALSE	FALSE	0.852025	0.904555	0.941091	0.950676	0.982365	0.950433	0.928217	0.265328	0.25528	0.844847	0.680003	0.608465	0.908468
ABRAXAS1	60.1	0.0972378	0.115847	0.0309603	0.0217129	-0.175913	0.131967	-0.00902289	0.0246238	-0.0267322	0.024413	0.084786	0.097884	0.00917877	-0.554933	-1.69756e-05	-0.0131296	-0.0285582	-0.0403034	-0.00113289	-0.00288081	-0.0073288	FALSE	FALSE	FALSE	FALSE	FALSE	FALSE	FALSE	FALSE	FALSE	FALSE	FALSE	FALSE	FALSE	FALSE	0.852025	0.904555	0.941091	0.950676	0.982365	0.950433	0.928217	0.265328	0.25528	0.844847	0.680003	0.608465	0.908468
ABRAXAS1	62	0.0641421	0.0369141	0.0138061	0.114855	0.0500223	-0.124726	0.190201	-0.409174	-0.431536	-0.306641	-0.110767	-0.583807	-0.284047	-0.309967	NA	NA	NA	NA	NA	NA	NA	FALSE	FALSE	FALSE	FALSE	FALSE	FALSE	FALSE	FALSE	FALSE	FALSE	FALSE	FALSE	FALSE	FALSE	0.852025	0.904555	0.941091	0.950676	0.982365	0.950433	0.928217	0.265328	0.25528	0.844847	0.680003	0.608465	0.908468
ABRAXAS1	64	-0.401907	-0.017433	-0.0103873	0.0166667	0.132053	-0.0375109	0.158191	-0.20648	0.788365	1.25033	0.444329	0.836964	1.02422	1.04463	NA	NA	NA	NA	NA	NA	NA	FALSE	FALSE	FALSE	FALSE	FALSE	FALSE	FALSE	FALSE	FALSE	FALSE	FALSE	FALSE	FALSE	FALSE	0.852025	0.904555	0.941091	0.950676	0.982365	0.950433	0.928217	0.265328	0.25528	0.844847	0.680003	0.608465	0.908468
ABRAXAS2	40	NA	NA	NA	NA	NA	NA	NA	-0.174549	0.0250946	-0.129908	-0.168485	-0.234465	-0.169446	-0.0340734	0.0243742	0.0570827	-0.103429	-0.116777	0.0153829	0.0331749	0.014189	FALSE	FALSE	FALSE	FALSE	FALSE	FALSE	FALSE	FALSE	FALSE	FALSE	FALSE	FALSE	FALSE	FALSE	0.972393	0.98898	0.975645	0.98822	0.987562	0.935693	0.941663	0.963641	0.889436	0.95267	0.941815	0.940144	0.818196
ABRAXAS2	42.1	NA	NA	NA	NA	NA	NA	NA	-0.0229327	0.188034	0.00769621	0.0465878	-0.0466414	-0.113026	0.0284538	0.0361258	-0.0321197	-0.0384181	-0.0361959	-0.082515	-0.0941848	0.0164932	FALSE	FALSE	FALSE	FALSE	FALSE	FALSE	FALSE	FALSE	FALSE	FALSE	FALSE	FALSE	FALSE	FALSE	0.972393	0.98898	0.975645	0.98822	0.987562	0.935693	0.941663	0.963641	0.889436	0.95267	0.941815	0.940144	0.818196
ABRAXAS2	43.8	0.17379	0.174332	0.173498	0.320733	0.397691	0.145743	0.203296	0.00585243	0.068775	0.0466117	-0.0440123	-0.0136621	-0.127889	0.00238461	-0.0198052	0.0926107	0.362908	0.0564626	0.0275736	0.096176	-0.0463738	FALSE	FALSE	FALSE	FALSE	FALSE	FALSE	FALSE	FALSE	FALSE	FALSE	FALSE	FALSE	FALSE	FALSE	0.972393	0.98898	0.975645	0.98822	0.987562	0.935693	0.941663	0.963641	0.889436	0.95267	0.941815	0.940144	0.818196
ABRAXAS2	46.5	0.00561786	0.17369	0.150121	0.0627279	0.00595821	0.257181	0.136485	-0.059223	0.12358	-0.0188772	0.0339683	-0.0997407	-0.151737	0.0994782	-0.0480825	-0.14555	-0.153755	-0.0480556	-0.0114333	-0.0640494	-0.16105	FALSE	FALSE	FALSE	FALSE	FALSE	FALSE	FALSE	FALSE	FALSE	FALSE	FALSE	FALSE	FALSE	FALSE	0.972393	0.98898	0.975645	0.98822	0.987562	0.935693	0.941663	0.963641	0.889436	0.95267	0.941815	0.940144	0.818196
ABRAXAS2	50	0.159858	0.0160725	-0.0935343	0.0858028	0.0337072	-0.0103225	0.168846	-0.0149539	0.115413	0.0260084	0.0475916	-0.0530495	-0.132843	0.187437	0.0329695	0.103125	0.102467	-0.122523	-0.162209	-0.000675671	-0.0484962	FALSE	FALSE	FALSE	FALSE	FALSE	FALSE	FALSE	FALSE	FALSE	FALSE	FALSE	FALSE	FALSE	FALSE	0.972393	0.98898	0.975645	0.98822	0.987562	0.935693	0.941663	0.963641	0.889436	0.95267	0.941815	0.940144	0.818196
ABRAXAS2	54	-0.0724645	-0.0945225	-0.188712	-0.337379	-0.152467	-0.135412	0.0144399	-0.00410858	0.020832	-0.169457	-0.126604	-0.230201	-0.353244	-0.0272815	-0.0227941	-0.246611	-0.0434898	-0.264517	-0.213147	-0.126388	-0.12202	FALSE	FALSE	FALSE	FALSE	FALSE	FALSE	FALSE	FALSE	FALSE	FALSE	FALSE	FALSE	FALSE	FALSE	0.972393	0.98898	0.975645	0.98822	0.987562	0.935693	0.941663	0.963641	0.889436	0.95267	0.941815	0.940144	0.818196
ABRAXAS2	57.3	0.0217736	-0.0509994	-0.0216681	-0.0310244	-0.108519	-0.0276891	0.0594578	0.00404262	0.162988	-0.0787025	-0.0826451	-0.0191616	-0.171569	0.249505	0.326221	0.0447105	0.164892	0.2456	0.201077	0.135435	0.171884	FALSE	FALSE	FALSE	FALSE	FALSE	FALSE	FALSE	FALSE	FALSE	FALSE	FALSE	FALSE	FALSE	FALSE	0.972393	0.98898	0.975645	0.98822	0.987562	0.935693	0.941663	0.963641	0.889436	0.95267	0.941815	0.940144	0.818196
ABRAXAS2	60.1	0.241948	-0.00371538	-0.132439	0.123592	-0.179498	-0.0172441	-0.257084	-0.0334656	0.108371	-0.200569	-0.0465766	-0.0211133	-0.167751	-0.0917861	0.100563	0.0445201	-0.0333371	-0.104842	0.0130525	-0.0681851	-0.30021	FALSE	FALSE	FALSE	FALSE	FALSE	FALSE	FALSE	FALSE	FALSE	FALSE	FALSE	FALSE	FALSE	FALSE	0.972393	0.98898	0.975645	0.98822	0.987562	0.935693	0.941663	0.963641	0.889436	0.95267	0.941815	0.940144	0.818196
ABRAXAS2	62	0.0550551	0.164273	0.0656918	-0.0286655	0.0379958	0.05652	0.323695	-0.0277683	-0.28486	-0.217258	-0.293508	-0.1801	-0.387889	0.21421	-0.0693928	-0.146386	-0.198432	-0.100313	0.0193007	-0.023608	-0.0713422	FALSE	FALSE	FALSE	FALSE	FALSE	FALSE	FALSE	FALSE	FALSE	FALSE	FALSE	FALSE	FALSE	FALSE	0.972393	0.98898	0.975645	0.98822	0.987562	0.935693	0.941663	0.963641	0.889436	0.95267	0.941815	0.940144	0.818196
ABRAXAS2	64	0.283358	0.380297	0.205293	0.0663105	0.138525	-0.0725371	0.189837	-0.644685	-0.542529	-0.486424	-0.60987	-0.57041	-0.684906	-0.372937	-0.0693357	-0.0148582	-0.102815	-0.0232823	-0.0109687	-0.116346	-0.179059	FALSE	FALSE	FALSE	FALSE	FALSE	FALSE	FALSE	FALSE	FALSE	FALSE	FALSE	FALSE	FALSE	FALSE	0.972393	0.98898	0.975645	0.98822	0.987562	0.935693	0.941663	0.963641	0.889436	0.95267	0.941815	0.940144	0.818196
ABT1	40	-0.266846	-0.358457	-0.0072803	-0.0589154	-0.337176	-0.715757	-1.24721	0.063684	-0.0849138	0.174994	-0.500501	-0.0380278	-0.67257	-1.54744	0.268947	0.0212526	0.313888	0.457442	0.222878	-0.720897	-1.01985	FALSE	FALSE	FALSE	FALSE	FALSE	TRUE	TRUE	NA	NA	NA	NA	NA	NA	NA	0.96604	0.817476	0.980273	0.992553	0.992137	2.99112e-05	1.84174e-06	NA	NA	NA	NA	NA	NA
ABT1	42.1	-0.108032	-0.152223	-0.234934	-0.218706	-0.323572	-0.621236	-1.20402	0.0339147	-0.448232	-0.135542	-0.16667	-0.193697	-0.532527	-1.75146	0.379615	-0.18302	0.149293	0.396372	0.432864	-0.356493	-1.27326	FALSE	FALSE	FALSE	FALSE	FALSE	TRUE	TRUE	NA	NA	NA	NA	NA	NA	NA	0.96604	0.817476	0.980273	0.992553	0.992137	2.99112e-05	1.84174e-06	NA	NA	NA	NA	NA	NA
ACAA1	40	-0.076614	-0.0867918	-0.154661	-0.174673	-0.167679	-0.0457887	0.327763	-0.231029	-0.106878	-0.216977	-0.244048	-0.264939	-0.143288	0.215683	-0.391394	-0.363456	-0.366344	-0.346919	-0.428383	-0.183161	0.0809125	FALSE	FALSE	FALSE	FALSE	FALSE	FALSE	FALSE	FALSE	FALSE	FALSE	FALSE	FALSE	FALSE	FALSE	0.708983	0.970971	0.877175	0.905836	0.938943	0.930484	0.769446	0.588415	0.698883	0.325658	0.0391081	0.439662	0.449362
ACAA1	42.1	-0.0580762	0.0154652	0.035542	-0.0560998	0.0230437	-0.00538458	0.307211	-0.0601204	0.0170863	-0.114577	-0.122352	-0.100377	0.0256898	0.449756	-0.306277	-0.213424	-0.210705	-0.223018	-0.313294	-0.0765166	0.0665316	FALSE	FALSE	FALSE	FALSE	FALSE	FALSE	FALSE	FALSE	FALSE	FALSE	FALSE	FALSE	FALSE	FALSE	0.708983	0.970971	0.877175	0.905836	0.938943	0.930484	0.769446	0.588415	0.698883	0.325658	0.0391081	0.439662	0.449362
ACAA1	43.8	0.00234206	-0.14232	-0.0253306	-0.13071	-0.199615	-0.0165214	0.32121	-0.0767002	0.00348517	-0.057764	-0.172109	-0.219165	-0.0103348	0.478641	-0.0139511	0.0653199	0.0980957	0.0206667	0.00101328	0.194961	0.190809	FALSE	FALSE	FALSE	FALSE	FALSE	FALSE	FALSE	FALSE	FALSE	FALSE	FALSE	FALSE	FALSE	FALSE	0.708983	0.970971	0.877175	0.905836	0.938943	0.930484	0.769446	0.588415	0.698883	0.325658	0.0391081	0.439662	0.449362
ACAA1	46.5	-0.101964	-0.0222242	-0.10205	-0.0792536	-0.111781	-0.0832375	0.261	-0.0922024	0.101472	-0.0466696	-0.0951351	-0.0387785	0.0357142	0.559378	-0.0399348	-0.142817	-0.143146	-0.158296	-0.206434	-0.0450866	0.2814	FALSE	FALSE	FALSE	FALSE	FALSE	FALSE	FALSE	FALSE	FALSE	FALSE	FALSE	FALSE	FALSE	FALSE	0.708983	0.970971	0.877175	0.905836	0.938943	0.930484	0.769446	0.588415	0.698883	0.325658	0.0391081	0.439662	0.449362
ACAA1	50	0.103185	0.00200737	-0.00858426	0.00269686	-0.117514	0.0171942	0.354601	0.036178	0.033757	-0.013084	0.0313247	-0.137555	0.180972	0.564352	0.0605638	0.038154	0.081121	0.0591836	-0.148956	0.0764704	0.371041	FALSE	FALSE	FALSE	FALSE	FALSE	FALSE	FALSE	FALSE	FALSE	FALSE	FALSE	FALSE	FALSE	FALSE	0.708983	0.970971	0.877175	0.905836	0.938943	0.930484	0.769446	0.588415	0.698883	0.325658	0.0391081	0.439662	0.449362
ACAA1	54	0.0924924	0.03295	0.0454899	-0.156499	-0.0392972	-0.0418342	0.428092	-0.172458	-0.0270009	-0.235783	-0.280841	-0.284445	-0.0552818	0.398054	-0.0578395	-0.158884	-0.094149	-0.131672	-0.29581	-0.0125539	0.208154	FALSE	FALSE	FALSE	FALSE	FALSE	FALSE	FALSE	FALSE	FALSE	FALSE	FALSE	FALSE	FALSE	FALSE	0.708983	0.970971	0.877175	0.905836	0.938943	0.930484	0.769446	0.588415	0.698883	0.325658	0.0391081	0.439662	0.449362
ACAA1	57.3	-0.204076	0.0188167	-0.111097	-0.0262736	-0.15256	0.0402674	0.508571	0.0631326	0.208431	-0.0146653	0.0387758	-0.0598512	0.0822488	0.616797	0.140927	0.131566	0.257465	0.0581133	0.156744	0.206474	0.622155	FALSE	FALSE	FALSE	FALSE	FALSE	FALSE	FALSE	FALSE	FALSE	FALSE	FALSE	FALSE	FALSE	FALSE	0.708983	0.970971	0.877175	0.905836	0.938943	0.930484	0.769446	0.588415	0.698883	0.325658	0.0391081	0.439662	0.449362
ACAA1	60.1	0.00305607	0.0246784	-0.0547866	0.0987691	0.0959817	0.138582	0.449328	-0.0128913	-0.056036	0.0675258	-0.113878	-0.062194	-0.0179567	-1.48493	0.173121	0.0647962	0.185088	0.163493	0.18505	0.148582	0.449614	FALSE	FALSE	FALSE	FALSE	FALSE	FALSE	FALSE	FALSE	FALSE	FALSE	FALSE	FALSE	FALSE	FALSE	0.708983	0.970971	0.877175	0.905836	0.938943	0.930484	0.769446	0.588415	0.698883	0.325658	0.0391081	0.439662	0.449362
ACAA1	62	-0.202297	-0.169536	-0.0800205	-0.00118495	-0.163669	-0.318664	0.263666	0.131359	0.0274037	-0.0743113	0.021845	0.00945013	-0.0151828	0.396574	-0.592842	-0.188375	-0.152102	-0.178873	-0.600824	-0.390588	-0.193307	FALSE	FALSE	FALSE	FALSE	FALSE	FALSE	FALSE	FALSE	FALSE	FALSE	FALSE	FALSE	FALSE	FALSE	0.708983	0.970971	0.877175	0.905836	0.938943	0.930484	0.769446	0.588415	0.698883	0.325658	0.0391081	0.439662	0.449362
ACAA1	64	-0.220153	0.130507	0.178491	0.253384	0.144212	0.124193	0.182541	0.353366	0.684248	0.741596	0.753318	0.943918	0.458364	0.536954	-0.0765918	0.125677	0.0402135	-0.142253	0.230981	0.0920786	0.0625802	FALSE	FALSE	FALSE	FALSE	FALSE	FALSE	FALSE	FALSE	FALSE	FALSE	FALSE	FALSE	FALSE	FALSE	0.708983	0.970971	0.877175	0.905836	0.938943	0.930484	0.769446	0.588415	0.698883	0.325658	0.0391081	0.439662	0.449362
ACAA2	40	0.0774398	0.0630679	-0.108249	0.0550326	-0.0195214	0.0114934	0.223763	-0.0949163	-0.119996	-0.160806	-0.0197509	-0.178423	-0.0185091	0.163028	-0.243455	-0.233628	-0.455787	-0.351853	-0.341312	-0.215468	-0.0332009	FALSE	FALSE	FALSE	FALSE	FALSE	FALSE	FALSE	FALSE	FALSE	FALSE	FALSE	FALSE	FALSE	FALSE	0.891819	0.961267	0.868996	0.981439	0.960026	0.940967	0.885226	0.85979	0.710967	0.856733	0.935936	0.933759	0.907437
ACAA2	42.1	-0.0760807	-0.137247	-0.0722727	-0.0273067	-0.064192	-0.00436255	0.240629	-0.138379	-0.0539651	-0.0779771	-0.0611153	-0.122831	0.0348841	0.305238	-0.287693	-0.33262	-0.263479	-0.369186	-0.385472	-0.185236	-0.0533265	FALSE	FALSE	FALSE	FALSE	FALSE	FALSE	FALSE	FALSE	FALSE	FALSE	FALSE	FALSE	FALSE	FALSE	0.891819	0.961267	0.868996	0.981439	0.960026	0.940967	0.885226	0.85979	0.710967	0.856733	0.935936	0.933759	0.907437
ACAA2	43.8	-0.0119295	-0.0932559	-0.201274	-0.0414073	-0.188178	-0.0328337	0.193105	-0.0564205	-0.00288747	-0.11751	-0.059579	-0.198305	-0.096131	0.297539	-0.0502973	-0.150671	-0.135281	-0.0150564	-0.0809452	0.0250096	0.176523	FALSE	FALSE	FALSE	FALSE	FALSE	FALSE	FALSE	FALSE	FALSE	FALSE	FALSE	FALSE	FALSE	FALSE	0.891819	0.961267	0.868996	0.981439	0.960026	0.940967	0.885226	0.85979	0.710967	0.856733	0.935936	0.933759	0.907437
ACAA2	46.5	-0.0252884	-0.0308253	-0.142917	-0.105262	-0.145959	-0.045326	0.237951	-0.082429	0.0184362	-0.115639	-0.110205	-0.164763	-0.163083	0.307808	-0.0743412	-0.218966	-0.0949709	-0.154164	-0.225727	-0.0140571	0.273027	FALSE	FALSE	FALSE	FALSE	FALSE	FALSE	FALSE	FALSE	FALSE	FALSE	FALSE	FALSE	FALSE	FALSE	0.891819	0.961267	0.868996	0.981439	0.960026	0.940967	0.885226	0.85979	0.710967	0.856733	0.935936	0.933759	0.907437
ACAA2	50	0.0661605	-0.0564244	-0.0724437	0.0516115	-0.113112	0.0224674	0.330567	-0.126761	-0.0172688	-0.049884	-0.0249793	-0.19672	-0.0402543	0.42807	0.121334	0.00554874	0.00162292	-0.0393107	-0.112967	0.0630115	0.364918	FALSE	FALSE	FALSE	FALSE	FALSE	FALSE	FALSE	FALSE	FALSE	FALSE	FALSE	FALSE	FALSE	FALSE	0.891819	0.961267	0.868996	0.981439	0.960026	0.940967	0.885226	0.85979	0.710967	0.856733	0.935936	0.933759	0.907437
ACAA2	54	-0.127227	-0.0563643	-0.304286	-0.231764	-0.213226	-0.125816	0.303845	-0.106367	-0.0620051	-0.248175	-0.181948	-0.320925	-0.290781	0.332099	0.0893315	-0.0881858	0.0815923	-0.125182	-0.199764	0.00945795	0.358125	FALSE	FALSE	FALSE	FALSE	FALSE	FALSE	FALSE	FALSE	FALSE	FALSE	FALSE	FALSE	FALSE	FALSE	0.891819	0.961267	0.868996	0.981439	0.960026	0.940967	0.885226	0.85979	0.710967	0.856733	0.935936	0.933759	0.907437
ACAA2	57.3	-0.0806043	0.0616121	-0.0532936	-0.0217326	-0.276935	0.15601	0.508051	0.136525	0.280718	-0.0949942	-0.12272	-0.162701	-0.163993	0.665876	0.0645718	-0.192864	0.102255	-0.141219	-0.0558877	0.00562696	0.28242	FALSE	FALSE	FALSE	FALSE	FALSE	FALSE	FALSE	FALSE	FALSE	FALSE	FALSE	FALSE	FALSE	FALSE	0.891819	0.961267	0.868996	0.981439	0.960026	0.940967	0.885226	0.85979	0.710967	0.856733	0.935936	0.933759	0.907437
ACAA2	60.1	0.0615336	-0.00589261	-0.0205083	0.126451	-0.202203	0.270314	0.447141	-0.0033228	-0.264415	-0.230227	-0.0282972	-0.198679	-0.0585116	-1.1213	0.212402	0.08024	0.279172	-0.0470286	0.0597908	0.0473621	0.448819	FALSE	FALSE	FALSE	FALSE	FALSE	FALSE	FALSE	FALSE	FALSE	FALSE	FALSE	FALSE	FALSE	FALSE	0.891819	0.961267	0.868996	0.981439	0.960026	0.940967	0.885226	0.85979	0.710967	0.856733	0.935936	0.933759	0.907437
ACAA2	62	-0.0826073	0.120345	0.00379655	-0.0291222	-0.29109	-0.0741848	0.519006	-0.0606545	0.0651088	-0.0865938	-0.222156	-0.246872	-0.297778	0.579979	0.302104	0.163973	0.225167	0.129176	0.0313704	0.160023	0.597526	FALSE	FALSE	FALSE	FALSE	FALSE	FALSE	FALSE	FALSE	FALSE	FALSE	FALSE	FALSE	FALSE	FALSE	0.891819	0.961267	0.868996	0.981439	0.960026	0.940967	0.885226	0.85979	0.710967	0.856733	0.935936	0.933759	0.907437
ACAA2	64	-0.189714	0.0779912	-0.0346489	0.00939349	-0.256684	-0.48604	0.32519	-0.0313051	0.156668	0.00565482	-0.37693	-0.0762488	-0.418801	0.543317	0.179226	0.0890023	0.0738594	-0.130656	0.00291558	-0.0512614	0.428269	FALSE	FALSE	FALSE	FALSE	FALSE	FALSE	FALSE	FALSE	FALSE	FALSE	FALSE	FALSE	FALSE	FALSE	0.891819	0.961267	0.868996	0.981439	0.960026	0.940967	0.885226	0.85979	0.710967	0.856733	0.935936	0.933759	0.907437
ACACA	40	0.166278	0.0378517	-0.0605014	0.0234667	0.0965032	0.166457	0.326107	-0.0817668	-0.0315693	-0.102115	-0.078641	-0.12397	0.0507028	0.34548	-0.00590936	-0.00972179	-0.0876159	-0.110342	-0.0527282	0.0899614	0.333772	FALSE	FALSE	FALSE	FALSE	FALSE	FALSE	FALSE	FALSE	FALSE	FALSE	FALSE	FALSE	FALSE	FALSE	0.975801	0.992754	0.97491	0.989915	0.992738	0.91592	0.325006	0.715894	0.808496	0.628901	0.634475	0.497559	0.555811
ACACA	42.1	0.100104	-0.065591	-0.00398978	-0.00507288	0.0697622	0.0711644	0.391244	-0.0731401	0.0353396	-0.0149003	-0.0525508	-0.0508822	0.0816493	0.390669	-0.0168714	-0.0171456	-0.0430724	-0.00645195	-0.00807112	0.0589625	0.363365	FALSE	FALSE	FALSE	FALSE	FALSE	FALSE	FALSE	FALSE	FALSE	FALSE	FALSE	FALSE	FALSE	FALSE	0.975801	0.992754	0.97491	0.989915	0.992738	0.91592	0.325006	0.715894	0.808496	0.628901	0.634475	0.497559	0.555811
ACACA	43.8	0.00340721	-0.0285855	-0.0736888	-0.0349826	0.00879339	0.194883	0.350467	-0.0195289	-0.0204516	-0.0488889	-0.0744879	-0.0908454	0.00610304	0.2857	-0.0257481	-0.0380409	-0.0187237	-0.0591263	-0.0444186	0.16067	0.263333	FALSE	FALSE	FALSE	FALSE	FALSE	FALSE	FALSE	FALSE	FALSE	FALSE	FALSE	FALSE	FALSE	FALSE	0.975801	0.992754	0.97491	0.989915	0.992738	0.91592	0.325006	0.715894	0.808496	0.628901	0.634475	0.497559	0.555811
ACACA	46.5	-0.0972475	0.0655577	0.12932	0.0973987	0.21551	0.34683	0.280389	-0.195922	-0.143199	0.0375355	-0.048185	-0.0063914	0.00339287	0.136743	-0.183863	-0.0798118	0.0134775	-0.137528	0.0958836	0.105757	-0.0311869	FALSE	FALSE	FALSE	FALSE	FALSE	FALSE	FALSE	FALSE	FALSE	FALSE	FALSE	FALSE	FALSE	FALSE	0.975801	0.992754	0.97491	0.989915	0.992738	0.91592	0.325006	0.715894	0.808496	0.628901	0.634475	0.497559	0.555811
ACACA	50	-0.172666	-0.182633	-0.261412	-0.35206	0.180718	0.0833238	-0.128464	-0.341921	-0.199526	-0.0633263	-0.106392	-0.0162534	-0.129543	-0.18925	-0.611456	-0.59847	-0.644788	-0.646381	-0.279713	-0.460816	-0.59124	FALSE	FALSE	FALSE	FALSE	FALSE	FALSE	FALSE	FALSE	FALSE	FALSE	FALSE	FALSE	FALSE	FALSE	0.975801	0.992754	0.97491	0.989915	0.992738	0.91592	0.325006	0.715894	0.808496	0.628901	0.634475	0.497559	0.555811
ACACA	54	0.0541971	0.0601856	-0.146482	0.238415	0.015645	-0.172352	0.000491231	-0.108025	-0.0626658	-0.274683	-0.242211	-0.283132	-0.157162	-0.0448387	0.377798	0.383761	0.117179	0.0504834	0.238196	0.0812477	0.0790077	FALSE	FALSE	FALSE	FALSE	FALSE	FALSE	FALSE	FALSE	FALSE	FALSE	FALSE	FALSE	FALSE	FALSE	0.975801	0.992754	0.97491	0.989915	0.992738	0.91592	0.325006	0.715894	0.808496	0.628901	0.634475	0.497559	0.555811
ACACA	57.3	-0.0487827	-0.00753166	0.10665	0.123013	0.04449	0.361008	-0.0216743	-0.44076	-0.430754	-0.528212	-0.486697	-0.405398	-0.22246	-0.365884	-0.435073	-0.386578	-0.164691	-0.519663	-0.370471	-0.600454	-0.216685	FALSE	FALSE	FALSE	FALSE	FALSE	FALSE	FALSE	FALSE	FALSE	FALSE	FALSE	FALSE	FALSE	FALSE	0.975801	0.992754	0.97491	0.989915	0.992738	0.91592	0.325006	0.715894	0.808496	0.628901	0.634475	0.497559	0.555811
ACACA	60.1	0.30214	-0.349666	-0.679261	-0.270358	-0.364021	-0.112805	0.3824	-0.165469	0.124634	-0.628023	-0.479841	-0.761556	-0.218788	2.15472	0.266501	-0.37624	-0.0842926	-0.391582	-0.718382	-0.364352	-1.03855	FALSE	FALSE	FALSE	FALSE	FALSE	FALSE	FALSE	FALSE	FALSE	FALSE	FALSE	FALSE	FALSE	FALSE	0.975801	0.992754	0.97491	0.989915	0.992738	0.91592	0.325006	0.715894	0.808496	0.628901	0.634475	0.497559	0.555811
ACAD11	40	0.240998	0.115206	0.0886595	-0.00339718	-0.0486294	0.0178524	-0.185489	0.0496047	0.0671735	0.000700206	0.0767048	-0.0920744	0.116207	-0.598864	0.22818	0.0972334	0.0684503	0.0474489	0.0206313	0.152331	0.0455047	FALSE	FALSE	FALSE	FALSE	FALSE	FALSE	FALSE	FALSE	FALSE	FALSE	FALSE	FALSE	FALSE	FALSE	0.931274	0.993105	0.975894	0.99211	0.979127	0.95076	0.772509	0.891788	0.959516	0.952258	0.912166	0.943397	0.81275
ACAD11	42.1	-0.0548519	-0.0598983	-0.121913	-0.0982446	-0.180468	-0.148807	-0.244265	0.0573614	-0.000679075	-0.124275	-0.0476764	-0.110858	0.115764	-0.253005	-0.00209729	-0.196721	-0.206893	-0.0525202	-0.195861	-0.0255419	-0.249339	FALSE	FALSE	FALSE	FALSE	FALSE	FALSE	FALSE	FALSE	FALSE	FALSE	FALSE	FALSE	FALSE	FALSE	0.931274	0.993105	0.975894	0.99211	0.979127	0.95076	0.772509	0.891788	0.959516	0.952258	0.912166	0.943397	0.81275
ACAD11	43.8	0.119009	0.111704	0.0832743	-0.0278142	-0.161074	-0.190599	-0.117092	0.158258	-0.0512106	0.0419192	0.120893	0.0230935	0.266692	-0.231876	0.0909993	-0.0654987	-0.143089	-0.0131949	0.0666962	-0.128617	-0.18926	FALSE	FALSE	FALSE	FALSE	FALSE	FALSE	FALSE	FALSE	FALSE	FALSE	FALSE	FALSE	FALSE	FALSE	0.931274	0.993105	0.975894	0.99211	0.979127	0.95076	0.772509	0.891788	0.959516	0.952258	0.912166	0.943397	0.81275
ACAD11	46.5	0.0319702	-0.0822626	0.075822	-0.0271837	-0.105869	0.0462087	-0.156218	-0.0888	-0.0770506	-0.0377739	-0.165645	-0.095001	-0.0397713	-0.262953	-0.162662	-0.0322268	-0.106871	-0.0056981	-0.0382623	0.0621007	-1.12429	FALSE	FALSE	FALSE	FALSE	FALSE	FALSE	FALSE	FALSE	FALSE	FALSE	FALSE	FALSE	FALSE	FALSE	0.931274	0.993105	0.975894	0.99211	0.979127	0.95076	0.772509	0.891788	0.959516	0.952258	0.912166	0.943397	0.81275
ACAD11	50	-0.253418	-0.145879	-0.182418	-0.226704	-0.135804	-0.0599068	-0.416559	-0.221658	-0.147756	-0.162749	-0.338668	-0.27635	-0.0397578	-0.458378	-0.211635	-0.310819	-0.184225	-0.348804	-0.218731	-0.0955007	-0.588901	FALSE	FALSE	FALSE	FALSE	FALSE	FALSE	FALSE	FALSE	FALSE	FALSE	FALSE	FALSE	FALSE	FALSE	0.931274	0.993105	0.975894	0.99211	0.979127	0.95076	0.772509	0.891788	0.959516	0.952258	0.912166	0.943397	0.81275
ACAD11	54	-0.177441	-0.0448413	-0.10969	-0.0363411	-0.12271	-0.191705	-0.632253	-0.0125943	0.244494	0.0628895	-0.0568795	-0.155649	-0.402753	-0.699312	0.0626529	0.0894443	-0.0157432	-0.256884	0.0181821	-0.0749911	-0.752306	FALSE	FALSE	FALSE	FALSE	FALSE	FALSE	FALSE	FALSE	FALSE	FALSE	FALSE	FALSE	FALSE	FALSE	0.931274	0.993105	0.975894	0.99211	0.979127	0.95076	0.772509	0.891788	0.959516	0.952258	0.912166	0.943397	0.81275
ACAD8	40	0.104177	0.034328	0.0207521	0.021281	0.0196974	0.0236574	-0.0540065	-0.00394457	-0.100106	-0.0390523	0.075236	-0.018036	-0.122391	-0.163315	-0.0870011	-0.047461	-0.163097	-0.165591	-0.158396	-0.0824803	0.0325117	FALSE	FALSE	FALSE	FALSE	FALSE	FALSE	FALSE	FALSE	FALSE	FALSE	FALSE	FALSE	FALSE	FALSE	0.97172	0.985865	0.969547	0.988816	0.987065	0.937596	0.932691	0.962605	0.90588	0.953798	0.938287	0.829792	0.739487
ACAD8	42.1	0.0613478	-0.0535132	-0.0228791	0.00902753	-0.0216135	0.000911274	0.0935119	-0.0116542	0.0433222	0.0252488	0.0212409	0.0425158	0.0378188	0.0521695	-0.247661	-0.261322	-0.303766	-0.342585	-0.377479	-0.247642	-0.164115	FALSE	FALSE	FALSE	FALSE	FALSE	FALSE	FALSE	FALSE	FALSE	FALSE	FALSE	FALSE	FALSE	FALSE	0.97172	0.985865	0.969547	0.988816	0.987065	0.937596	0.932691	0.962605	0.90588	0.953798	0.938287	0.829792	0.739487
ACAD8	43.8	0.00863072	-0.182964	-0.152166	-0.125813	-0.162285	0.0205107	-0.0443524	-0.188332	-0.21089	-0.374441	-0.225208	-0.326513	-0.282686	-0.155016	-0.000248192	0.0392108	-0.0238051	-0.019105	0.0147464	0.145804	0.141921	FALSE	FALSE	FALSE	FALSE	FALSE	FALSE	FALSE	FALSE	FALSE	FALSE	FALSE	FALSE	FALSE	FALSE	0.97172	0.985865	0.969547	0.988816	0.987065	0.937596	0.932691	0.962605	0.90588	0.953798	0.938287	0.829792	0.739487
ACAD8	46.5	-0.0323206	0.0879396	-0.0265794	-0.0542544	-0.0440038	0.0607261	0.0869596	-0.00192452	0.125234	-0.00696251	-0.00067716	-0.102034	-0.0215026	0.268634	-0.0502104	-0.177702	-0.203908	-0.229696	-0.229166	-0.133112	-0.24865	FALSE	FALSE	FALSE	FALSE	FALSE	FALSE	FALSE	FALSE	FALSE	FALSE	FALSE	FALSE	FALSE	FALSE	0.97172	0.985865	0.969547	0.988816	0.987065	0.937596	0.932691	0.962605	0.90588	0.953798	0.938287	0.829792	0.739487
ACAD8	50	0.0583477	-0.0945082	0.0227225	-0.0149056	-0.141639	-0.0932661	0.194187	-0.134484	0.0547255	-0.0309861	-0.00147953	-0.165144	-0.0674632	0.152933	0.170284	0.199466	0.0961024	-0.0518204	-0.0386616	0.0559851	0.108645	FALSE	FALSE	FALSE	FALSE	FALSE	FALSE	FALSE	FALSE	FALSE	FALSE	FALSE	FALSE	FALSE	FALSE	0.97172	0.985865	0.969547	0.988816	0.987065	0.937596	0.932691	0.962605	0.90588	0.953798	0.938287	0.829792	0.739487
ACAD8	54	-0.0726271	0.00533474	-0.160426	-0.227737	-0.172397	-0.0927479	0.268273	-0.0747084	-0.00440753	-0.25498	-0.205274	-0.296283	-0.202863	0.144666	0.0872229	-0.172222	-0.0125549	-0.262552	-0.229691	-0.0507327	0.0562143	FALSE	FALSE	FALSE	FALSE	FALSE	FALSE	FALSE	FALSE	FALSE	FALSE	FALSE	FALSE	FALSE	FALSE	0.97172	0.985865	0.969547	0.988816	0.987065	0.937596	0.932691	0.962605	0.90588	0.953798	0.938287	0.829792	0.739487
ACAD8	57.3	-0.142227	-0.114734	-0.0984373	-0.120054	-0.272293	-0.0850618	0.418561	-0.0969463	0.127716	-0.135605	-0.100292	-0.172488	-0.272859	0.397682	0.230295	0.0371215	0.280455	0.0232898	-0.00398097	-0.0743764	0.317171	FALSE	FALSE	FALSE	FALSE	FALSE	FALSE	FALSE	FALSE	FALSE	FALSE	FALSE	FALSE	FALSE	FALSE	0.97172	0.985865	0.969547	0.988816	0.987065	0.937596	0.932691	0.962605	0.90588	0.953798	0.938287	0.829792	0.739487
ACAD8	60.1	-0.218294	-0.134441	-0.223571	-0.0786794	-0.27365	-0.0640887	0.081798	0.00219821	0.193178	0.0311548	0.152016	-0.11917	-0.148387	-0.247807	-0.179475	0.06968	0.0458403	-0.0985532	-0.217714	-0.278114	-0.523232	FALSE	FALSE	FALSE	FALSE	FALSE	FALSE	FALSE	FALSE	FALSE	FALSE	FALSE	FALSE	FALSE	FALSE	0.97172	0.985865	0.969547	0.988816	0.987065	0.937596	0.932691	0.962605	0.90588	0.953798	0.938287	0.829792	0.739487
ACAD8	62	-0.104424	0.102653	0.0619705	-0.0363811	-0.345805	-0.392881	-0.0646552	-0.161387	-0.292523	-0.270738	-0.254753	-0.491437	-0.582565	-0.211483	0.0354899	0.086729	-0.150812	-0.12086	-0.361996	-0.202812	-0.326162	FALSE	FALSE	FALSE	FALSE	FALSE	FALSE	FALSE	FALSE	FALSE	FALSE	FALSE	FALSE	FALSE	FALSE	0.97172	0.985865	0.969547	0.988816	0.987065	0.937596	0.932691	0.962605	0.90588	0.953798	0.938287	0.829792	0.739487
ACAD8	64	-0.115338	0.121452	-0.0327853	-0.116924	-0.445475	-0.219019	-0.0665587	0.185448	0.342829	-0.0318238	-0.0792577	0.311713	-0.0645729	0.198408	-0.0370461	-0.213728	-0.310178	-0.123444	-0.268214	-0.374072	-0.421487	FALSE	FALSE	FALSE	FALSE	FALSE	FALSE	FALSE	FALSE	FALSE	FALSE	FALSE	FALSE	FALSE	FALSE	0.97172	0.985865	0.969547	0.988816	0.987065	0.937596	0.932691	0.962605	0.90588	0.953798	0.938287	0.829792	0.739487
ACAD9	40	-0.0123891	-0.0785805	-0.144342	-0.0301143	-0.112158	-0.0824058	-0.0306933	0.303726	0.274144	0.245135	0.241208	0.204748	0.246425	0.111886	0.0102566	0.0561504	-0.0475216	-0.117811	-0.0476332	0.00275555	0.159291	FALSE	FALSE	FALSE	FALSE	FALSE	FALSE	FALSE	FALSE	FALSE	FALSE	FALSE	FALSE	FALSE	FALSE	0.961108	0.991869	0.984775	0.9929	0.991394	0.961917	0.923861	0.958891	0.953799	0.940813	0.928942	0.912862	0.896685
ACAD9	42.1	-0.0229783	-0.0823986	-0.0915859	-0.0272603	-0.0816282	-0.0851781	0.0659166	0.0103168	0.00487058	-0.00199969	-0.0130122	-0.0556603	-0.010811	-0.0533726	0.0391894	-0.0438853	-0.00511185	-0.0571104	-0.101575	-0.053942	0.0893606	FALSE	FALSE	FALSE	FALSE	FALSE	FALSE	FALSE	FALSE	FALSE	FALSE	FALSE	FALSE	FALSE	FALSE	0.961108	0.991869	0.984775	0.9929	0.991394	0.961917	0.923861	0.958891	0.953799	0.940813	0.928942	0.912862	0.896685
ACAD9	43.8	0.0791946	-0.00554411	-0.0522848	-0.0437202	-0.135454	-0.0184673	0.106355	-0.0557299	-0.0375394	-0.150792	-0.0838669	-0.154621	-0.148983	-0.150762	0.0537949	-0.0398474	0.0499438	-0.0214479	-0.0138386	0.0366353	0.0415834	FALSE	FALSE	FALSE	FALSE	FALSE	FALSE	FALSE	FALSE	FALSE	FALSE	FALSE	FALSE	FALSE	FALSE	0.961108	0.991869	0.984775	0.9929	0.991394	0.961917	0.923861	0.958891	0.953799	0.940813	0.928942	0.912862	0.896685
ACAD9	46.5	0.0548899	-0.0632224	-0.0360524	-0.0423798	-0.0827954	-0.0814683	0.0598632	-0.0781369	0.0203892	-0.139806	-0.0972774	-0.137228	-0.103561	-0.0953256	0.0509328	-0.0695387	0.0499966	-0.0495296	-0.0867307	-0.113859	-0.0675192	FALSE	FALSE	FALSE	FALSE	FALSE	FALSE	FALSE	FALSE	FALSE	FALSE	FALSE	FALSE	FALSE	FALSE	0.961108	0.991869	0.984775	0.9929	0.991394	0.961917	0.923861	0.958891	0.953799	0.940813	0.928942	0.912862	0.896685
ACAD9	50	0.0329683	-0.0654689	-0.0397515	0.00306738	-0.15857	-0.0815357	0.102994	-0.0989671	0.0257409	-0.0501593	-0.0747505	-0.139224	-0.0696818	-0.0846227	0.109819	0.159027	0.137141	0.0267493	0.00713172	0.106651	0.247535	FALSE	FALSE	FALSE	FALSE	FALSE	FALSE	FALSE	FALSE	FALSE	FALSE	FALSE	FALSE	FALSE	FALSE	0.961108	0.991869	0.984775	0.9929	0.991394	0.961917	0.923861	0.958891	0.953799	0.940813	0.928942	0.912862	0.896685
ACAD9	54	0.0627724	0.0882937	-0.0226396	-0.0158478	-0.0185311	0.0447301	0.357735	-0.0727731	0.027108	-0.142552	-0.0826242	-0.129969	-0.096364	-0.0533701	0.177837	0.00109895	0.131627	-0.0179064	0.0429131	0.0176423	0.307296	FALSE	FALSE	FALSE	FALSE	FALSE	FALSE	FALSE	FALSE	FALSE	FALSE	FALSE	FALSE	FALSE	FALSE	0.961108	0.991869	0.984775	0.9929	0.991394	0.961917	0.923861	0.958891	0.953799	0.940813	0.928942	0.912862	0.896685
ACAD9	57.3	0.0319209	0.0831191	0.00984984	0.152597	0.131879	0.0877808	0.50579	-0.021178	0.20259	0.00390422	-0.0227713	-0.0850321	-0.132838	0.153496	0.260226	0.0206062	0.316964	0.165049	0.205804	0.24417	0.606206	FALSE	FALSE	FALSE	FALSE	FALSE	FALSE	FALSE	FALSE	FALSE	FALSE	FALSE	FALSE	FALSE	FALSE	0.961108	0.991869	0.984775	0.9929	0.991394	0.961917	0.923861	0.958891	0.953799	0.940813	0.928942	0.912862	0.896685
ACAD9	60.1	0.225332	0.0957727	0.0385595	0.317128	0.1067	0.244484	0.365516	0.084901	-0.147443	0.00345642	0.10207	0.0648262	-0.0131413	-1.79179	0.283389	0.135658	0.374971	0.206067	0.255568	0.282721	0.603047	FALSE	FALSE	FALSE	FALSE	FALSE	FALSE	FALSE	FALSE	FALSE	FALSE	FALSE	FALSE	FALSE	FALSE	0.961108	0.991869	0.984775	0.9929	0.991394	0.961917	0.923861	0.958891	0.953799	0.940813	0.928942	0.912862	0.896685
ACAD9	62	0.17663	0.247418	-0.0133479	0.203003	0.208682	0.0111238	0.324899	0.00443424	0.0267074	-0.0657788	-0.133572	-0.0690252	-0.181384	0.0423608	0.162797	-0.0339843	-0.0410123	-0.0906017	0.00429985	-0.165071	0.201375	FALSE	FALSE	FALSE	FALSE	FALSE	FALSE	FALSE	FALSE	FALSE	FALSE	FALSE	FALSE	FALSE	FALSE	0.961108	0.991869	0.984775	0.9929	0.991394	0.961917	0.923861	0.958891	0.953799	0.940813	0.928942	0.912862	0.896685
ACAD9	64	0.0694892	0.206565	0.0286866	0.170305	0.0289286	0.0568465	0.199412	-0.261095	0.138571	-0.0252807	0.216338	0.146593	-0.00721879	0.0470634	0.371875	0.469242	0.224097	0.362883	0.280233	-0.263308	0.0836375	FALSE	FALSE	FALSE	FALSE	FALSE	FALSE	FALSE	FALSE	FALSE	FALSE	FALSE	FALSE	FALSE	FALSE	0.961108	0.991869	0.984775	0.9929	0.991394	0.961917	0.923861	0.958891	0.953799	0.940813	0.928942	0.912862	0.896685
ACADM	40	0.0417319	-0.0337467	-0.0385438	-0.00602442	-0.0719883	-0.0762765	-0.0574027	0.0783784	0.0736311	-0.0478507	-0.0924285	-0.117276	-0.00637951	0.0327626	-0.0885873	-0.0276522	-0.104526	-0.0859336	-0.0701788	-0.0129411	-0.181361	FALSE	FALSE	FALSE	FALSE	FALSE	FALSE	FALSE	FALSE	FALSE	FALSE	FALSE	FALSE	FALSE	FALSE	0.946279	0.990057	0.950303	0.978594	0.973855	0.94667	0.920135	0.960584	0.910696	0.618547	0.831438	0.895216	0.859783
ACADM	42.1	-0.153423	-0.0160909	-0.0314116	-0.0231258	-0.0815261	-0.0752651	-0.0983998	-0.0414018	0.0309435	-0.143592	-0.149784	-0.0735662	0.00422792	0.172618	-0.314812	-0.264064	-0.265863	-0.269231	-0.314324	-0.094384	-0.338246	FALSE	FALSE	FALSE	FALSE	FALSE	FALSE	FALSE	FALSE	FALSE	FALSE	FALSE	FALSE	FALSE	FALSE	0.946279	0.990057	0.950303	0.978594	0.973855	0.94667	0.920135	0.960584	0.910696	0.618547	0.831438	0.895216	0.859783
ACADM	43.8	-0.0704036	-0.0433561	-0.0464466	-0.0362384	-0.223789	-0.118112	-0.0101493	-0.0636145	-0.0219701	-0.151926	-0.113137	-0.230448	-0.000467854	0.211143	-0.0985458	-0.140113	-0.223505	-0.0852052	-0.146291	-0.039548	-0.195252	FALSE	FALSE	FALSE	FALSE	FALSE	FALSE	FALSE	FALSE	FALSE	FALSE	FALSE	FALSE	FALSE	FALSE	0.946279	0.990057	0.950303	0.978594	0.973855	0.94667	0.920135	0.960584	0.910696	0.618547	0.831438	0.895216	0.859783
ACADM	46.5	-0.0621913	-0.0930491	-0.150498	-0.0364524	-0.0958117	-0.0399569	0.0772496	0.0788133	0.166269	-0.00638765	0.051143	-0.0857959	0.0614222	0.379319	-0.106421	-0.168413	-0.0814935	-0.119738	-0.221989	0.0300738	-0.0911494	FALSE	FALSE	FALSE	FALSE	FALSE	FALSE	FALSE	FALSE	FALSE	FALSE	FALSE	FALSE	FALSE	FALSE	0.946279	0.990057	0.950303	0.978594	0.973855	0.94667	0.920135	0.960584	0.910696	0.618547	0.831438	0.895216	0.859783
ACADM	50	0.145968	0.0821254	0.195649	0.240268	-0.0558575	-0.117819	0.255212	-0.107397	0.0919131	-0.0825887	-0.105382	-0.197905	0.0319503	0.260814	0.0707446	-0.0775603	0.100436	-0.0781422	-0.176778	-0.0234788	0.0224916	FALSE	FALSE	FALSE	FALSE	FALSE	FALSE	FALSE	FALSE	FALSE	FALSE	FALSE	FALSE	FALSE	FALSE	0.946279	0.990057	0.950303	0.978594	0.973855	0.94667	0.920135	0.960584	0.910696	0.618547	0.831438	0.895216	0.859783
ACADM	54	0.184553	0.102135	0.122044	0.0224758	0.159567	0.0723104	0.406198	-0.229319	-0.0748797	-0.160953	-0.380189	-0.335211	-0.173345	0.277077	-0.127161	-0.358166	0.00176907	-0.221184	-0.357685	0.00408453	-0.15704	FALSE	FALSE	FALSE	FALSE	FALSE	FALSE	FALSE	FALSE	FALSE	FALSE	FALSE	FALSE	FALSE	FALSE	0.946279	0.990057	0.950303	0.978594	0.973855	0.94667	0.920135	0.960584	0.910696	0.618547	0.831438	0.895216	0.859783
ACADM	57.3	-0.361236	-0.172077	-0.203672	-0.153582	-0.345504	-0.443215	0.371451	-0.269461	0.105394	-0.067376	-0.0325154	-0.16053	-0.010342	0.775672	0.171954	0.132866	0.382403	-0.127935	0.300828	0.10104	0.495294	FALSE	FALSE	FALSE	FALSE	FALSE	FALSE	FALSE	FALSE	FALSE	FALSE	FALSE	FALSE	FALSE	FALSE	0.946279	0.990057	0.950303	0.978594	0.973855	0.94667	0.920135	0.960584	0.910696	0.618547	0.831438	0.895216	0.859783
ACADM	60.1	-0.304214	-0.0368879	0.247908	0.244003	0.175771	-0.0479012	0.729322	-0.264803	1.01053	0.582534	0.200195	0.372305	0.427956	-0.128184	0.194582	0.316885	0.312975	0.471424	0.347064	0.206653	0.668703	FALSE	FALSE	FALSE	FALSE	FALSE	FALSE	FALSE	FALSE	FALSE	FALSE	FALSE	FALSE	FALSE	FALSE	0.946279	0.990057	0.950303	0.978594	0.973855	0.94667	0.920135	0.960584	0.910696	0.618547	0.831438	0.895216	0.859783
ACADS	40	-0.127548	0.0602092	0.0547864	-0.0759785	-0.103913	-0.0903353	0.180414	-0.0197852	0.00305927	-0.0986991	0.0292572	-0.324654	-0.290856	0.104523	-0.485495	-0.340402	-0.231112	-0.39595	-0.572962	-0.357979	0.0226918	FALSE	FALSE	FALSE	FALSE	FALSE	FALSE	FALSE	FALSE	FALSE	FALSE	FALSE	FALSE	FALSE	FALSE	0.794234	0.98277	0.95612	0.975013	0.869455	0.581269	0.884606	0.873647	0.962357	0.907535	0.941995	0.859707	0.906153
ACADS	42.1	-0.0843846	-0.157273	-0.0694686	-0.199251	-0.127514	-0.219404	0.0828588	-0.0514081	0.142654	0.0244539	0.0103998	-0.158034	-0.107406	0.422331	-0.406443	-0.336881	-0.410445	-0.223404	-0.322445	-0.461759	-0.00599101	FALSE	FALSE	FALSE	FALSE	FALSE	FALSE	FALSE	FALSE	FALSE	FALSE	FALSE	FALSE	FALSE	FALSE	0.794234	0.98277	0.95612	0.975013	0.869455	0.581269	0.884606	0.873647	0.962357	0.907535	0.941995	0.859707	0.906153
ACADS	43.8	0.0496407	-0.0562832	-0.00235503	-0.228036	-0.0914268	-0.222224	0.136762	-0.193487	-0.0411064	-0.0330714	-0.0950026	-0.177509	-0.239875	0.158768	-0.145185	-0.112364	-0.0471111	-0.134929	-0.0547679	-0.0602432	0.13711	FALSE	FALSE	FALSE	FALSE	FALSE	FALSE	FALSE	FALSE	FALSE	FALSE	FALSE	FALSE	FALSE	FALSE	0.794234	0.98277	0.95612	0.975013	0.869455	0.581269	0.884606	0.873647	0.962357	0.907535	0.941995	0.859707	0.906153
ACADS	46.5	-0.0459109	-0.0327649	-0.091397	-0.203162	-0.0948867	-0.232701	0.0790994	0.00847248	-0.0554973	-0.113487	-0.185384	-0.19124	-0.264074	0.222698	-0.0604237	-0.15041	-0.0789773	-0.192097	-0.140806	-0.284581	-0.199601	FALSE	FALSE	FALSE	FALSE	FALSE	FALSE	FALSE	FALSE	FALSE	FALSE	FALSE	FALSE	FALSE	FALSE	0.794234	0.98277	0.95612	0.975013	0.869455	0.581269	0.884606	0.873647	0.962357	0.907535	0.941995	0.859707	0.906153
ACADS	50	-0.166152	0.00766163	0.0621378	-0.135246	-0.173507	-0.306274	0.178494	-0.283699	-0.113337	0.0227393	-0.0435066	-0.289777	-0.246259	0.125484	0.0946181	0.121895	0.0432141	-0.000386619	-0.0925169	-0.248621	0.195941	FALSE	FALSE	FALSE	FALSE	FALSE	FALSE	FALSE	FALSE	FALSE	FALSE	FALSE	FALSE	FALSE	FALSE	0.794234	0.98277	0.95612	0.975013	0.869455	0.581269	0.884606	0.873647	0.962357	0.907535	0.941995	0.859707	0.906153
ACADS	54	-0.233049	-0.145033	-0.175137	-0.380531	-0.279417	-0.42769	0.13468	-0.0568121	0.0950365	-0.273889	-0.0217213	0.00601183	-0.21694	0.234325	-0.042315	0.0333924	0.0130968	-0.120443	-0.148537	-0.218903	0.0988834	FALSE	FALSE	FALSE	FALSE	FALSE	FALSE	FALSE	FALSE	FALSE	FALSE	FALSE	FALSE	FALSE	FALSE	0.794234	0.98277	0.95612	0.975013	0.869455	0.581269	0.884606	0.873647	0.962357	0.907535	0.941995	0.859707	0.906153
ACADS	57.3	-0.467287	-0.271673	-0.143691	-0.539387	-0.48844	-0.344884	-0.206415	0.170623	0.227526	0.153666	-0.00665975	-0.0954283	-0.141377	0.0579544	0.177021	-0.0795421	-0.0777602	-0.32155	-0.2641	-0.423505	-0.589338	FALSE	FALSE	FALSE	FALSE	FALSE	FALSE	FALSE	FALSE	FALSE	FALSE	FALSE	FALSE	FALSE	FALSE	0.794234	0.98277	0.95612	0.975013	0.869455	0.581269	0.884606	0.873647	0.962357	0.907535	0.941995	0.859707	0.906153
ACADS	60.1	0.154058	-0.179452	0.106984	-0.122387	-0.0645731	0.0694516	0.259332	0.292692	-0.350638	-0.0885103	-0.0370834	-0.152635	-0.416603	-0.894977	0.308039	-0.144431	0.00548859	-0.377451	-0.0928484	-0.439316	-0.775226	FALSE	FALSE	FALSE	FALSE	FALSE	FALSE	FALSE	FALSE	FALSE	FALSE	FALSE	FALSE	FALSE	FALSE	0.794234	0.98277	0.95612	0.975013	0.869455	0.581269	0.884606	0.873647	0.962357	0.907535	0.941995	0.859707	0.906153
ACADSB	40	0.0395013	0.0951286	0.114511	0.00884825	-0.0144633	-0.0279216	0.0817995	0.149325	0.0626022	0.0382276	0.0447698	0.0596187	0.105108	0.3422	-0.10593	-0.13212	-0.221302	-0.167012	-0.236372	-0.137554	0.0250165	FALSE	FALSE	FALSE	FALSE	FALSE	FALSE	FALSE	FALSE	FALSE	FALSE	FALSE	FALSE	FALSE	FALSE	0.973215	0.989745	0.974687	0.984004	0.984394	0.943237	0.900196	0.279918	0.617104	0.817199	0.853988	0.701844	0.581347
ACADSB	42.1	-0.0927642	-0.0359178	-0.0574992	-0.136465	-0.109597	-0.231165	-0.0137924	0.1166	0.054165	0.0244537	0.000472791	0.0164167	0.114037	0.419048	-0.270918	-0.334261	-0.324934	-0.31054	-0.372217	-0.200746	-0.0703778	FALSE	FALSE	FALSE	FALSE	FALSE	FALSE	FALSE	FALSE	FALSE	FALSE	FALSE	FALSE	FALSE	FALSE	0.973215	0.989745	0.974687	0.984004	0.984394	0.943237	0.900196	0.279918	0.617104	0.817199	0.853988	0.701844	0.581347
ACADSB	43.8	-0.0217129	-0.0255664	-0.0210669	-0.101785	-0.290512	-0.0915572	0.213512	0.134007	0.140138	-0.0781902	0.098011	0.0340608	0.100974	0.422573	-0.138571	-0.245256	-0.220448	-0.199448	-0.173773	-0.0813164	0.083959	FALSE	FALSE	FALSE	FALSE	FALSE	FALSE	FALSE	FALSE	FALSE	FALSE	FALSE	FALSE	FALSE	FALSE	0.973215	0.989745	0.974687	0.984004	0.984394	0.943237	0.900196	0.279918	0.617104	0.817199	0.853988	0.701844	0.581347
ACADSB	46.5	-0.0417303	-0.263863	-0.141803	-0.177444	-0.159471	-0.131522	0.157517	-0.00813236	-0.0540619	-0.0672839	-0.0368803	-0.0210626	-0.0850599	0.31008	-0.119296	-0.213202	-0.099959	-0.201043	-0.193719	-0.112345	0.000141333	FALSE	FALSE	FALSE	FALSE	FALSE	FALSE	FALSE	FALSE	FALSE	FALSE	FALSE	FALSE	FALSE	FALSE	0.973215	0.989745	0.974687	0.984004	0.984394	0.943237	0.900196	0.279918	0.617104	0.817199	0.853988	0.701844	0.581347
ACADSB	50	0.136697	0.0137551	0.0226964	0.0146576	-0.0738185	0.0892374	0.348299	0.160567	0.0376221	0.0613159	0.106482	0.0297014	0.0429896	0.396088	0.201692	0.0990104	0.0561103	0.114581	-0.0217915	0.0588423	0.478832	FALSE	FALSE	FALSE	FALSE	FALSE	FALSE	FALSE	FALSE	FALSE	FALSE	FALSE	FALSE	FALSE	FALSE	0.973215	0.989745	0.974687	0.984004	0.984394	0.943237	0.900196	0.279918	0.617104	0.817199	0.853988	0.701844	0.581347
ACADSB	54	-0.00497451	-0.0735065	-0.00426384	-0.223129	-0.0525635	0.0370979	0.509309	0.146216	-0.00859384	0.0208655	0.0658591	0.113542	0.142654	0.552099	-0.0225438	-0.0980128	0.0292698	-0.206088	-0.110443	0.11387	0.405693	FALSE	FALSE	FALSE	FALSE	FALSE	FALSE	FALSE	FALSE	FALSE	FALSE	FALSE	FALSE	FALSE	FALSE	0.973215	0.989745	0.974687	0.984004	0.984394	0.943237	0.900196	0.279918	0.617104	0.817199	0.853988	0.701844	0.581347
ACADSB	57.3	0.0459403	0.133607	0.0101456	-0.233468	-0.186629	0.105153	0.280653	0.152388	0.225084	-0.00031621	-0.0563301	-0.109471	-0.146492	0.39377	0.183986	-0.186913	0.128262	-0.243513	-0.110294	-0.0575014	0.0935777	FALSE	FALSE	FALSE	FALSE	FALSE	FALSE	FALSE	FALSE	FALSE	FALSE	FALSE	FALSE	FALSE	FALSE	0.973215	0.989745	0.974687	0.984004	0.984394	0.943237	0.900196	0.279918	0.617104	0.817199	0.853988	0.701844	0.581347
ACADSB	60.1	0.0262988	-0.0743615	-0.154402	-0.0102036	-0.121904	0.0733245	0.103588	0.08992	-0.277104	-0.02773	-0.0336487	-0.141761	-0.060939	-0.840199	0.205636	0.00248447	0.101239	0.00638262	0.10485	-0.149575	0.257885	FALSE	FALSE	FALSE	FALSE	FALSE	FALSE	FALSE	FALSE	FALSE	FALSE	FALSE	FALSE	FALSE	FALSE	0.973215	0.989745	0.974687	0.984004	0.984394	0.943237	0.900196	0.279918	0.617104	0.817199	0.853988	0.701844	0.581347
ACADSB	62	0.418046	0.435341	0.0193318	-0.075948	0.237147	0.158022	0.0671247	0.629119	0.278268	0.366182	0.165107	0.660431	0.399683	0.338756	0.177992	0.0688064	0.0842261	0.0269631	0.0509189	-0.24282	0.0386572	FALSE	FALSE	FALSE	FALSE	FALSE	FALSE	FALSE	FALSE	FALSE	FALSE	FALSE	FALSE	FALSE	FALSE	0.973215	0.989745	0.974687	0.984004	0.984394	0.943237	0.900196	0.279918	0.617104	0.817199	0.853988	0.701844	0.581347
ACADSB	64	0.0106335	0.52063	-0.179585	-0.0334299	-0.00975384	0.146033	-0.236629	0.556482	0.9078	1.45949	0.865437	0.667181	0.755255	0.474313	-0.00836298	0.09187	-0.0544052	-0.153442	0.144437	-0.5104	-0.323333	FALSE	FALSE	FALSE	FALSE	FALSE	FALSE	FALSE	FALSE	FALSE	FALSE	FALSE	FALSE	FALSE	FALSE	0.973215	0.989745	0.974687	0.984004	0.984394	0.943237	0.900196	0.279918	0.617104	0.817199	0.853988	0.701844	0.581347
ACADVL	40	0.179423	0.128512	0.0844417	0.164443	0.0683787	0.0055678	-0.115413	0.0074322	0.0248581	0.0104576	0.0291094	-0.0710083	-0.0106432	-0.120113	-0.0117176	0.0166856	-0.0130573	0.0050037	-0.0355329	-0.0285925	0.0324404	FALSE	FALSE	FALSE	FALSE	FALSE	FALSE	FALSE	FALSE	FALSE	FALSE	FALSE	FALSE	FALSE	FALSE	0.976918	0.993117	0.981661	0.992114	0.989867	0.947621	0.905869	0.0176399	0.948373	0.93915	0.854401	0.936121	0.861624
ACADVL	42.1	-0.00782746	0.0059811	-0.0454064	0.0161223	-0.02035	-0.0884979	-0.1218	0.015636	0.00867621	-0.0155084	0.0137442	-0.0131808	0.0161504	-0.0109977	-0.126433	-0.162772	-0.179521	-0.144954	-0.217798	-0.145125	-0.208207	FALSE	FALSE	FALSE	FALSE	FALSE	FALSE	FALSE	FALSE	FALSE	FALSE	FALSE	FALSE	FALSE	FALSE	0.976918	0.993117	0.981661	0.992114	0.989867	0.947621	0.905869	0.0176399	0.948373	0.93915	0.854401	0.936121	0.861624
ACADVL	43.8	0.0205341	0.0134918	0.0446462	0.0216289	-0.0248732	0.0141607	-0.0984771	-0.0726976	-0.0328238	-0.0167409	-0.046593	-0.129606	-0.101292	-0.087242	-0.0438524	0.0199201	-0.00281489	0.0212724	-0.0479651	0.0628583	-0.155952	FALSE	FALSE	FALSE	FALSE	FALSE	FALSE	FALSE	FALSE	FALSE	FALSE	FALSE	FALSE	FALSE	FALSE	0.976918	0.993117	0.981661	0.992114	0.989867	0.947621	0.905869	0.0176399	0.948373	0.93915	0.854401	0.936121	0.861624
ACADVL	46.5	0.0618266	0.00665504	-0.0123947	0.0191623	0.0310154	-0.0444291	-0.0916748	-0.0137322	-0.00739654	-0.0645684	-0.0966685	-0.0648549	-0.0979847	-0.0328415	-0.0529377	-0.187474	-0.0291082	-0.150807	-0.186758	-0.0662438	-0.481187	FALSE	FALSE	FALSE	FALSE	FALSE	FALSE	FALSE	FALSE	FALSE	FALSE	FALSE	FALSE	FALSE	FALSE	0.976918	0.993117	0.981661	0.992114	0.989867	0.947621	0.905869	0.0176399	0.948373	0.93915	0.854401	0.936121	0.861624
ACADVL	50	0.0404821	0.0562732	-0.00526131	0.0038244	-0.0383216	0.0511751	-0.0281019	0.0318164	0.000932412	-0.048307	0.0245952	-0.0957187	0.0236189	0.0974546	0.107181	0.0272521	0.0924488	0.0284188	-0.0181317	-0.00301625	-0.0716968	FALSE	FALSE	FALSE	FALSE	FALSE	FALSE	FALSE	FALSE	FALSE	FALSE	FALSE	FALSE	FALSE	FALSE	0.976918	0.993117	0.981661	0.992114	0.989867	0.947621	0.905869	0.0176399	0.948373	0.93915	0.854401	0.936121	0.861624
ACADVL	54	-0.125611	-0.0880202	-0.201073	-0.187286	-0.182285	-0.125019	-0.0845982	-0.00290033	-0.0617558	-0.164276	-0.163322	-0.19263	-0.191692	-0.0877095	-0.0179929	-0.171727	-0.0902113	-0.145052	-0.172928	-0.0787023	-0.17109	FALSE	FALSE	FALSE	FALSE	FALSE	FALSE	FALSE	FALSE	FALSE	FALSE	FALSE	FALSE	FALSE	FALSE	0.976918	0.993117	0.981661	0.992114	0.989867	0.947621	0.905869	0.0176399	0.948373	0.93915	0.854401	0.936121	0.861624
ACADVL	57.3	-0.149474	-0.0156195	-0.139916	-0.12512	-0.0391203	-0.121115	0.0983056	-0.0739121	0.106825	0.0185607	-0.0493078	-0.069691	-0.123893	-0.0179695	-0.116773	-0.125181	0.074627	-0.186408	-0.0832193	-0.0733152	-0.11253	FALSE	FALSE	FALSE	FALSE	FALSE	FALSE	FALSE	FALSE	FALSE	FALSE	FALSE	FALSE	FALSE	FALSE	0.976918	0.993117	0.981661	0.992114	0.989867	0.947621	0.905869	0.0176399	0.948373	0.93915	0.854401	0.936121	0.861624
ACADVL	60.1	-0.153169	0.0397417	-0.1946	-0.0466047	0.0590619	0.150904	-0.087526	-0.252471	0.105607	-0.0507284	-0.0998251	-0.0707271	-0.132041	-1.11335	-0.0885293	0.00707827	0.0908498	-0.103175	0.118252	-0.0204682	-0.155378	FALSE	FALSE	FALSE	FALSE	FALSE	FALSE	FALSE	FALSE	FALSE	FALSE	FALSE	FALSE	FALSE	FALSE	0.976918	0.993117	0.981661	0.992114	0.989867	0.947621	0.905869	0.0176399	0.948373	0.93915	0.854401	0.936121	0.861624
ACADVL	62	-0.178594	0.0202704	-0.0409112	-0.323274	-0.0485712	-0.0337051	0.422491	-0.365264	-0.239502	-0.154319	-0.368539	-0.0270439	-0.107474	0.145775	-0.629281	-0.397218	-0.212295	-0.43526	-0.232526	-0.143188	-0.431971	FALSE	FALSE	FALSE	FALSE	FALSE	FALSE	FALSE	FALSE	FALSE	FALSE	FALSE	FALSE	FALSE	FALSE	0.976918	0.993117	0.981661	0.992114	0.989867	0.947621	0.905869	0.0176399	0.948373	0.93915	0.854401	0.936121	0.861624
ACADVL	64	-0.418443	-0.197867	0.193801	0.104913	-0.140022	0.128944	0.455551	-0.581079	0.182346	0.430288	0.304715	0.121584	0.144122	0.151191	-0.774214	0.327438	0.351764	0.653809	0.624711	0.701717	0.918714	FALSE	FALSE	FALSE	FALSE	FALSE	FALSE	FALSE	FALSE	FALSE	FALSE	FALSE	FALSE	FALSE	FALSE	0.976918	0.993117	0.981661	0.992114	0.989867	0.947621	0.905869	0.0176399	0.948373	0.93915	0.854401	0.936121	0.861624
ACAP2	40	0.156014	0.0496587	0.0821767	-0.0463626	0.0631766	0.0271928	0.0563568	0.0251555	0.0083889	-0.0113277	-0.0729732	-0.00122657	-0.0118714	0.163265	-0.141764	-0.0791092	-0.263582	-0.149173	-0.197828	-0.12434	-0.155139	FALSE	FALSE	FALSE	FALSE	FALSE	FALSE	FALSE	FALSE	FALSE	FALSE	FALSE	FALSE	FALSE	FALSE	0.97249	0.990877	0.968489	0.981584	0.987399	0.943974	0.930324	0.821183	0.921641	0.835285	0.877696	0.89696	0.890211
ACAP2	42.1	-0.0207768	-0.0679254	-0.0749537	-0.131157	-0.0843369	-0.0397294	0.0262471	-0.0592099	0.045099	-0.0358511	-0.0212873	-0.0237149	-0.0560391	0.227891	-0.120704	-0.137875	-0.188335	-0.0984021	-0.194124	-0.0929815	-0.0428068	FALSE	FALSE	FALSE	FALSE	FALSE	FALSE	FALSE	FALSE	FALSE	FALSE	FALSE	FALSE	FALSE	FALSE	0.97249	0.990877	0.968489	0.981584	0.987399	0.943974	0.930324	0.821183	0.921641	0.835285	0.877696	0.89696	0.890211
ACAP2	43.8	0.0830681	-0.106687	-0.0264917	-0.0777721	-0.134356	-0.0153807	0.0784128	-0.0790507	-0.0542674	-0.134906	-0.124779	-0.26364	-0.234721	0.0409817	0.0368844	0.0178144	-0.0188175	0.0220487	-0.0271316	0.0972986	0.0551625	FALSE	FALSE	FALSE	FALSE	FALSE	FALSE	FALSE	FALSE	FALSE	FALSE	FALSE	FALSE	FALSE	FALSE	0.97249	0.990877	0.968489	0.981584	0.987399	0.943974	0.930324	0.821183	0.921641	0.835285	0.877696	0.89696	0.890211
ACAP2	46.5	0.0233526	-0.00495964	0.0557712	-0.102151	-0.0263995	-0.0229966	0.0448372	0.00291788	0.100162	0.0650426	-0.0689813	-0.0767896	-0.0623378	0.167823	-0.064665	-0.109515	-0.118521	-0.116966	-0.160003	-0.0964714	-0.218063	FALSE	FALSE	FALSE	FALSE	FALSE	FALSE	FALSE	FALSE	FALSE	FALSE	FALSE	FALSE	FALSE	FALSE	0.97249	0.990877	0.968489	0.981584	0.987399	0.943974	0.930324	0.821183	0.921641	0.835285	0.877696	0.89696	0.890211
ACAP2	50	-0.0327744	0.0152137	0.0315598	-0.15127	0.0174602	-0.215973	-0.31384	0.129995	-0.0832006	-0.0623087	-0.0326547	-0.0596558	-0.0173534	-0.0409775	0.0018929	-0.0929122	-0.026179	0.0150277	0.0418328	-0.188681	-0.196611	FALSE	FALSE	FALSE	FALSE	FALSE	FALSE	FALSE	FALSE	FALSE	FALSE	FALSE	FALSE	FALSE	FALSE	0.97249	0.990877	0.968489	0.981584	0.987399	0.943974	0.930324	0.821183	0.921641	0.835285	0.877696	0.89696	0.890211
ACAP2	54	0.427538	0.176716	0.03643	0.247644	0.116543	-0.0183181	-0.37134	-0.0897578	-0.122404	0.146317	-0.0481059	-0.077468	0.0532627	0.120395	0.390936	0.453775	0.243314	0.301518	0.307021	0.160113	0.00879029	FALSE	FALSE	FALSE	FALSE	FALSE	FALSE	FALSE	FALSE	FALSE	FALSE	FALSE	FALSE	FALSE	FALSE	0.97249	0.990877	0.968489	0.981584	0.987399	0.943974	0.930324	0.821183	0.921641	0.835285	0.877696	0.89696	0.890211
ACAP2	57.3	NA	NA	NA	NA	NA	NA	NA	NA	NA	NA	NA	NA	NA	NA	0.219321	0.314124	-0.000633602	-0.00305024	-0.021033	-0.258561	-0.226527	FALSE	FALSE	FALSE	FALSE	FALSE	FALSE	FALSE	FALSE	FALSE	FALSE	FALSE	FALSE	FALSE	FALSE	0.97249	0.990877	0.968489	0.981584	0.987399	0.943974	0.930324	0.821183	0.921641	0.835285	0.877696	0.89696	0.890211
ACAP2	60.1	NA	NA	NA	NA	NA	NA	NA	NA	NA	NA	NA	NA	NA	NA	0.569753	0.334162	-0.0193133	0.171284	-0.259488	-0.404759	0.0193213	FALSE	FALSE	FALSE	FALSE	FALSE	FALSE	FALSE	FALSE	FALSE	FALSE	FALSE	FALSE	FALSE	FALSE	0.97249	0.990877	0.968489	0.981584	0.987399	0.943974	0.930324	0.821183	0.921641	0.835285	0.877696	0.89696	0.890211
ACAT1	40	0.0252556	-0.0681717	-0.0441706	0.0816498	-0.032593	-0.0347253	0.100474	0.203316	0.0967384	0.107503	0.104291	0.0802055	0.209102	0.34573	-0.140414	-0.179307	-0.229035	-0.164069	-0.182523	-0.112469	-0.0429193	FALSE	FALSE	FALSE	FALSE	FALSE	FALSE	FALSE	FALSE	FALSE	FALSE	FALSE	FALSE	FALSE	FALSE	0.971211	0.984247	0.966468	0.990212	0.988604	0.958136	0.909399	0.933961	0.758636	0.937469	0.944921	0.769272	0.057211
ACAT1	42.1	-0.0145981	-0.0610512	-0.0591634	0.0538407	-0.0411062	0.00040044	0.12498	-0.0187644	0.0449707	-0.0677142	-0.0198418	0.0305748	0.138504	0.26206	-0.258487	-0.358893	-0.235993	-0.351428	-0.269805	-0.0893645	-0.147432	FALSE	FALSE	FALSE	FALSE	FALSE	FALSE	FALSE	FALSE	FALSE	FALSE	FALSE	FALSE	FALSE	FALSE	0.971211	0.984247	0.966468	0.990212	0.988604	0.958136	0.909399	0.933961	0.758636	0.937469	0.944921	0.769272	0.057211
ACAT1	43.8	-0.00465656	0.0212649	-0.0627828	0.0493324	-0.108522	0.0395642	0.238125	0.0605088	0.0941362	-0.0475626	0.0040279	-0.0402254	0.160532	0.516978	-0.102099	-0.250784	-0.239524	-0.229408	-0.16004	-0.0904787	-0.132455	FALSE	FALSE	FALSE	FALSE	FALSE	FALSE	FALSE	FALSE	FALSE	FALSE	FALSE	FALSE	FALSE	FALSE	0.971211	0.984247	0.966468	0.990212	0.988604	0.958136	0.909399	0.933961	0.758636	0.937469	0.944921	0.769272	0.057211
ACAT1	46.5	-0.00624236	-0.0883101	-0.0465774	-0.0290711	0.00434791	0.0615908	0.287551	0.00125984	0.0887112	0.00952654	0.0367339	-0.00338595	0.129797	0.459533	-0.0647736	-0.186199	-0.0930918	-0.262339	-0.180704	-0.0883549	0.163934	FALSE	FALSE	FALSE	FALSE	FALSE	FALSE	FALSE	FALSE	FALSE	FALSE	FALSE	FALSE	FALSE	FALSE	0.971211	0.984247	0.966468	0.990212	0.988604	0.958136	0.909399	0.933961	0.758636	0.937469	0.944921	0.769272	0.057211
ACAT1	50	0.104347	-0.0206074	-0.0390308	0.0212842	-0.0785012	-0.056028	0.265596	0.0347758	0.103736	-0.0197717	0.0859081	-0.0738712	0.184552	0.591325	0.133047	-0.103024	0.0204049	-0.0498525	-0.0693994	0.0668203	0.17598	FALSE	FALSE	FALSE	FALSE	FALSE	FALSE	FALSE	FALSE	FALSE	FALSE	FALSE	FALSE	FALSE	FALSE	0.971211	0.984247	0.966468	0.990212	0.988604	0.958136	0.909399	0.933961	0.758636	0.937469	0.944921	0.769272	0.057211
ACAT1	54	0.0273747	0.0844794	-0.135051	-0.0866222	-0.0163492	-0.0152957	0.232353	-0.147205	0.0694787	-0.130483	-0.187135	-0.236542	-0.100505	0.386811	-0.041136	-0.283109	0.0555256	-0.241344	-0.272286	-0.0203815	0.0371508	FALSE	FALSE	FALSE	FALSE	FALSE	FALSE	FALSE	FALSE	FALSE	FALSE	FALSE	FALSE	FALSE	FALSE	0.971211	0.984247	0.966468	0.990212	0.988604	0.958136	0.909399	0.933961	0.758636	0.937469	0.944921	0.769272	0.057211
ACAT1	57.3	-0.226843	-0.205338	-0.186435	-0.132851	-0.287078	-0.355076	0.132048	0.0235368	0.154681	-0.0153023	-0.152324	-0.339224	-0.570424	0.168433	-0.0608211	-0.36854	-0.127465	-0.414336	-0.244285	-0.502742	-0.296864	FALSE	FALSE	FALSE	FALSE	FALSE	FALSE	FALSE	FALSE	FALSE	FALSE	FALSE	FALSE	FALSE	FALSE	0.971211	0.984247	0.966468	0.990212	0.988604	0.958136	0.909399	0.933961	0.758636	0.937469	0.944921	0.769272	0.057211
ACAT1	60.1	-0.255501	-0.108158	-0.129213	0.185871	0.0505759	-0.0665834	0.0663269	-0.548595	-0.0335651	-0.0211504	0.158814	-0.288175	-0.587756	-1.2867	-0.685534	0.0603061	0.114345	0.0308136	-0.177271	-0.60334	-0.0665396	FALSE	FALSE	FALSE	FALSE	FALSE	FALSE	FALSE	FALSE	FALSE	FALSE	FALSE	FALSE	FALSE	FALSE	0.971211	0.984247	0.966468	0.990212	0.988604	0.958136	0.909399	0.933961	0.758636	0.937469	0.944921	0.769272	0.057211
ACAT1	62	0.0850285	0.0794183	-0.0940334	-0.102	-0.308272	-0.462256	-0.456018	-0.25038	0.192518	0.0570499	-0.0771236	-0.0958321	-0.487964	-0.222183	-0.221826	-0.578229	-0.410135	-0.256052	-0.566652	-1.12376	-0.750754	FALSE	FALSE	FALSE	FALSE	FALSE	FALSE	FALSE	FALSE	FALSE	FALSE	FALSE	FALSE	FALSE	FALSE	0.971211	0.984247	0.966468	0.990212	0.988604	0.958136	0.909399	0.933961	0.758636	0.937469	0.944921	0.769272	0.057211
ACAT1	64	0.0430764	0.309756	-0.214757	-0.0548937	-0.114168	-0.0676802	-0.691508	-0.26026	0.233932	0.154484	0.0942625	-0.193948	-0.413342	-0.38655	0.227922	0.929652	0.097025	0.0167976	-0.015894	-0.700567	-0.676261	FALSE	FALSE	FALSE	FALSE	FALSE	FALSE	FALSE	FALSE	FALSE	FALSE	FALSE	FALSE	FALSE	FALSE	0.971211	0.984247	0.966468	0.990212	0.988604	0.958136	0.909399	0.933961	0.758636	0.937469	0.944921	0.769272	0.057211
ACAT2	40	0.124676	0.0223009	0.0616708	0.104417	0.156293	0.221852	0.352721	0.162673	0.157714	0.059296	0.15791	0.176919	0.373326	0.650577	-0.230669	-0.253982	-0.255417	-0.186076	-0.18574	0.0116554	0.0726157	FALSE	FALSE	FALSE	FALSE	FALSE	FALSE	FALSE	FALSE	FALSE	FALSE	FALSE	FALSE	FALSE	FALSE	0.974658	0.986715	0.97714	0.992497	0.993221	0.851612	0.708545	0.949673	0.900509	0.88649	0.93497	0.934888	0.881514
ACAT2	42.1	0.0615503	-0.0752456	-0.007322	0.0748733	0.122356	0.229125	0.391807	0.00607038	0.0125479	0.00731014	0.0604642	0.00946493	0.211035	0.641097	-0.262406	-0.329904	-0.203972	-0.273952	-0.259971	-0.0267566	0.0591067	FALSE	FALSE	FALSE	FALSE	FALSE	FALSE	FALSE	FALSE	FALSE	FALSE	FALSE	FALSE	FALSE	FALSE	0.974658	0.986715	0.97714	0.992497	0.993221	0.851612	0.708545	0.949673	0.900509	0.88649	0.93497	0.934888	0.881514
ACAT2	43.8	0.130182	-0.0750043	0.0532448	0.0299505	0.0123735	0.202641	0.43052	-0.229972	-0.118341	-0.176095	-0.171648	-0.219753	0.017205	0.469698	-0.0247629	-0.103403	-0.0243809	0.0432536	0.0957115	0.308986	0.407313	FALSE	FALSE	FALSE	FALSE	FALSE	FALSE	FALSE	FALSE	FALSE	FALSE	FALSE	FALSE	FALSE	FALSE	0.974658	0.986715	0.97714	0.992497	0.993221	0.851612	0.708545	0.949673	0.900509	0.88649	0.93497	0.934888	0.881514
ACAT2	46.5	0.0225602	-0.0790211	-0.102266	-0.0707958	-0.0236478	0.0701134	0.330532	-0.0611782	0.13638	0.0566573	-0.0465403	0.00502573	0.202852	0.681578	0.024268	-0.185549	0.0856775	-0.0372989	-0.0822673	0.215526	0.533721	FALSE	FALSE	FALSE	FALSE	FALSE	FALSE	FALSE	FALSE	FALSE	FALSE	FALSE	FALSE	FALSE	FALSE	0.974658	0.986715	0.97714	0.992497	0.993221	0.851612	0.708545	0.949673	0.900509	0.88649	0.93497	0.934888	0.881514
ACAT2	50	0.0999186	-0.0139023	-0.0236272	0.0678107	0.0720833	0.281654	0.488617	0.0995788	0.154892	-0.0306729	-0.0148302	-0.0464099	0.274931	0.720618	0.0792218	-0.0430308	0.0375316	-0.0381285	-0.116017	0.13558	0.430563	FALSE	FALSE	FALSE	FALSE	FALSE	FALSE	FALSE	FALSE	FALSE	FALSE	FALSE	FALSE	FALSE	FALSE	0.974658	0.986715	0.97714	0.992497	0.993221	0.851612	0.708545	0.949673	0.900509	0.88649	0.93497	0.934888	0.881514
ACAT2	54	-0.0337744	-0.100496	-0.0946441	-0.124407	-0.0557885	0.120464	0.464402	-0.0630173	0.0661909	-0.105041	-0.0382377	-0.123523	0.0904851	0.59073	-0.0448389	-0.114645	0.0693156	-0.00720522	-0.153003	0.137645	0.352172	FALSE	FALSE	FALSE	FALSE	FALSE	FALSE	FALSE	FALSE	FALSE	FALSE	FALSE	FALSE	FALSE	FALSE	0.974658	0.986715	0.97714	0.992497	0.993221	0.851612	0.708545	0.949673	0.900509	0.88649	0.93497	0.934888	0.881514
ACAT2	57.3	0.109068	0.0650142	0.0130584	0.107693	0.142215	0.370379	0.713917	0.0595622	0.345863	0.00231819	0.0456698	-0.0639351	0.135876	0.730217	0.0396744	0.017483	0.162684	0.0177654	0.118426	0.270803	0.554483	FALSE	FALSE	FALSE	FALSE	FALSE	FALSE	FALSE	FALSE	FALSE	FALSE	FALSE	FALSE	FALSE	FALSE	0.974658	0.986715	0.97714	0.992497	0.993221	0.851612	0.708545	0.949673	0.900509	0.88649	0.93497	0.934888	0.881514
ACAT2	60.1	0.0744939	0.0484078	0.028994	0.272487	0.105084	0.453737	0.462913	-0.0328273	-0.42068	0.106331	0.0491012	0.00167215	0.195951	0.291689	0.251458	0.127144	0.234744	0.105609	0.15975	0.258881	0.446621	FALSE	FALSE	FALSE	FALSE	FALSE	FALSE	FALSE	FALSE	FALSE	FALSE	FALSE	FALSE	FALSE	FALSE	0.974658	0.986715	0.97714	0.992497	0.993221	0.851612	0.708545	0.949673	0.900509	0.88649	0.93497	0.934888	0.881514
ACAT2	62	0.0314588	0.0999583	0.0737294	0.181057	0.180059	0.266234	0.721063	0.0729387	0.0621431	-0.0667747	0.0092131	-0.0602061	0.249644	0.648436	0.0257646	0.0294791	-0.00710026	-0.0279368	-0.121714	0.144954	0.487476	FALSE	FALSE	FALSE	FALSE	FALSE	FALSE	FALSE	FALSE	FALSE	FALSE	FALSE	FALSE	FALSE	FALSE	0.974658	0.986715	0.97714	0.992497	0.993221	0.851612	0.708545	0.949673	0.900509	0.88649	0.93497	0.934888	0.881514
ACAT2	64	-0.270316	0.102048	0.0751764	0.203671	0.189743	-0.079982	0.404164	0.102202	0.478693	0.366686	0.210611	0.41043	0.423496	0.842405	-0.0430545	-0.00578624	0.112288	0.0554669	0.0754986	0.0399767	0.314475	FALSE	FALSE	FALSE	FALSE	FALSE	FALSE	FALSE	FALSE	FALSE	FALSE	FALSE	FALSE	FALSE	FALSE	0.974658	0.986715	0.97714	0.992497	0.993221	0.851612	0.708545	0.949673	0.900509	0.88649	0.93497	0.934888	0.881514
ACBD3	40	0.132045	-0.00550595	-0.0775596	-0.0202329	0.0358173	-0.108876	-0.00287957	0.0167916	0.136894	0.0237946	0.0748381	0.0169426	0.105772	0.111245	-0.00965527	-0.0113339	0.0874165	0.0396434	0.030941	0.114593	-0.128163	FALSE	FALSE	FALSE	FALSE	FALSE	FALSE	FALSE	FALSE	FALSE	FALSE	FALSE	FALSE	FALSE	FALSE	0.973126	0.990175	0.984154	0.99137	0.991753	0.957665	0.940704	0.958427	0.963876	0.953537	0.83882	0.916344	0.839934
ACBD3	42.1	0.0214697	0.00950043	-0.0633723	-0.139211	0.00208339	-0.119569	-0.000323147	0.0783414	0.121127	0.0862385	0.0386351	0.0947428	0.0993723	0.192152	-0.097145	-0.0282153	0.0118055	-0.137336	-0.0311627	0.0235381	-0.116995	FALSE	FALSE	FALSE	FALSE	FALSE	FALSE	FALSE	FALSE	FALSE	FALSE	FALSE	FALSE	FALSE	FALSE	0.973126	0.990175	0.984154	0.99137	0.991753	0.957665	0.940704	0.958427	0.963876	0.953537	0.83882	0.916344	0.839934
ACBD3	43.8	-0.0772743	-0.0183993	-0.0199342	-0.0312404	-0.104393	0.0176722	0.105457	0.0900999	0.257512	0.0914047	0.172525	0.150362	0.209267	0.228665	0.128496	0.138401	0.101855	0.147454	0.198722	0.270222	0.0426509	FALSE	FALSE	FALSE	FALSE	FALSE	FALSE	FALSE	FALSE	FALSE	FALSE	FALSE	FALSE	FALSE	FALSE	0.973126	0.990175	0.984154	0.99137	0.991753	0.957665	0.940704	0.958427	0.963876	0.953537	0.83882	0.916344	0.839934
ACBD3	46.5	-0.103571	-0.0922153	-0.0432083	-0.0635633	0.0105651	-0.00819958	0.146488	-0.0318085	0.0847306	0.00105967	-0.0262058	-0.0265925	-0.0809024	0.124595	0.0816434	-0.00474684	-0.00106566	-0.0552219	-0.0254556	0.113645	-0.0781834	FALSE	FALSE	FALSE	FALSE	FALSE	FALSE	FALSE	FALSE	FALSE	FALSE	FALSE	FALSE	FALSE	FALSE	0.973126	0.990175	0.984154	0.99137	0.991753	0.957665	0.940704	0.958427	0.963876	0.953537	0.83882	0.916344	0.839934
ACBD3	50	-0.0477475	-0.0191235	0.0342251	0.00352522	-0.0192695	-0.0949774	-0.0267625	-0.0330338	0.0673871	-0.0615177	-0.0984165	-0.0548916	-0.0105569	0.102644	-0.097606	-0.0615946	-0.11124	-0.091465	-0.0921412	-0.0676032	0.0130153	FALSE	FALSE	FALSE	FALSE	FALSE	FALSE	FALSE	FALSE	FALSE	FALSE	FALSE	FALSE	FALSE	FALSE	0.973126	0.990175	0.984154	0.99137	0.991753	0.957665	0.940704	0.958427	0.963876	0.953537	0.83882	0.916344	0.839934
ACBD3	54	-0.124589	0.240459	0.0983737	0.503283	0.0813978	0.0991096	0.147699	0.0836863	0.756318	0.595279	0.77062	0.647855	0.642362	0.742139	0.175831	0.45521	0.417843	0.4113	0.397832	0.459331	0.488171	FALSE	FALSE	FALSE	FALSE	FALSE	FALSE	FALSE	FALSE	FALSE	FALSE	FALSE	FALSE	FALSE	FALSE	0.973126	0.990175	0.984154	0.99137	0.991753	0.957665	0.940704	0.958427	0.963876	0.953537	0.83882	0.916344	0.839934
ACBD3	57.3	0.14025	-0.0551535	-0.00742148	0.0868109	0.487399	0.0656555	0.142781	NA	NA	NA	NA	NA	NA	NA	NA	NA	NA	NA	NA	NA	NA	FALSE	FALSE	FALSE	FALSE	FALSE	FALSE	FALSE	FALSE	FALSE	FALSE	FALSE	FALSE	FALSE	FALSE	0.973126	0.990175	0.984154	0.99137	0.991753	0.957665	0.940704	0.958427	0.963876	0.953537	0.83882	0.916344	0.839934
ACBD3	60.1	0.244091	-0.479212	-0.808333	-0.411796	-0.430475	-0.585081	0.129512	NA	NA	NA	NA	NA	NA	NA	NA	NA	NA	NA	NA	NA	NA	FALSE	FALSE	FALSE	FALSE	FALSE	FALSE	FALSE	FALSE	FALSE	FALSE	FALSE	FALSE	FALSE	FALSE	0.973126	0.990175	0.984154	0.99137	0.991753	0.957665	0.940704	0.958427	0.963876	0.953537	0.83882	0.916344	0.839934
ACBD5	40	0.231739	0.313962	0.361587	0.296718	0.271081	0.254162	0.145557	0.290746	0.221654	0.33806	0.451242	0.294644	0.416513	0.161734	0.378324	0.38962	0.236978	0.269053	0.327526	0.349068	0.474542	FALSE	FALSE	FALSE	FALSE	FALSE	FALSE	FALSE	NA	NA	NA	NA	NA	NA	NA	0.62925	0.760395	0.793714	0.577574	0.918345	0.595222	0.869281	NA	NA	NA	NA	NA	NA
ACBD5	42.1	-0.0540378	0.208712	0.048184	0.119472	0.0645426	-0.024349	0.102237	-0.00859022	-0.0755325	-0.151688	0.067991	-0.0585028	0.0871701	-0.213219	0.444516	0.425896	0.320237	0.411063	0.368929	0.416654	0.551754	FALSE	FALSE	FALSE	FALSE	FALSE	FALSE	FALSE	NA	NA	NA	NA	NA	NA	NA	0.62925	0.760395	0.793714	0.577574	0.918345	0.595222	0.869281	NA	NA	NA	NA	NA	NA
ACBD5	43.8	0.0490641	0.0805502	-0.0071339	0.20563	0.16312	-0.129933	0.1745	-0.0115997	0.106586	0.0427279	0.0375403	0.115107	0.138704	-0.253923	0.190181	0.237146	0.229066	0.267665	0.28544	0.163847	0.448394	FALSE	FALSE	FALSE	FALSE	FALSE	FALSE	FALSE	NA	NA	NA	NA	NA	NA	NA	0.62925	0.760395	0.793714	0.577574	0.918345	0.595222	0.869281	NA	NA	NA	NA	NA	NA
ACBD5	46.5	0.0366373	-0.480257	-0.0825294	0.10321	0.0682613	-0.20856	-0.0877315	0.0482314	-0.0328423	0.0959835	0.171137	0.141657	-0.0146342	-0.462903	0.165089	0.548715	0.57791	0.499338	0.533082	0.55472	0.507097	FALSE	FALSE	FALSE	FALSE	FALSE	FALSE	FALSE	NA	NA	NA	NA	NA	NA	NA	0.62925	0.760395	0.793714	0.577574	0.918345	0.595222	0.869281	NA	NA	NA	NA	NA	NA
ACBD5	50	NA	NA	NA	NA	NA	NA	NA	NA	NA	NA	NA	NA	NA	NA	-1.36565	-1.10053	-0.939911	-0.838713	-0.858931	-0.946283	-0.462048	FALSE	FALSE	FALSE	FALSE	FALSE	FALSE	FALSE	NA	NA	NA	NA	NA	NA	NA	0.62925	0.760395	0.793714	0.577574	0.918345	0.595222	0.869281	NA	NA	NA	NA	NA	NA
ACBD5	54	NA	NA	NA	NA	NA	NA	NA	NA	NA	NA	NA	NA	NA	NA	-1.07785	-0.659689	-0.615051	-0.323276	-0.342128	-0.330604	0.528936	FALSE	FALSE	FALSE	FALSE	FALSE	FALSE	FALSE	NA	NA	NA	NA	NA	NA	NA	0.62925	0.760395	0.793714	0.577574	0.918345	0.595222	0.869281	NA	NA	NA	NA	NA	NA
ACBD6	40	0.116252	-0.137707	0.0342859	-0.0291169	-0.102356	-0.0923648	-0.122451	0.173639	0.543897	0.365151	-0.0343535	0.344681	0.0916223	0.291863	-0.606612	-0.563571	-0.154295	-0.442119	-0.443351	-0.427659	-0.657953	FALSE	FALSE	FALSE	FALSE	FALSE	FALSE	FALSE	FALSE	FALSE	FALSE	FALSE	FALSE	FALSE	FALSE	0.96726	0.993321	0.978567	0.981504	0.992972	0.864839	0.860242	0.931625	0.963772	0.452631	0.931019	0.907914	0.586061
ACBD6	42.1	0.14309	0.0152527	-0.0124748	0.0681297	0.0780725	-0.159368	-0.392274	0.109317	0.306067	0.176289	-0.0575712	0.143537	-0.12197	-0.097861	-0.365744	-0.169177	-0.0736168	-0.278588	-0.0870619	-0.34627	-0.449546	FALSE	FALSE	FALSE	FALSE	FALSE	FALSE	FALSE	FALSE	FALSE	FALSE	FALSE	FALSE	FALSE	FALSE	0.96726	0.993321	0.978567	0.981504	0.992972	0.864839	0.860242	0.931625	0.963772	0.452631	0.931019	0.907914	0.586061
ACBD6	43.8	0.18032	0.0719072	-0.0124051	0.0772689	0.203809	-0.0021029	-0.373087	0.103477	0.218121	-0.0239775	-0.13191	0.240087	-0.0488587	-0.182253	-0.00621008	0.0347419	0.0544583	-0.158335	0.154103	-0.230825	-0.260695	FALSE	FALSE	FALSE	FALSE	FALSE	FALSE	FALSE	FALSE	FALSE	FALSE	FALSE	FALSE	FALSE	FALSE	0.96726	0.993321	0.978567	0.981504	0.992972	0.864839	0.860242	0.931625	0.963772	0.452631	0.931019	0.907914	0.586061
ACBD6	46.5	0.230903	0.038943	0.0744549	0.0650722	0.206752	-0.0724162	-0.398413	-0.0275305	0.00869548	0.0019791	0.103417	0.0976949	-0.143256	-0.501897	0.0263406	-0.0591171	-0.177744	-0.0899137	0.069174	-0.350328	-0.316372	FALSE	FALSE	FALSE	FALSE	FALSE	FALSE	FALSE	FALSE	FALSE	FALSE	FALSE	FALSE	FALSE	FALSE	0.96726	0.993321	0.978567	0.981504	0.992972	0.864839	0.860242	0.931625	0.963772	0.452631	0.931019	0.907914	0.586061
ACBD6	50	-0.354176	-0.297097	-0.243664	-0.144692	0.0813414	-0.413249	-0.665498	-0.0176102	0.162499	-0.00540409	-0.112658	0.309012	-0.103322	-0.775516	-0.2742	0.176862	-0.0774774	-0.553355	0.18702	-0.342729	-1.04229	FALSE	FALSE	FALSE	FALSE	FALSE	FALSE	FALSE	FALSE	FALSE	FALSE	FALSE	FALSE	FALSE	FALSE	0.96726	0.993321	0.978567	0.981504	0.992972	0.864839	0.860242	0.931625	0.963772	0.452631	0.931019	0.907914	0.586061
ACBD6	54	0.552496	0.013029	-0.228993	0.136841	-0.0769131	-0.283857	-0.419242	-0.136492	0.00606088	-0.119104	-0.288966	-0.509448	-0.348841	-0.57458	0.207211	-0.486726	-0.831629	0.176309	-0.607676	-0.672534	-1.18154	FALSE	FALSE	FALSE	FALSE	FALSE	FALSE	FALSE	FALSE	FALSE	FALSE	FALSE	FALSE	FALSE	FALSE	0.96726	0.993321	0.978567	0.981504	0.992972	0.864839	0.860242	0.931625	0.963772	0.452631	0.931019	0.907914	0.586061
ACBD6	62	0.0338431	0.518217	-0.776611	-0.708869	-0.562156	-1.17643	-1.45295	NA	NA	NA	NA	NA	NA	NA	NA	NA	NA	NA	NA	NA	NA	FALSE	FALSE	FALSE	FALSE	FALSE	FALSE	FALSE	FALSE	FALSE	FALSE	FALSE	FALSE	FALSE	FALSE	0.96726	0.993321	0.978567	0.981504	0.992972	0.864839	0.860242	0.931625	0.963772	0.452631	0.931019	0.907914	0.586061
ACBD6	64	0.451817	-0.253641	0.0961144	-0.366237	-0.670206	-0.586845	-1.05421	NA	NA	NA	NA	NA	NA	NA	NA	NA	NA	NA	NA	NA	NA	FALSE	FALSE	FALSE	FALSE	FALSE	FALSE	FALSE	FALSE	FALSE	FALSE	FALSE	FALSE	FALSE	FALSE	0.96726	0.993321	0.978567	0.981504	0.992972	0.864839	0.860242	0.931625	0.963772	0.452631	0.931019	0.907914	0.586061
ACIN1	40	-0.446997	-0.100967	0.220269	0.0182184	0.0293767	0.0592137	0.044878	0.0265717	0.0643558	-0.0148232	0.0245498	-0.00208753	-0.281229	-0.87047	0.611573	0.743757	0.909828	0.770068	0.683978	0.0494957	1.11682	FALSE	FALSE	FALSE	FALSE	FALSE	FALSE	FALSE	FALSE	FALSE	FALSE	FALSE	FALSE	FALSE	FALSE	0.964333	0.946769	0.938306	0.964209	0.971825	0.956663	0.937708	0.883943	0.620909	0.836732	0.831192	0.700943	0.841042
ACIN1	42.1	-0.28718	0.284657	-0.024813	0.12905	0.0982069	0.220605	0.201551	0.253436	-0.0171734	-0.051179	0.126728	0.0737902	-0.219606	-0.989024	0.431891	0.696534	0.313447	0.533054	0.543694	0.00327813	0.930864	FALSE	FALSE	FALSE	FALSE	FALSE	FALSE	FALSE	FALSE	FALSE	FALSE	FALSE	FALSE	FALSE	FALSE	0.964333	0.946769	0.938306	0.964209	0.971825	0.956663	0.937708	0.883943	0.620909	0.836732	0.831192	0.700943	0.841042
ACIN1	43.8	-0.107966	0.1071	0.170695	0.0480455	0.206789	0.25757	0.14319	0.360759	-0.116961	0.253186	0.438656	0.421498	0.245246	-0.904254	-0.213214	-0.0869195	-0.261693	-0.0669164	-0.125946	-0.825326	0.0730913	FALSE	FALSE	FALSE	FALSE	FALSE	FALSE	FALSE	FALSE	FALSE	FALSE	FALSE	FALSE	FALSE	FALSE	0.964333	0.946769	0.938306	0.964209	0.971825	0.956663	0.937708	0.883943	0.620909	0.836732	0.831192	0.700943	0.841042
ACIN1	46.5	-0.210294	0.0291302	0.066941	0.0914987	0.0595338	0.0264649	-0.303798	0.12667	-0.66553	0.0561844	0.229104	0.215562	-0.121916	-1.1513	-0.0705244	0.642293	0.695682	0.739472	0.687869	0.323342	0.947901	FALSE	FALSE	FALSE	FALSE	FALSE	FALSE	FALSE	FALSE	FALSE	FALSE	FALSE	FALSE	FALSE	FALSE	0.964333	0.946769	0.938306	0.964209	0.971825	0.956663	0.937708	0.883943	0.620909	0.836732	0.831192	0.700943	0.841042
ACIN1	50	-0.478021	-0.0297669	-0.0405469	-0.23604	-0.0662458	-0.0807348	-0.265835	0.161084	-0.482275	0.0838305	0.162918	0.216884	-0.042877	-0.77389	-0.300503	-0.451936	-0.219594	-0.0566162	-0.242866	-0.50584	-0.353401	FALSE	FALSE	FALSE	FALSE	FALSE	FALSE	FALSE	FALSE	FALSE	FALSE	FALSE	FALSE	FALSE	FALSE	0.964333	0.946769	0.938306	0.964209	0.971825	0.956663	0.937708	0.883943	0.620909	0.836732	0.831192	0.700943	0.841042
ACIN1	54	-0.175333	-0.368265	0.341521	0.153262	0.258249	0.0560132	0.0115674	-0.0219571	-0.604036	0.0341197	0.0385889	-0.0851366	0.0811447	-0.399381	-0.670942	-0.467823	-0.400292	-0.446777	-0.63488	-0.464738	-0.460007	FALSE	FALSE	FALSE	FALSE	FALSE	FALSE	FALSE	FALSE	FALSE	FALSE	FALSE	FALSE	FALSE	FALSE	0.964333	0.946769	0.938306	0.964209	0.971825	0.956663	0.937708	0.883943	0.620909	0.836732	0.831192	0.700943	0.841042
ACIN1	57.3	-0.536131	0.60623	-0.181874	-0.229653	-0.351695	-0.506589	-0.659757	0.072361	-0.352712	0.151318	0.308635	-0.0797984	0.16864	-0.193012	-0.706918	0.18513	-0.202349	-0.248532	-0.12478	-0.376814	-0.301604	FALSE	FALSE	FALSE	FALSE	FALSE	FALSE	FALSE	FALSE	FALSE	FALSE	FALSE	FALSE	FALSE	FALSE	0.964333	0.946769	0.938306	0.964209	0.971825	0.956663	0.937708	0.883943	0.620909	0.836732	0.831192	0.700943	0.841042
ACIN1	60.1	-0.265111	-0.106243	-0.232155	-0.259666	-0.110455	-0.435755	0.560005	0.0896311	-0.283567	0.218062	0.19318	-0.0787911	0.13398	0.949429	-0.488736	-0.444419	-0.482042	-0.175704	-0.301404	-0.306595	0.542278	FALSE	FALSE	FALSE	FALSE	FALSE	FALSE	FALSE	FALSE	FALSE	FALSE	FALSE	FALSE	FALSE	FALSE	0.964333	0.946769	0.938306	0.964209	0.971825	0.956663	0.937708	0.883943	0.620909	0.836732	0.831192	0.700943	0.841042
ACIN1	62	-0.306859	-0.34551	-0.243756	-0.328342	-0.511856	-0.510853	-0.303437	-0.151292	-0.112408	-0.214997	-0.0862165	-0.407025	-0.281187	-0.0861826	-0.641036	-0.128949	-0.588984	-0.351157	-0.607886	-0.454306	-0.212655	FALSE	FALSE	FALSE	FALSE	FALSE	FALSE	FALSE	FALSE	FALSE	FALSE	FALSE	FALSE	FALSE	FALSE	0.964333	0.946769	0.938306	0.964209	0.971825	0.956663	0.937708	0.883943	0.620909	0.836732	0.831192	0.700943	0.841042
ACIN1	64	0.161347	0.0487886	0.0314284	0.0474594	-0.0989269	-0.243539	0.189012	-0.000219995	-0.0386287	-0.133	0.122293	-0.0896633	0.163563	0.333793	-0.258406	-0.191421	-0.105447	-0.0727145	-0.258844	0.0551531	0.184536	FALSE	FALSE	FALSE	FALSE	FALSE	FALSE	FALSE	FALSE	FALSE	FALSE	FALSE	FALSE	FALSE	FALSE	0.964333	0.946769	0.938306	0.964209	0.971825	0.956663	0.937708	0.883943	0.620909	0.836732	0.831192	0.700943	0.841042
ACLY	40	0.183344	-0.0240014	-0.146572	0.0855894	0.0741943	0.0626958	0.0836158	0.0481132	0.0301172	0.00858833	0.10011	0.0675922	0.180255	0.229947	-0.0736233	-0.129219	-0.215096	-0.0563616	-0.035232	0.0788441	0.111867	FALSE	FALSE	FALSE	FALSE	FALSE	FALSE	FALSE	FALSE	FALSE	FALSE	FALSE	FALSE	FALSE	FALSE	0.975008	0.986159	0.959485	0.991594	0.991591	0.91111	0.87164	0.96293	0.845712	0.587094	0.197875	0.172312	0.0596587
ACLY	42.1	0.116653	-0.0955902	-0.0771915	0.0458919	0.0787308	0.0674462	0.105054	-0.0645594	0.0221762	0.00700482	0.060163	0.0824649	0.16872	0.285146	-0.0993085	-0.189489	-0.14971	-0.104603	-0.0940093	0.0183221	0.0520614	FALSE	FALSE	FALSE	FALSE	FALSE	FALSE	FALSE	FALSE	FALSE	FALSE	FALSE	FALSE	FALSE	FALSE	0.975008	0.986159	0.959485	0.991594	0.991591	0.91111	0.87164	0.96293	0.845712	0.587094	0.197875	0.172312	0.0596587
ACLY	43.8	0.0781856	0.00374806	-0.163481	0.0682953	-0.0204442	0.151147	0.222353	-0.0218528	0.0121816	-0.0241688	0.028475	-0.0143631	0.0977135	0.262194	0.0257859	-0.042505	-0.0330819	0.0569947	0.0545345	0.181306	0.115167	FALSE	FALSE	FALSE	FALSE	FALSE	FALSE	FALSE	FALSE	FALSE	FALSE	FALSE	FALSE	FALSE	FALSE	0.975008	0.986159	0.959485	0.991594	0.991591	0.91111	0.87164	0.96293	0.845712	0.587094	0.197875	0.172312	0.0596587
ACLY	46.5	0.0746509	-0.0283588	-0.0238501	0.0985678	0.133202	0.197729	0.215904	-0.0282921	0.0758897	-0.0335568	0.0113186	0.0448015	0.0746544	0.277812	-0.0328922	-0.152856	-0.0501009	-0.0676573	-0.0654519	0.109436	-0.025306	FALSE	FALSE	FALSE	FALSE	FALSE	FALSE	FALSE	FALSE	FALSE	FALSE	FALSE	FALSE	FALSE	FALSE	0.975008	0.986159	0.959485	0.991594	0.991591	0.91111	0.87164	0.96293	0.845712	0.587094	0.197875	0.172312	0.0596587
ACLY	50	0.0847403	-0.0465408	-0.0990311	0.0924854	0.0338408	0.133135	0.158495	-0.0339993	0.0591175	-0.00914184	-0.0174719	-0.017376	0.109476	0.329696	0.140779	0.014499	0.0282855	0.0887822	0.0214917	0.118249	0.165281	FALSE	FALSE	FALSE	FALSE	FALSE	FALSE	FALSE	FALSE	FALSE	FALSE	FALSE	FALSE	FALSE	FALSE	0.975008	0.986159	0.959485	0.991594	0.991591	0.91111	0.87164	0.96293	0.845712	0.587094	0.197875	0.172312	0.0596587
ACLY	54	-0.127441	-0.172417	-0.335276	-0.354812	-0.265473	-0.372377	-0.132861	-0.652943	-0.222505	-0.267522	-0.436278	-0.399774	-0.508267	-0.120872	-0.303858	-0.30656	-0.308101	-0.38484	-0.29294	-0.426427	-0.239465	FALSE	FALSE	FALSE	FALSE	FALSE	FALSE	FALSE	FALSE	FALSE	FALSE	FALSE	FALSE	FALSE	FALSE	0.975008	0.986159	0.959485	0.991594	0.991591	0.91111	0.87164	0.96293	0.845712	0.587094	0.197875	0.172312	0.0596587
ACLY	57.3	0.531512	-0.0803086	-0.175364	0.0321352	0.84521	-0.0148949	-0.243305	-0.875734	-0.602389	-0.942761	-0.577199	-0.563577	-0.614415	-0.651514	-0.590749	-0.630337	-0.979255	-0.667957	-1.00174	-0.66987	-0.908696	FALSE	FALSE	FALSE	FALSE	FALSE	FALSE	FALSE	FALSE	FALSE	FALSE	FALSE	FALSE	FALSE	FALSE	0.975008	0.986159	0.959485	0.991594	0.991591	0.91111	0.87164	0.96293	0.845712	0.587094	0.197875	0.172312	0.0596587
ACLY	60.1	0.416209	-0.494809	-0.496538	-0.676538	-0.144294	-0.543443	0.389296	-0.195707	0.00158959	-0.637039	-0.417612	-0.531649	-0.30826	2.54869	0.310909	0.0340995	-0.141383	-0.0334168	-0.41357	-0.0176784	0.819326	FALSE	FALSE	FALSE	FALSE	FALSE	FALSE	FALSE	FALSE	FALSE	FALSE	FALSE	FALSE	FALSE	FALSE	0.975008	0.986159	0.959485	0.991594	0.991591	0.91111	0.87164	0.96293	0.845712	0.587094	0.197875	0.172312	0.0596587
ACLY	62	0.976367	-0.172746	-0.341479	-0.160397	-0.178147	-0.253844	-0.618242	-0.0485808	-0.0172714	-0.295482	-0.0870012	-0.290267	-0.23505	-0.322091	NA	NA	NA	NA	NA	NA	NA	FALSE	FALSE	FALSE	FALSE	FALSE	FALSE	FALSE	FALSE	FALSE	FALSE	FALSE	FALSE	FALSE	FALSE	0.975008	0.986159	0.959485	0.991594	0.991591	0.91111	0.87164	0.96293	0.845712	0.587094	0.197875	0.172312	0.0596587
ACLY	64	1.16144	0.068734	0.149486	0.0798152	-0.606994	-0.196454	-0.345093	-0.332705	-0.353844	-0.539794	-0.305331	-0.512618	-0.223816	-0.59358	NA	NA	NA	NA	NA	NA	NA	FALSE	FALSE	FALSE	FALSE	FALSE	FALSE	FALSE	FALSE	FALSE	FALSE	FALSE	FALSE	FALSE	FALSE	0.975008	0.986159	0.959485	0.991594	0.991591	0.91111	0.87164	0.96293	0.845712	0.587094	0.197875	0.172312	0.0596587
ACO1	40	0.190834	0.001521	-0.0500703	0.0131649	0.0501095	0.0890571	0.370975	0.0612129	0.171056	-0.00493783	0.0408177	-0.00626976	0.131416	0.602738	-0.315171	-0.366571	-0.36336	-0.438966	-0.405151	-0.314843	0.0346529	FALSE	FALSE	FALSE	FALSE	FALSE	FALSE	FALSE	FALSE	FALSE	FALSE	FALSE	FALSE	FALSE	FALSE	0.969956	0.986479	0.946223	0.983073	0.983301	0.959745	0.681069	0.917282	0.960742	0.924781	0.880689	0.90089	0.846206
ACO1	42.1	0.0576782	-0.0489607	-0.0538001	-0.0339398	-0.0240091	0.0734906	0.454826	-0.0252377	0.00782559	-0.0541691	-0.0344101	-0.0562927	0.0893067	0.659706	-0.225387	-0.257198	-0.282789	-0.254289	-0.299726	-0.152764	0.109315	FALSE	FALSE	FALSE	FALSE	FALSE	FALSE	FALSE	FALSE	FALSE	FALSE	FALSE	FALSE	FALSE	FALSE	0.969956	0.986479	0.946223	0.983073	0.983301	0.959745	0.681069	0.917282	0.960742	0.924781	0.880689	0.90089	0.846206
ACO1	43.8	-0.00628794	-0.114775	-0.122914	-0.0727528	-0.135995	0.0159823	0.32893	-0.0446172	-0.0281905	-0.105594	-0.090362	-0.152207	0.0417639	0.606842	-0.0562793	-0.070706	-0.117873	-0.118435	-0.0106607	0.0411629	0.294184	FALSE	FALSE	FALSE	FALSE	FALSE	FALSE	FALSE	FALSE	FALSE	FALSE	FALSE	FALSE	FALSE	FALSE	0.969956	0.986479	0.946223	0.983073	0.983301	0.959745	0.681069	0.917282	0.960742	0.924781	0.880689	0.90089	0.846206
ACO1	46.5	0.0938317	-0.00750733	-0.0187245	-0.0278964	-0.0174104	0.124636	0.428226	-0.0357903	0.0751267	-0.0165203	-0.0709559	-0.0606182	0.0820473	0.724607	-0.0260861	-0.142464	-0.0440517	-0.13414	-0.127396	0.034427	0.310433	FALSE	FALSE	FALSE	FALSE	FALSE	FALSE	FALSE	FALSE	FALSE	FALSE	FALSE	FALSE	FALSE	FALSE	0.969956	0.986479	0.946223	0.983073	0.983301	0.959745	0.681069	0.917282	0.960742	0.924781	0.880689	0.90089	0.846206
ACO1	50	0.0406032	-0.0982316	-0.132643	-0.100599	-0.125896	0.0821587	0.42933	-0.0676759	0.0427291	-0.103163	-0.132908	-0.233379	0.0228019	0.706541	0.162073	0.0594284	0.021871	-0.0751818	-0.0405167	0.0577073	0.463608	FALSE	FALSE	FALSE	FALSE	FALSE	FALSE	FALSE	FALSE	FALSE	FALSE	FALSE	FALSE	FALSE	FALSE	0.969956	0.986479	0.946223	0.983073	0.983301	0.959745	0.681069	0.917282	0.960742	0.924781	0.880689	0.90089	0.846206
ACO1	54	-0.0746163	-0.041084	-0.19478	-0.393749	-0.192845	0.0101238	0.512023	-0.265028	-0.0788239	-0.230689	-0.2761	-0.342396	-0.130423	0.67574	0.0723809	0.00876265	0.0322589	-0.182814	-0.0733534	0.0766958	0.492061	FALSE	FALSE	FALSE	FALSE	FALSE	FALSE	FALSE	FALSE	FALSE	FALSE	FALSE	FALSE	FALSE	FALSE	0.969956	0.986479	0.946223	0.983073	0.983301	0.959745	0.681069	0.917282	0.960742	0.924781	0.880689	0.90089	0.846206
ACO1	57.3	0.0175042	-0.071997	-0.106647	-0.378048	-0.0442552	0.155882	0.584902	-0.733142	-0.384035	-0.554501	-0.719691	-0.700044	-0.580898	0.28697	-0.390092	-0.519355	-0.299867	-0.46852	-0.328249	-0.302028	0.202757	FALSE	FALSE	FALSE	FALSE	FALSE	FALSE	FALSE	FALSE	FALSE	FALSE	FALSE	FALSE	FALSE	FALSE	0.969956	0.986479	0.946223	0.983073	0.983301	0.959745	0.681069	0.917282	0.960742	0.924781	0.880689	0.90089	0.846206
ACO1	60.1	0.0543467	0.0464945	-0.170641	-0.258197	0.0965416	-0.0256161	1.17693	-0.792924	0.528846	-0.216502	-0.120297	-0.0462069	-0.038799	2.4976	0.259316	0.348795	0.365278	0.28029	0.234271	0.198605	1.12405	FALSE	FALSE	FALSE	FALSE	FALSE	FALSE	FALSE	FALSE	FALSE	FALSE	FALSE	FALSE	FALSE	FALSE	0.969956	0.986479	0.946223	0.983073	0.983301	0.959745	0.681069	0.917282	0.960742	0.924781	0.880689	0.90089	0.846206
ACO1	62	NA	NA	NA	NA	NA	NA	NA	0.0663767	-0.305231	-0.640554	-0.445396	-0.129431	-0.368401	-0.0803481	NA	NA	NA	NA	NA	NA	NA	FALSE	FALSE	FALSE	FALSE	FALSE	FALSE	FALSE	FALSE	FALSE	FALSE	FALSE	FALSE	FALSE	FALSE	0.969956	0.986479	0.946223	0.983073	0.983301	0.959745	0.681069	0.917282	0.960742	0.924781	0.880689	0.90089	0.846206
ACO1	64	NA	NA	NA	NA	NA	NA	NA	-0.712791	-0.70087	-0.686509	-0.547079	-0.962383	-0.607695	-0.627452	NA	NA	NA	NA	NA	NA	NA	FALSE	FALSE	FALSE	FALSE	FALSE	FALSE	FALSE	FALSE	FALSE	FALSE	FALSE	FALSE	FALSE	FALSE	0.969956	0.986479	0.946223	0.983073	0.983301	0.959745	0.681069	0.917282	0.960742	0.924781	0.880689	0.90089	0.846206
ACO2	40	0.0430718	-0.00647833	-0.0880551	-0.0541682	-0.0576759	0.0552765	0.102526	-0.188454	-0.102766	-0.233828	-0.151485	-0.217258	-0.107514	0.048894	-0.418959	-0.460848	-0.487989	-0.398005	-0.402327	-0.283208	-0.21157	FALSE	FALSE	FALSE	FALSE	FALSE	FALSE	FALSE	FALSE	FALSE	FALSE	FALSE	FALSE	FALSE	FALSE	0.888587	0.966892	0.880615	0.974217	0.965541	0.942944	0.934665	0.892471	0.807835	0.643058	0.778585	0.700573	0.523239
ACO2	42.1	-0.0055052	-0.000497313	-0.0272617	-0.00273356	-0.0136681	0.0545686	0.17886	0.00475027	0.00581258	-0.0439241	0.0205138	-0.0363398	0.0950357	0.273393	-0.326288	-0.476279	-0.326504	-0.34212	-0.361639	-0.203162	-0.180882	FALSE	FALSE	FALSE	FALSE	FALSE	FALSE	FALSE	FALSE	FALSE	FALSE	FALSE	FALSE	FALSE	FALSE	0.888587	0.966892	0.880615	0.974217	0.965541	0.942944	0.934665	0.892471	0.807835	0.643058	0.778585	0.700573	0.523239
ACO2	43.8	-0.00488084	-0.015944	-0.0164149	-0.0390139	-0.0209681	0.0559553	0.185776	-0.0154884	0.00495643	-0.0642222	-0.0147719	-0.0660751	0.0992519	0.338333	-0.043851	-0.164549	-0.131097	-0.0967489	-0.0868352	0.108167	0.100448	FALSE	FALSE	FALSE	FALSE	FALSE	FALSE	FALSE	FALSE	FALSE	FALSE	FALSE	FALSE	FALSE	FALSE	0.888587	0.966892	0.880615	0.974217	0.965541	0.942944	0.934665	0.892471	0.807835	0.643058	0.778585	0.700573	0.523239
ACO2	46.5	-0.00497902	0.0192789	-0.0347162	-0.0425793	-0.0163185	0.0962456	0.186267	-0.0447849	-0.000541397	-0.0814837	-0.0510664	-0.0373692	0.0151036	0.270445	-0.0973891	-0.216102	-0.100559	-0.148927	-0.132238	0.00137855	0.0988437	FALSE	FALSE	FALSE	FALSE	FALSE	FALSE	FALSE	FALSE	FALSE	FALSE	FALSE	FALSE	FALSE	FALSE	0.888587	0.966892	0.880615	0.974217	0.965541	0.942944	0.934665	0.892471	0.807835	0.643058	0.778585	0.700573	0.523239
ACO2	50	-0.0629594	0.0501881	-0.0037827	-0.079446	-0.0154391	0.222761	0.2351	-0.1661	-0.0966068	-0.0997746	-0.221487	-0.203263	-0.0450902	0.226751	-0.110541	-0.0367253	-0.030626	-0.0619488	-0.0577034	0.0843471	0.237124	FALSE	FALSE	FALSE	FALSE	FALSE	FALSE	FALSE	FALSE	FALSE	FALSE	FALSE	FALSE	FALSE	FALSE	0.888587	0.966892	0.880615	0.974217	0.965541	0.942944	0.934665	0.892471	0.807835	0.643058	0.778585	0.700573	0.523239
ACO2	54	-0.249913	0.167606	-0.0347929	0.24001	-0.00457942	0.183572	0.136405	0.31611	0.481509	0.563248	0.520261	0.547142	0.430623	0.631077	-0.486257	0.30115	0.0393973	0.00521817	0.20689	0.277431	0.551828	FALSE	FALSE	FALSE	FALSE	FALSE	FALSE	FALSE	FALSE	FALSE	FALSE	FALSE	FALSE	FALSE	FALSE	0.888587	0.966892	0.880615	0.974217	0.965541	0.942944	0.934665	0.892471	0.807835	0.643058	0.778585	0.700573	0.523239
ACO2	57.3	NA	NA	NA	NA	NA	NA	NA	NA	NA	NA	NA	NA	NA	NA	-0.331089	-0.668548	-0.388118	-0.235539	-0.569734	-0.163294	0.0921765	FALSE	FALSE	FALSE	FALSE	FALSE	FALSE	FALSE	FALSE	FALSE	FALSE	FALSE	FALSE	FALSE	FALSE	0.888587	0.966892	0.880615	0.974217	0.965541	0.942944	0.934665	0.892471	0.807835	0.643058	0.778585	0.700573	0.523239
ACO2	60.1	NA	NA	NA	NA	NA	NA	NA	NA	NA	NA	NA	NA	NA	NA	0.203035	-0.106829	-0.248948	-0.308976	-0.464992	-0.21103	-0.330275	FALSE	FALSE	FALSE	FALSE	FALSE	FALSE	FALSE	FALSE	FALSE	FALSE	FALSE	FALSE	FALSE	FALSE	0.888587	0.966892	0.880615	0.974217	0.965541	0.942944	0.934665	0.892471	0.807835	0.643058	0.778585	0.700573	0.523239
ACOT1	40	0.0294949	0.0932656	0.0391524	0.0147853	0.0139275	0.0781446	0.269421	NA	NA	NA	NA	NA	NA	NA	NA	NA	NA	NA	NA	NA	NA	NA	NA	NA	NA	NA	NA	NA	NA	NA	NA	NA	NA	NA	NA	NA	NA	NA	NA	NA	NA	NA	NA	NA	NA	NA	NA	NA
ACOT1	42.1	-0.0957226	-0.0277107	0.00279246	-0.0607619	-0.0379733	0.0414659	0.124296	NA	NA	NA	NA	NA	NA	NA	NA	NA	NA	NA	NA	NA	NA	NA	NA	NA	NA	NA	NA	NA	NA	NA	NA	NA	NA	NA	NA	NA	NA	NA	NA	NA	NA	NA	NA	NA	NA	NA	NA	NA
ACOT1	43.8	-0.0898867	0.0320059	-0.119441	0.0254082	0.0082731	-0.0318097	0.158099	NA	NA	NA	NA	NA	NA	NA	-0.120179	-0.186438	-0.185283	-0.134986	-0.192551	-0.00953755	0.184671	NA	NA	NA	NA	NA	NA	NA	NA	NA	NA	NA	NA	NA	NA	NA	NA	NA	NA	NA	NA	NA	NA	NA	NA	NA	NA	NA
ACOT1	46.5	-0.199181	-0.126103	-0.169821	-0.101251	-0.169737	-0.10013	0.0396031	NA	NA	NA	NA	NA	NA	NA	-0.100638	-0.210147	-0.109029	-0.209134	-0.222882	-0.123909	0.126146	NA	NA	NA	NA	NA	NA	NA	NA	NA	NA	NA	NA	NA	NA	NA	NA	NA	NA	NA	NA	NA	NA	NA	NA	NA	NA	NA
ACOT1	50	-0.178497	-0.0346826	-0.0988622	-0.0237228	-0.046106	-0.0839091	0.110439	NA	NA	NA	NA	NA	NA	NA	-0.0769874	-0.06727	-0.113192	-0.124509	-0.112574	-0.046688	0.212038	NA	NA	NA	NA	NA	NA	NA	NA	NA	NA	NA	NA	NA	NA	NA	NA	NA	NA	NA	NA	NA	NA	NA	NA	NA	NA	NA
ACOT1	54	-0.105486	0.120241	-0.122588	-0.0645045	0.0714284	-0.076154	-0.226534	NA	NA	NA	NA	NA	NA	NA	0.0726946	0.096455	0.132998	-0.0104063	0.0126869	0.0921954	0.048571	NA	NA	NA	NA	NA	NA	NA	NA	NA	NA	NA	NA	NA	NA	NA	NA	NA	NA	NA	NA	NA	NA	NA	NA	NA	NA	NA
ACOT11	40	NA	NA	NA	NA	NA	NA	NA	NA	NA	NA	NA	NA	NA	NA	-0.209085	-0.168636	-0.0739618	-0.350747	-0.220437	-0.14055	0.0778405	NA	NA	NA	NA	NA	NA	NA	NA	NA	NA	NA	NA	NA	NA	NA	NA	NA	NA	NA	NA	NA	NA	NA	NA	NA	NA	NA
ACOT11	42.1	NA	NA	NA	NA	NA	NA	NA	NA	NA	NA	NA	NA	NA	NA	-0.28464	-0.261577	-0.135353	-0.161762	-0.214862	-0.111972	-0.0377856	NA	NA	NA	NA	NA	NA	NA	NA	NA	NA	NA	NA	NA	NA	NA	NA	NA	NA	NA	NA	NA	NA	NA	NA	NA	NA	NA
ACOT13	40	0.182518	-0.0959793	-0.129034	0.0279457	-0.100685	-0.0808458	0.00846856	0.0774966	-0.208414	-0.0933365	-0.0248717	-0.162028	0.0961926	0.259417	-0.318578	-0.303214	-0.355558	-0.356088	-0.488236	-0.269835	-0.0655123	FALSE	FALSE	FALSE	FALSE	FALSE	FALSE	FALSE	FALSE	FALSE	FALSE	FALSE	FALSE	FALSE	FALSE	0.962006	0.940255	0.883249	0.975111	0.93862	0.929891	0.930979	0.948161	0.875508	0.444449	0.955127	0.610639	0.096475
ACOT13	42.1	-0.0144268	0.0552013	-0.0330248	-0.0650106	-0.137147	-0.0595111	0.0936807	0.0206684	-0.0698642	-0.137364	-0.101062	-0.0873345	0.000248923	0.287843	-0.375545	-0.478902	-0.33462	-0.449953	-0.435826	-0.215067	-0.280197	FALSE	FALSE	FALSE	FALSE	FALSE	FALSE	FALSE	FALSE	FALSE	FALSE	FALSE	FALSE	FALSE	FALSE	0.962006	0.940255	0.883249	0.975111	0.93862	0.929891	0.930979	0.948161	0.875508	0.444449	0.955127	0.610639	0.096475
ACOT13	43.8	0.108784	0.106711	-0.0294118	0.0179419	-0.21383	-0.0285303	0.204867	0.0814553	-0.00264077	0.0264327	-0.0631758	-0.0597645	0.199705	0.566763	-0.156893	-0.41145	-0.450644	-0.494752	-0.411143	-0.366373	-0.352674	FALSE	FALSE	FALSE	FALSE	FALSE	FALSE	FALSE	FALSE	FALSE	FALSE	FALSE	FALSE	FALSE	FALSE	0.962006	0.940255	0.883249	0.975111	0.93862	0.929891	0.930979	0.948161	0.875508	0.444449	0.955127	0.610639	0.096475
ACOT13	46.5	0.0490489	-0.0802099	-0.0382228	-0.0833083	-0.0969571	-0.107903	0.237617	0.170574	0.0740557	-0.0105597	-0.0793021	-0.0594568	0.132118	0.401793	-0.119304	-0.359489	-0.127439	-0.426915	-0.365013	-0.30066	-0.271855	FALSE	FALSE	FALSE	FALSE	FALSE	FALSE	FALSE	FALSE	FALSE	FALSE	FALSE	FALSE	FALSE	FALSE	0.962006	0.940255	0.883249	0.975111	0.93862	0.929891	0.930979	0.948161	0.875508	0.444449	0.955127	0.610639	0.096475
ACOT13	50	0.0154252	0.085373	-0.0566449	0.0606786	-0.167191	0.0992096	0.295638	0.138876	0.137975	-0.0048544	-0.124248	-0.147347	0.112599	0.422157	0.0532295	-0.100139	0.0173554	-0.18187	-0.107472	0.0495792	0.115333	FALSE	FALSE	FALSE	FALSE	FALSE	FALSE	FALSE	FALSE	FALSE	FALSE	FALSE	FALSE	FALSE	FALSE	0.962006	0.940255	0.883249	0.975111	0.93862	0.929891	0.930979	0.948161	0.875508	0.444449	0.955127	0.610639	0.096475
ACOT13	54	-0.0778902	0.126508	0.0848466	-0.0831582	-0.138006	0.0633665	0.18808	-0.116456	0.0068941	-0.177347	-0.280501	-0.190771	-0.0195367	0.358918	-0.129538	-0.337607	0.0686321	-0.261928	-0.163981	-0.0533224	0.131764	FALSE	FALSE	FALSE	FALSE	FALSE	FALSE	FALSE	FALSE	FALSE	FALSE	FALSE	FALSE	FALSE	FALSE	0.962006	0.940255	0.883249	0.975111	0.93862	0.929891	0.930979	0.948161	0.875508	0.444449	0.955127	0.610639	0.096475
ACOT13	57.3	-0.0997718	0.0855692	-0.104059	-0.0481782	-0.148392	0.358675	0.669366	0.175237	0.218966	-0.12603	-0.342903	-0.252668	0.00981358	0.306586	-0.149459	-0.669856	-0.32161	-0.643697	-0.373385	-0.280102	-0.161391	FALSE	FALSE	FALSE	FALSE	FALSE	FALSE	FALSE	FALSE	FALSE	FALSE	FALSE	FALSE	FALSE	FALSE	0.962006	0.940255	0.883249	0.975111	0.93862	0.929891	0.930979	0.948161	0.875508	0.444449	0.955127	0.610639	0.096475
ACOT13	60.1	0.061577	0.139216	0.230657	0.310639	0.331884	0.667969	0.805892	-0.0386474	-0.666559	0.0170508	-0.0822039	-0.369546	-0.137886	-0.707133	-0.143684	-0.0794184	0.080582	-0.456989	-0.198782	-0.16369	0.307323	FALSE	FALSE	FALSE	FALSE	FALSE	FALSE	FALSE	FALSE	FALSE	FALSE	FALSE	FALSE	FALSE	FALSE	0.962006	0.940255	0.883249	0.975111	0.93862	0.929891	0.930979	0.948161	0.875508	0.444449	0.955127	0.610639	0.096475
ACOT13	62	0.0397838	-0.167952	-0.269251	-0.0872339	-0.189884	0.0480528	0.467872	0.0331098	0.46074	0.302652	0.0669654	0.0725921	0.553488	0.881392	-0.211747	-0.441994	-0.0521766	-0.183679	-0.170846	-0.104465	0.338919	FALSE	FALSE	FALSE	FALSE	FALSE	FALSE	FALSE	FALSE	FALSE	FALSE	FALSE	FALSE	FALSE	FALSE	0.962006	0.940255	0.883249	0.975111	0.93862	0.929891	0.930979	0.948161	0.875508	0.444449	0.955127	0.610639	0.096475
ACOT13	64	-0.364034	-0.369774	-0.344953	-0.385088	-0.129715	0.054002	0.330286	0.141948	0.88043	0.538868	0.344285	0.625299	0.665758	1.31689	-0.35211	-0.29912	-0.00204137	-0.41152	-0.0448387	-0.0806299	0.428869	FALSE	FALSE	FALSE	FALSE	FALSE	FALSE	FALSE	FALSE	FALSE	FALSE	FALSE	FALSE	FALSE	FALSE	0.962006	0.940255	0.883249	0.975111	0.93862	0.929891	0.930979	0.948161	0.875508	0.444449	0.955127	0.610639	0.096475
ACOT2	40	NA	NA	NA	NA	NA	NA	NA	0.18418	0.0364367	0.149574	0.180622	0.281812	0.163357	0.468084	-0.392774	-0.473722	-0.576641	-0.519082	-0.430772	-0.409948	-0.369599	FALSE	FALSE	FALSE	FALSE	FALSE	FALSE	FALSE	NA	NA	NA	NA	NA	NA	NA	0.907262	0.94515	0.946103	0.981059	0.984137	0.917497	0.938545	NA	NA	NA	NA	NA	NA
ACOT2	42.1	NA	NA	NA	NA	NA	NA	NA	-0.117136	-0.13193	-0.102671	-0.0737521	-0.119095	-0.098066	0.235563	-0.425479	-0.422145	-0.364025	-0.416967	-0.490801	-0.305964	-0.19933	FALSE	FALSE	FALSE	FALSE	FALSE	FALSE	FALSE	NA	NA	NA	NA	NA	NA	NA	0.907262	0.94515	0.946103	0.981059	0.984137	0.917497	0.938545	NA	NA	NA	NA	NA	NA
ACOT2	43.8	NA	NA	NA	NA	NA	NA	NA	-0.0572738	-0.0619622	-0.190252	-0.0364933	-0.137507	-0.0958717	0.378826	NA	NA	NA	NA	NA	NA	NA	FALSE	FALSE	FALSE	FALSE	FALSE	FALSE	FALSE	NA	NA	NA	NA	NA	NA	NA	0.907262	0.94515	0.946103	0.981059	0.984137	0.917497	0.938545	NA	NA	NA	NA	NA	NA
ACOT2	46.5	NA	NA	NA	NA	NA	NA	NA	-0.113201	-0.0163965	-0.124558	-0.097338	-0.169893	-0.0689309	0.307936	NA	NA	NA	NA	NA	NA	NA	FALSE	FALSE	FALSE	FALSE	FALSE	FALSE	FALSE	NA	NA	NA	NA	NA	NA	NA	0.907262	0.94515	0.946103	0.981059	0.984137	0.917497	0.938545	NA	NA	NA	NA	NA	NA
ACOT2|ACOT1	50	NA	NA	NA	NA	NA	NA	NA	-0.0916626	-0.033231	-0.0464853	0.0447414	-0.19796	-0.133558	0.213422	NA	NA	NA	NA	NA	NA	NA	NA	NA	NA	NA	NA	NA	NA	NA	NA	NA	NA	NA	NA	NA	NA	NA	NA	NA	NA	NA	NA	NA	NA	NA	NA	NA	NA
ACOT2|ACOT1	54	NA	NA	NA	NA	NA	NA	NA	-0.207732	-0.203392	-0.0797191	0.0930152	-0.114494	-0.115536	-0.184435	NA	NA	NA	NA	NA	NA	NA	NA	NA	NA	NA	NA	NA	NA	NA	NA	NA	NA	NA	NA	NA	NA	NA	NA	NA	NA	NA	NA	NA	NA	NA	NA	NA	NA
ACOT2|ACOT1	57.3	0.00114127	0.225215	0.0922269	-0.0560309	0.232833	0.427676	-0.193715	NA	NA	NA	NA	NA	NA	NA	NA	NA	NA	NA	NA	NA	NA	NA	NA	NA	NA	NA	NA	NA	NA	NA	NA	NA	NA	NA	NA	NA	NA	NA	NA	NA	NA	NA	NA	NA	NA	NA	NA	NA
ACOT2|ACOT1	60.1	0.0760589	0.0724275	0.185118	0.0718205	0.508459	0.401523	0.144706	NA	NA	NA	NA	NA	NA	NA	NA	NA	NA	NA	NA	NA	NA	NA	NA	NA	NA	NA	NA	NA	NA	NA	NA	NA	NA	NA	NA	NA	NA	NA	NA	NA	NA	NA	NA	NA	NA	NA	NA	NA
ACOT7	40	0.250568	0.00620301	-0.018885	0.0582832	0.100395	0.147726	-0.000355571	0.10475	0.227237	0.130621	0.159071	0.116388	0.217485	0.289361	-0.438708	-0.497693	-0.514485	-0.437149	-0.383544	-0.213038	-0.459002	FALSE	FALSE	FALSE	FALSE	FALSE	FALSE	FALSE	FALSE	FALSE	FALSE	FALSE	FALSE	FALSE	FALSE	0.968809	0.988394	0.968808	0.990276	0.99161	0.956692	0.941652	0.945214	0.94963	0.894633	0.921848	0.920571	0.905317
ACOT7	42.1	0.115738	-0.0299784	0.0289779	0.0400126	0.081643	0.0964004	0.0988831	-0.0216665	0.144934	0.0265597	0.116396	0.124721	0.174096	0.310979	-0.357275	-0.379984	-0.384408	-0.309542	-0.308391	-0.243322	-0.286497	FALSE	FALSE	FALSE	FALSE	FALSE	FALSE	FALSE	FALSE	FALSE	FALSE	FALSE	FALSE	FALSE	FALSE	0.968809	0.988394	0.968808	0.990276	0.99161	0.956692	0.941652	0.945214	0.94963	0.894633	0.921848	0.920571	0.905317
ACOT7	43.8	0.233089	-0.00171836	0.0340781	0.0947515	0.0645358	0.108855	0.0360252	-0.0585173	0.00962913	0.0166288	-0.0175679	-0.132742	0.0626381	0.261623	-0.131003	-0.16645	-0.0798404	-0.11312	-0.111155	0.0106714	-0.0850067	FALSE	FALSE	FALSE	FALSE	FALSE	FALSE	FALSE	FALSE	FALSE	FALSE	FALSE	FALSE	FALSE	FALSE	0.968809	0.988394	0.968808	0.990276	0.99161	0.956692	0.941652	0.945214	0.94963	0.894633	0.921848	0.920571	0.905317
ACOT7	46.5	0.163832	-0.03955	-0.0372495	0.05565	0.0886978	0.00264879	0.0141441	-0.00486358	0.109589	0.0559524	0.0327267	-0.00241859	0.0331134	0.293762	-0.0853775	-0.132209	-0.021379	-0.0358274	-0.048495	0.0802437	-0.100093	FALSE	FALSE	FALSE	FALSE	FALSE	FALSE	FALSE	FALSE	FALSE	FALSE	FALSE	FALSE	FALSE	FALSE	0.968809	0.988394	0.968808	0.990276	0.99161	0.956692	0.941652	0.945214	0.94963	0.894633	0.921848	0.920571	0.905317
ACOT7	50	0.17074	-0.0380567	0.030978	0.0743304	0.0287568	0.0142713	0.0805764	-0.0131048	0.116434	0.00243769	0.065486	-0.0393615	0.122165	0.283426	0.0831692	0.00734292	0.0623514	0.0608517	-0.000353384	0.178821	0.0628423	FALSE	FALSE	FALSE	FALSE	FALSE	FALSE	FALSE	FALSE	FALSE	FALSE	FALSE	FALSE	FALSE	FALSE	0.968809	0.988394	0.968808	0.990276	0.99161	0.956692	0.941652	0.945214	0.94963	0.894633	0.921848	0.920571	0.905317
ACOT7	54	0.134984	-0.0439667	-0.0573548	-0.151007	0.0143598	0.0374241	0.0591052	-0.030965	-0.103357	-0.181935	-0.108818	-0.208241	-0.110343	0.143277	-0.0165431	-0.222016	0.03989	-0.0777089	-0.157511	-0.0610673	-0.204722	FALSE	FALSE	FALSE	FALSE	FALSE	FALSE	FALSE	FALSE	FALSE	FALSE	FALSE	FALSE	FALSE	FALSE	0.968809	0.988394	0.968808	0.990276	0.99161	0.956692	0.941652	0.945214	0.94963	0.894633	0.921848	0.920571	0.905317
ACOT7	57.3	-0.000374029	0.00940788	-0.0444578	0.108191	0.0531115	0.0350279	0.251275	0.0188863	0.300899	0.0441994	0.0662197	-0.00273175	0.0161914	0.30597	0.0794331	-0.0842364	0.0893009	0.0103859	0.0559159	0.0387912	-0.0439111	FALSE	FALSE	FALSE	FALSE	FALSE	FALSE	FALSE	FALSE	FALSE	FALSE	FALSE	FALSE	FALSE	FALSE	0.968809	0.988394	0.968808	0.990276	0.99161	0.956692	0.941652	0.945214	0.94963	0.894633	0.921848	0.920571	0.905317
ACOT7	60.1	0.200584	0.0092867	-0.0530215	0.156398	0.0313486	0.1885	0.0167177	-0.0314189	-0.13139	0.0196189	-0.00199303	-0.132513	-0.00962812	-0.159643	0.128819	-0.0954811	0.0731829	-0.10606	0.0542156	0.017198	-0.278384	FALSE	FALSE	FALSE	FALSE	FALSE	FALSE	FALSE	FALSE	FALSE	FALSE	FALSE	FALSE	FALSE	FALSE	0.968809	0.988394	0.968808	0.990276	0.99161	0.956692	0.941652	0.945214	0.94963	0.894633	0.921848	0.920571	0.905317
ACOT7	62	-0.140503	-0.0674476	-0.00197711	0.109713	0.110311	0.0134064	0.165949	0.00515027	0.086789	0.0303875	0.0399355	0.0252262	0.0693314	0.27624	-0.0553507	-0.0437254	-0.13939	-0.0750801	-0.024203	0.0148856	0.0643944	FALSE	FALSE	FALSE	FALSE	FALSE	FALSE	FALSE	FALSE	FALSE	FALSE	FALSE	FALSE	FALSE	FALSE	0.968809	0.988394	0.968808	0.990276	0.99161	0.956692	0.941652	0.945214	0.94963	0.894633	0.921848	0.920571	0.905317
ACOT7	64	-0.335228	-0.0992068	-0.0949766	0.0538965	0.204334	-0.132158	0.113742	-0.0847063	0.317713	0.190943	0.0379182	0.238684	0.127711	0.429294	-0.087804	0.0600257	0.138201	0.152229	0.0598171	0.0457759	0.086544	FALSE	FALSE	FALSE	FALSE	FALSE	FALSE	FALSE	FALSE	FALSE	FALSE	FALSE	FALSE	FALSE	FALSE	0.968809	0.988394	0.968808	0.990276	0.99161	0.956692	0.941652	0.945214	0.94963	0.894633	0.921848	0.920571	0.905317
ACOT8	40	NA	NA	NA	NA	NA	NA	NA	NA	NA	NA	NA	NA	NA	NA	-0.0259336	0.0388659	-0.174303	-0.0296283	0.00760551	0.16931	0.113561	NA	NA	NA	NA	NA	NA	NA	NA	NA	NA	NA	NA	NA	NA	NA	NA	NA	NA	NA	NA	NA	NA	NA	NA	NA	NA	NA
ACOT8	42.1	NA	NA	NA	NA	NA	NA	NA	NA	NA	NA	NA	NA	NA	NA	-0.0209839	-0.209646	-0.126372	-0.153796	-0.220656	-0.217565	-0.128443	NA	NA	NA	NA	NA	NA	NA	NA	NA	NA	NA	NA	NA	NA	NA	NA	NA	NA	NA	NA	NA	NA	NA	NA	NA	NA	NA
ACOT8	43.8	NA	NA	NA	NA	NA	NA	NA	NA	NA	NA	NA	NA	NA	NA	0.111194	0.14505	0.192281	0.00249446	-0.0215518	0.125099	0.259818	NA	NA	NA	NA	NA	NA	NA	NA	NA	NA	NA	NA	NA	NA	NA	NA	NA	NA	NA	NA	NA	NA	NA	NA	NA	NA	NA
ACOT8	46.5	NA	NA	NA	NA	NA	NA	NA	NA	NA	NA	NA	NA	NA	NA	0.0656954	-0.193167	-0.219608	-0.155348	-0.264028	-0.273676	-0.264071	NA	NA	NA	NA	NA	NA	NA	NA	NA	NA	NA	NA	NA	NA	NA	NA	NA	NA	NA	NA	NA	NA	NA	NA	NA	NA	NA
ACOT8	50	NA	NA	NA	NA	NA	NA	NA	-0.414647	-0.0882391	-0.225198	-0.255346	-0.451439	-0.314981	-0.074143	0.154525	0.256675	0.0472403	0.0460685	0.147673	0.155991	0.300235	NA	NA	NA	NA	NA	NA	NA	NA	NA	NA	NA	NA	NA	NA	NA	NA	NA	NA	NA	NA	NA	NA	NA	NA	NA	NA	NA
ACOT8	54	NA	NA	NA	NA	NA	NA	NA	-0.166253	-0.0253077	-0.188064	-0.338282	-0.47069	-0.612681	0.187615	0.399385	0.236009	0.275965	0.0078992	0.0726837	-0.0803589	0.233676	NA	NA	NA	NA	NA	NA	NA	NA	NA	NA	NA	NA	NA	NA	NA	NA	NA	NA	NA	NA	NA	NA	NA	NA	NA	NA	NA
ACOT8	57.3	NA	NA	NA	NA	NA	NA	NA	NA	NA	NA	NA	NA	NA	NA	0.460294	0.263444	0.551817	-0.162546	-0.0770254	0.113871	0.184935	NA	NA	NA	NA	NA	NA	NA	NA	NA	NA	NA	NA	NA	NA	NA	NA	NA	NA	NA	NA	NA	NA	NA	NA	NA	NA	NA
ACOT8	60.1	NA	NA	NA	NA	NA	NA	NA	NA	NA	NA	NA	NA	NA	NA	0.379113	0.223754	0.410136	-0.0109954	-0.197586	-0.436858	0.217938	NA	NA	NA	NA	NA	NA	NA	NA	NA	NA	NA	NA	NA	NA	NA	NA	NA	NA	NA	NA	NA	NA	NA	NA	NA	NA	NA
ACOT9	40	-0.0542762	0.0465017	-0.11427	-0.0105443	-0.0508443	0.00433931	-0.0503466	0.0914357	0.0985298	0.116195	0.167461	0.109186	0.170734	0.147733	-0.127768	-0.0789448	-0.219019	-0.170998	-0.114304	-0.0481049	-0.176751	FALSE	FALSE	FALSE	FALSE	FALSE	FALSE	FALSE	FALSE	FALSE	FALSE	FALSE	FALSE	FALSE	FALSE	0.965676	0.993293	0.980982	0.992516	0.992284	0.952431	0.937774	0.96317	0.967718	0.950886	0.856921	0.886974	0.843819
ACOT9	42.1	-0.0305202	-0.121664	-0.0615781	-0.064188	-0.0171102	-0.0127502	-0.0188387	-0.0629006	0.113549	0.105226	0.0378314	0.00720454	0.13198	0.122846	-0.0754871	-0.0634025	-0.0318945	-0.00623861	-0.0455994	-0.0399859	-0.149998	FALSE	FALSE	FALSE	FALSE	FALSE	FALSE	FALSE	FALSE	FALSE	FALSE	FALSE	FALSE	FALSE	FALSE	0.965676	0.993293	0.980982	0.992516	0.992284	0.952431	0.937774	0.96317	0.967718	0.950886	0.856921	0.886974	0.843819
ACOT9	43.8	0.0366798	0.000621856	-0.104899	0.0747583	0.0496669	0.106164	0.0760584	-0.0056725	-0.0086758	-0.0112135	-0.0608516	-0.00850794	-0.0121261	0.111176	-0.112751	-0.0824158	0.0436915	-0.0552798	-0.13369	0.194252	-0.157194	FALSE	FALSE	FALSE	FALSE	FALSE	FALSE	FALSE	FALSE	FALSE	FALSE	FALSE	FALSE	FALSE	FALSE	0.965676	0.993293	0.980982	0.992516	0.992284	0.952431	0.937774	0.96317	0.967718	0.950886	0.856921	0.886974	0.843819
ACOT9	46.5	0.0131492	0.0470709	-0.0208351	0.0872958	-0.0462528	0.132263	-0.0227036	-0.0293338	0.0218293	-0.0314919	-0.152025	0.0295471	-0.0962607	0.157299	0.112589	-0.0624281	0.0164852	0.050946	-0.0367579	0.0884981	-0.108073	FALSE	FALSE	FALSE	FALSE	FALSE	FALSE	FALSE	FALSE	FALSE	FALSE	FALSE	FALSE	FALSE	FALSE	0.965676	0.993293	0.980982	0.992516	0.992284	0.952431	0.937774	0.96317	0.967718	0.950886	0.856921	0.886974	0.843819
ACOT9	50	0.0061613	-0.127956	-0.208132	0.0507742	0.121021	0.108251	0.041525	-0.173535	-0.040043	-0.0623961	-0.146684	-0.12332	-0.0972841	0.0945345	0.0362072	0.243711	0.0452519	0.0441518	0.0301628	0.148395	-0.0815452	FALSE	FALSE	FALSE	FALSE	FALSE	FALSE	FALSE	FALSE	FALSE	FALSE	FALSE	FALSE	FALSE	FALSE	0.965676	0.993293	0.980982	0.992516	0.992284	0.952431	0.937774	0.96317	0.967718	0.950886	0.856921	0.886974	0.843819
ACOT9	54	-0.155523	-0.0985941	-0.396696	-0.202357	-0.0825759	0.135105	0.131975	-0.267528	0.0103622	-0.204011	-0.25492	-0.261452	-0.324897	0.0504009	0.154016	0.0619268	-0.0440893	-0.147934	0.0169072	0.0450932	-0.150255	FALSE	FALSE	FALSE	FALSE	FALSE	FALSE	FALSE	FALSE	FALSE	FALSE	FALSE	FALSE	FALSE	FALSE	0.965676	0.993293	0.980982	0.992516	0.992284	0.952431	0.937774	0.96317	0.967718	0.950886	0.856921	0.886974	0.843819
ACOT9	57.3	-0.336964	-0.490556	-0.152828	-0.830938	0.023366	0.0318332	0.830081	NA	NA	NA	NA	NA	NA	NA	0.349595	-0.465168	-0.34879	-0.583436	0.123462	0.161774	-0.133498	FALSE	FALSE	FALSE	FALSE	FALSE	FALSE	FALSE	FALSE	FALSE	FALSE	FALSE	FALSE	FALSE	FALSE	0.965676	0.993293	0.980982	0.992516	0.992284	0.952431	0.937774	0.96317	0.967718	0.950886	0.856921	0.886974	0.843819
ACOT9	60.1	-0.902363	0.116138	0.329352	-0.292781	0.567206	0.418738	-0.395051	NA	NA	NA	NA	NA	NA	NA	0.277704	0.354779	-0.130067	0.140684	0.00153619	-0.128444	0.603066	FALSE	FALSE	FALSE	FALSE	FALSE	FALSE	FALSE	FALSE	FALSE	FALSE	FALSE	FALSE	FALSE	FALSE	0.965676	0.993293	0.980982	0.992516	0.992284	0.952431	0.937774	0.96317	0.967718	0.950886	0.856921	0.886974	0.843819
ACOX1	40	0.145417	0.234127	0.217027	0.329799	0.174176	0.302312	0.280345	0.241326	0.28625	0.380441	0.385472	0.406887	0.381546	0.569782	-0.155033	-0.196362	-0.114031	-0.144098	-0.106073	-0.017918	-0.20031	FALSE	FALSE	FALSE	FALSE	FALSE	FALSE	FALSE	FALSE	FALSE	FALSE	FALSE	FALSE	FALSE	FALSE	0.977683	0.992293	0.977461	0.985976	0.988945	0.923547	0.913241	0.937044	0.963539	0.937187	0.930095	0.908525	0.904343
ACOX1	42.1	-0.0920792	-0.0717832	-0.0557	-0.0178331	0.00248946	-0.0990194	-0.0682563	0.0815273	0.118682	0.0710571	0.0972895	0.0655694	0.131135	0.281026	-0.179409	-0.244337	-0.144246	-0.0867525	-0.115273	-0.0942448	-0.145126	FALSE	FALSE	FALSE	FALSE	FALSE	FALSE	FALSE	FALSE	FALSE	FALSE	FALSE	FALSE	FALSE	FALSE	0.977683	0.992293	0.977461	0.985976	0.988945	0.923547	0.913241	0.937044	0.963539	0.937187	0.930095	0.908525	0.904343
ACOX1	43.8	0.0997513	0.0629496	0.0853182	0.142286	0.121311	0.134818	0.086307	0.0201908	-0.00125324	0.0734241	-0.0180168	-0.0343313	0.136084	0.349685	0.00646159	0.0215268	0.0894946	0.112658	0.0328222	0.196214	0.0137889	FALSE	FALSE	FALSE	FALSE	FALSE	FALSE	FALSE	FALSE	FALSE	FALSE	FALSE	FALSE	FALSE	FALSE	0.977683	0.992293	0.977461	0.985976	0.988945	0.923547	0.913241	0.937044	0.963539	0.937187	0.930095	0.908525	0.904343
ACOX1	46.5	0.109165	0.037292	0.0589219	0.184197	0.2086	0.0767467	0.216813	-0.0292165	0.0639087	0.0765708	0.0764694	-0.0197698	0.178104	0.360224	-0.0174575	-0.197398	-0.0586738	-0.0926343	-0.166528	0.0143135	0.0382309	FALSE	FALSE	FALSE	FALSE	FALSE	FALSE	FALSE	FALSE	FALSE	FALSE	FALSE	FALSE	FALSE	FALSE	0.977683	0.992293	0.977461	0.985976	0.988945	0.923547	0.913241	0.937044	0.963539	0.937187	0.930095	0.908525	0.904343
ACOX1	50	0.0506815	0.192033	0.21798	0.17722	0.113405	0.214161	0.366928	-0.0632463	-0.0231521	-0.121873	0.0462194	-0.0982851	0.0836022	0.340897	0.0940064	-0.00949635	0.017003	-0.0264307	0.000488511	0.175364	0.234902	FALSE	FALSE	FALSE	FALSE	FALSE	FALSE	FALSE	FALSE	FALSE	FALSE	FALSE	FALSE	FALSE	FALSE	0.977683	0.992293	0.977461	0.985976	0.988945	0.923547	0.913241	0.937044	0.963539	0.937187	0.930095	0.908525	0.904343
ACOX1	54	-0.0996369	-0.0284551	-0.0775429	-0.110646	0.0883584	0.12738	0.251949	-0.109758	-0.120103	-0.265439	-0.0967269	-0.212233	-0.107922	0.138961	0.0576771	-0.110392	0.0135644	0.0305318	0.0381861	0.0506642	0.00188366	FALSE	FALSE	FALSE	FALSE	FALSE	FALSE	FALSE	FALSE	FALSE	FALSE	FALSE	FALSE	FALSE	FALSE	0.977683	0.992293	0.977461	0.985976	0.988945	0.923547	0.913241	0.937044	0.963539	0.937187	0.930095	0.908525	0.904343
ACOX1	57.3	-0.0741641	0.0473432	0.0189698	0.0542384	0.00918702	0.277468	0.44129	0.00440316	0.164792	0.0424653	0.065025	0.0169779	0.152346	0.508359	0.0127156	-0.0443452	0.244646	0.13332	0.13286	0.186286	0.124988	FALSE	FALSE	FALSE	FALSE	FALSE	FALSE	FALSE	FALSE	FALSE	FALSE	FALSE	FALSE	FALSE	FALSE	0.977683	0.992293	0.977461	0.985976	0.988945	0.923547	0.913241	0.937044	0.963539	0.937187	0.930095	0.908525	0.904343
ACOX1	60.1	-0.299785	-0.0465716	0.0367173	0.0878393	0.161371	0.327331	0.167467	-0.189253	-0.0550307	0.0320154	-0.0332349	-0.130137	0.0765282	-1.40253	0.128558	-0.0370598	0.118889	-0.0294395	0.0931012	0.0846687	-0.218522	FALSE	FALSE	FALSE	FALSE	FALSE	FALSE	FALSE	FALSE	FALSE	FALSE	FALSE	FALSE	FALSE	FALSE	0.977683	0.992293	0.977461	0.985976	0.988945	0.923547	0.913241	0.937044	0.963539	0.937187	0.930095	0.908525	0.904343
ACOX1	62	-0.201004	-0.0249358	-0.103256	-0.0462989	-0.0655237	-0.113141	0.271136	-0.220945	-0.055029	0.15519	0.0369515	0.0637902	0.0955287	0.522787	0.0239442	-0.0260891	0.0175221	0.166962	-0.121199	0.190074	0.444419	FALSE	FALSE	FALSE	FALSE	FALSE	FALSE	FALSE	FALSE	FALSE	FALSE	FALSE	FALSE	FALSE	FALSE	0.977683	0.992293	0.977461	0.985976	0.988945	0.923547	0.913241	0.937044	0.963539	0.937187	0.930095	0.908525	0.904343
ACOX1	64	-0.408013	-0.177006	-0.388024	-0.177119	-0.0699623	-0.339339	-0.114874	-0.203171	0.478124	0.497262	0.209025	0.291696	0.359664	0.783909	-0.154044	-0.116127	-0.188292	0.0626674	-0.0300606	-0.000514446	0.228594	FALSE	FALSE	FALSE	FALSE	FALSE	FALSE	FALSE	FALSE	FALSE	FALSE	FALSE	FALSE	FALSE	FALSE	0.977683	0.992293	0.977461	0.985976	0.988945	0.923547	0.913241	0.937044	0.963539	0.937187	0.930095	0.908525	0.904343
ACOX3	40	-0.260759	-0.306717	-0.237273	-0.495786	-0.260374	-0.166129	-0.201723	NA	NA	NA	NA	NA	NA	NA	-0.0824216	-0.175039	-0.162545	-0.357968	-0.0868888	-0.294551	0.184626	FALSE	FALSE	FALSE	FALSE	FALSE	FALSE	FALSE	FALSE	FALSE	FALSE	FALSE	FALSE	FALSE	FALSE	0.936988	0.920269	0.970695	0.555458	0.937943	0.687088	0.931422	0.934327	0.924671	0.899035	0.807177	0.881328	0.852701
ACOX3	42.1	-0.0179287	-0.114268	0.125602	-0.188284	-0.357949	-0.254766	-0.0895564	NA	NA	NA	NA	NA	NA	NA	-0.070753	-0.18878	-0.0682108	-0.338051	-0.237525	-0.295467	-0.106212	FALSE	FALSE	FALSE	FALSE	FALSE	FALSE	FALSE	FALSE	FALSE	FALSE	FALSE	FALSE	FALSE	FALSE	0.936988	0.920269	0.970695	0.555458	0.937943	0.687088	0.931422	0.934327	0.924671	0.899035	0.807177	0.881328	0.852701
ACOX3	43.8	0.419124	0.6218	1.07171	0.66399	-0.164989	0.503358	0.763507	NA	NA	NA	NA	NA	NA	NA	-0.0584424	0.11039	0.0209769	0.0185778	-0.0400918	-0.0922087	0.0565019	FALSE	FALSE	FALSE	FALSE	FALSE	FALSE	FALSE	FALSE	FALSE	FALSE	FALSE	FALSE	FALSE	FALSE	0.936988	0.920269	0.970695	0.555458	0.937943	0.687088	0.931422	0.934327	0.924671	0.899035	0.807177	0.881328	0.852701
ACOX3	46.5	-0.298191	-0.591333	-0.2354	-0.478776	-0.0862789	-0.0917269	-0.13494	NA	NA	NA	NA	NA	NA	NA	-0.215347	-0.270919	-0.131321	-0.360336	-0.388641	-0.399127	-0.315168	FALSE	FALSE	FALSE	FALSE	FALSE	FALSE	FALSE	FALSE	FALSE	FALSE	FALSE	FALSE	FALSE	FALSE	0.936988	0.920269	0.970695	0.555458	0.937943	0.687088	0.931422	0.934327	0.924671	0.899035	0.807177	0.881328	0.852701
ACOX3	50	0.0388726	-0.0855566	0.0646693	-0.15087	-0.185349	-0.435984	0.044957	-0.348015	0.294256	0.485258	0.24578	0.504569	0.237806	0.12154	0.126659	0.0703395	-0.0680048	0.0450824	0.0941211	-0.0105118	-0.136131	FALSE	FALSE	FALSE	FALSE	FALSE	FALSE	FALSE	FALSE	FALSE	FALSE	FALSE	FALSE	FALSE	FALSE	0.936988	0.920269	0.970695	0.555458	0.937943	0.687088	0.931422	0.934327	0.924671	0.899035	0.807177	0.881328	0.852701
ACOX3	54	0.213137	0.536509	0.146686	0.0561408	0.209449	-0.169962	0.0621299	-0.346751	-1.20937	-0.30659	-1.01056	-1.04601	-0.681537	-0.144074	-0.0580448	-0.359746	-0.201741	-0.401808	-0.140972	-0.457199	-0.174443	FALSE	FALSE	FALSE	FALSE	FALSE	FALSE	FALSE	FALSE	FALSE	FALSE	FALSE	FALSE	FALSE	FALSE	0.936988	0.920269	0.970695	0.555458	0.937943	0.687088	0.931422	0.934327	0.924671	0.899035	0.807177	0.881328	0.852701
ACP1	40	0.0304823	-0.315017	-0.184697	-0.25028	-0.219166	-0.405957	-0.0586756	-0.171493	-0.244675	-0.022647	-0.228162	-0.164101	-0.0775316	0.0718167	-0.258385	-0.2215	-0.00274111	-0.154655	-0.141093	-0.0860157	-0.152438	FALSE	FALSE	FALSE	FALSE	FALSE	FALSE	FALSE	FALSE	FALSE	FALSE	FALSE	FALSE	FALSE	FALSE	0.928949	0.966052	0.984936	0.921146	0.967693	0.874239	0.940481	0.781275	0.955702	0.913531	0.906893	0.899251	0.897381
ACP1	42.1	0.0552621	0.0755231	-0.00458329	-0.102641	-0.0671511	-0.194367	-0.0495588	-0.0355025	0.116559	0.162324	-0.0432123	-0.0263496	-0.0548114	0.288203	-0.246963	-0.0684397	0.0869717	-0.236237	-0.16228	-0.0512788	-0.0377985	FALSE	FALSE	FALSE	FALSE	FALSE	FALSE	FALSE	FALSE	FALSE	FALSE	FALSE	FALSE	FALSE	FALSE	0.928949	0.966052	0.984936	0.921146	0.967693	0.874239	0.940481	0.781275	0.955702	0.913531	0.906893	0.899251	0.897381
ACP1	43.8	0.0887031	0.0824755	0.108594	0.100797	0.106856	0.0161218	-0.0155931	-0.144683	0.0367951	0.158158	-0.0976003	0.0485507	0.0653431	0.348969	-0.0112708	0.0819922	0.17711	-0.0475221	0.0133866	0.00597676	-0.0555109	FALSE	FALSE	FALSE	FALSE	FALSE	FALSE	FALSE	FALSE	FALSE	FALSE	FALSE	FALSE	FALSE	FALSE	0.928949	0.966052	0.984936	0.921146	0.967693	0.874239	0.940481	0.781275	0.955702	0.913531	0.906893	0.899251	0.897381
ACP1	46.5	-0.056439	0.0575215	-0.0186551	-0.00344269	0.0702182	-0.0500849	0.0245646	-0.1561	-0.0514976	-0.0516575	-0.134625	-0.201237	0.10046	0.226706	-0.167326	-0.243002	-0.158375	-0.336655	-0.228713	-0.203678	0.643875	FALSE	FALSE	FALSE	FALSE	FALSE	FALSE	FALSE	FALSE	FALSE	FALSE	FALSE	FALSE	FALSE	FALSE	0.928949	0.966052	0.984936	0.921146	0.967693	0.874239	0.940481	0.781275	0.955702	0.913531	0.906893	0.899251	0.897381
ACP1	50	-0.123682	-0.070137	-0.0270151	-0.203186	0.199583	-0.154093	-0.136198	0.0664995	0.154545	0.0374872	-0.0190604	0.201029	-0.072817	-0.0656891	-0.21449	-0.357478	-0.0840983	-0.327303	-0.206591	-0.218555	-0.36258	FALSE	FALSE	FALSE	FALSE	FALSE	FALSE	FALSE	FALSE	FALSE	FALSE	FALSE	FALSE	FALSE	FALSE	0.928949	0.966052	0.984936	0.921146	0.967693	0.874239	0.940481	0.781275	0.955702	0.913531	0.906893	0.899251	0.897381
ACP1	54	0.190984	-0.278258	-0.150143	-0.0237454	-0.0282448	-0.279005	-0.17124	-0.0187793	-0.0787246	-0.058114	0.0219761	-0.00181783	-0.035764	-0.314111	0.0151648	-0.210839	0.0110544	-0.187755	-0.177663	-0.209049	-0.410477	FALSE	FALSE	FALSE	FALSE	FALSE	FALSE	FALSE	FALSE	FALSE	FALSE	FALSE	FALSE	FALSE	FALSE	0.928949	0.966052	0.984936	0.921146	0.967693	0.874239	0.940481	0.781275	0.955702	0.913531	0.906893	0.899251	0.897381
ACP1	57.3	0.526518	0.20261	0.270802	0.356416	0.00224798	-0.015962	-0.492904	-0.358974	-0.47602	-0.650699	-0.111433	-0.514846	-0.529428	-0.646122	0.0633021	0.00182729	-0.529291	-0.409559	-0.613272	-0.300439	-0.613309	FALSE	FALSE	FALSE	FALSE	FALSE	FALSE	FALSE	FALSE	FALSE	FALSE	FALSE	FALSE	FALSE	FALSE	0.928949	0.966052	0.984936	0.921146	0.967693	0.874239	0.940481	0.781275	0.955702	0.913531	0.906893	0.899251	0.897381
ACP1	60.1	0.429074	-0.316341	-0.298908	-0.318238	-0.0574773	-0.293829	-0.424898	-0.336307	-0.941665	0.0155369	-0.214827	-0.305709	-0.396759	0.952201	0.253257	0.332754	0.0742896	-0.167498	-0.174364	-0.659878	-0.311378	FALSE	FALSE	FALSE	FALSE	FALSE	FALSE	FALSE	FALSE	FALSE	FALSE	FALSE	FALSE	FALSE	FALSE	0.928949	0.966052	0.984936	0.921146	0.967693	0.874239	0.940481	0.781275	0.955702	0.913531	0.906893	0.899251	0.897381
ACP1	62	0.535128	-0.155202	-0.321366	-0.125532	0.278125	-0.299858	-0.339503	NA	NA	NA	NA	NA	NA	NA	NA	NA	NA	NA	NA	NA	NA	FALSE	FALSE	FALSE	FALSE	FALSE	FALSE	FALSE	FALSE	FALSE	FALSE	FALSE	FALSE	FALSE	FALSE	0.928949	0.966052	0.984936	0.921146	0.967693	0.874239	0.940481	0.781275	0.955702	0.913531	0.906893	0.899251	0.897381
ACP1	64	0.00601946	-0.680964	0.0114029	-0.31094	-0.397495	0.0304535	-0.365671	NA	NA	NA	NA	NA	NA	NA	NA	NA	NA	NA	NA	NA	NA	FALSE	FALSE	FALSE	FALSE	FALSE	FALSE	FALSE	FALSE	FALSE	FALSE	FALSE	FALSE	FALSE	FALSE	0.928949	0.966052	0.984936	0.921146	0.967693	0.874239	0.940481	0.781275	0.955702	0.913531	0.906893	0.899251	0.897381
ACP2	40	-0.0548703	-0.611789	-0.216669	-0.408434	-0.228096	-0.156765	-0.218937	0.201487	0.0487853	0.278635	-0.0972954	0.0632475	0.00441047	0.215044	0.113907	0.0953201	0.368752	-0.104781	-0.112869	-0.102239	0.132958	FALSE	FALSE	FALSE	FALSE	FALSE	FALSE	FALSE	FALSE	FALSE	FALSE	FALSE	FALSE	FALSE	FALSE	0.95319	0.984533	0.957701	0.950397	0.989919	0.947368	0.924869	0.778717	0.945616	0.834722	0.935389	0.934691	0.851709
ACP2	42.1	0.0867962	-0.210937	0.0490339	0.07957	0.0342849	0.109307	-0.238213	0.0681483	0.115927	0.119606	-0.105082	-0.0594084	-0.0640022	-0.230651	-0.0237225	-0.0905286	0.122457	-0.24552	0.0277008	-0.0403874	-0.0299799	FALSE	FALSE	FALSE	FALSE	FALSE	FALSE	FALSE	FALSE	FALSE	FALSE	FALSE	FALSE	FALSE	FALSE	0.95319	0.984533	0.957701	0.950397	0.989919	0.947368	0.924869	0.778717	0.945616	0.834722	0.935389	0.934691	0.851709
ACP2	43.8	-0.297027	-0.0821485	-0.0693243	-0.239144	-0.203676	-0.346913	-0.333708	0.11705	-0.071276	0.1656	0.0289788	0.140754	0.0399844	0.104746	0.136928	0.202875	0.285952	-0.215272	0.110706	-0.129143	0.155786	FALSE	FALSE	FALSE	FALSE	FALSE	FALSE	FALSE	FALSE	FALSE	FALSE	FALSE	FALSE	FALSE	FALSE	0.95319	0.984533	0.957701	0.950397	0.989919	0.947368	0.924869	0.778717	0.945616	0.834722	0.935389	0.934691	0.851709
ACP2	46.5	-0.105853	0.184243	-0.0111695	-0.00383207	-0.218321	-0.156232	-0.128252	0.0974418	-0.018485	-0.117068	0.0045255	0.0601581	0.063197	-0.160022	-0.0905361	-0.27525	-0.467806	-0.541538	-0.434401	-0.385763	0.68436	FALSE	FALSE	FALSE	FALSE	FALSE	FALSE	FALSE	FALSE	FALSE	FALSE	FALSE	FALSE	FALSE	FALSE	0.95319	0.984533	0.957701	0.950397	0.989919	0.947368	0.924869	0.778717	0.945616	0.834722	0.935389	0.934691	0.851709
ACP2	50	-0.684108	-0.287102	-0.396206	-0.401261	-0.550376	-0.545845	-0.427512	0.222975	0.0541147	0.0749628	0.0221164	0.0300253	0.163458	0.184933	0.338006	0.0107738	0.0464585	-0.0904509	-0.0828749	0.0989935	0.0659985	FALSE	FALSE	FALSE	FALSE	FALSE	FALSE	FALSE	FALSE	FALSE	FALSE	FALSE	FALSE	FALSE	FALSE	0.95319	0.984533	0.957701	0.950397	0.989919	0.947368	0.924869	0.778717	0.945616	0.834722	0.935389	0.934691	0.851709
ACP2	54	-0.11959	0.100398	0.167953	-0.193255	0.0253189	0.224571	0.050468	0.0497941	-0.170609	-0.262635	-0.210819	-0.24996	-0.147046	-0.152268	-0.134116	-0.10014	-0.0677352	-0.29814	-0.244152	-0.233779	-0.417331	FALSE	FALSE	FALSE	FALSE	FALSE	FALSE	FALSE	FALSE	FALSE	FALSE	FALSE	FALSE	FALSE	FALSE	0.95319	0.984533	0.957701	0.950397	0.989919	0.947368	0.924869	0.778717	0.945616	0.834722	0.935389	0.934691	0.851709
ACP2	57.3	-0.112553	0.103302	0.105814	-0.193534	-0.114163	0.0487126	0.156755	0.018212	0.107315	-0.085907	-0.154461	-0.0776213	0.0740772	0.282861	0.143069	-0.0550936	0.203877	-0.208622	0.315707	0.160732	0.282322	FALSE	FALSE	FALSE	FALSE	FALSE	FALSE	FALSE	FALSE	FALSE	FALSE	FALSE	FALSE	FALSE	FALSE	0.95319	0.984533	0.957701	0.950397	0.989919	0.947368	0.924869	0.778717	0.945616	0.834722	0.935389	0.934691	0.851709
ACP2	60.1	0.0121181	0.395885	0.210307	0.178357	0.138682	0.307598	0.150508	0.195247	0.015206	0.194936	0.0687316	-0.0596826	0.176291	-0.783378	-0.034099	0.0280311	0.0698049	-0.124135	0.146214	0.189176	0.392601	FALSE	FALSE	FALSE	FALSE	FALSE	FALSE	FALSE	FALSE	FALSE	FALSE	FALSE	FALSE	FALSE	FALSE	0.95319	0.984533	0.957701	0.950397	0.989919	0.947368	0.924869	0.778717	0.945616	0.834722	0.935389	0.934691	0.851709
ACP2	62	-0.14402	0.0809081	0.183567	-0.108478	0.0415904	0.119322	0.609798	0.0905863	-0.0307339	0.0164239	-0.00812392	-0.0671391	0.0980996	0.46967	0.0409528	-0.0946628	-0.0554516	-0.0244423	0.00511435	0.110703	0.617089	FALSE	FALSE	FALSE	FALSE	FALSE	FALSE	FALSE	FALSE	FALSE	FALSE	FALSE	FALSE	FALSE	FALSE	0.95319	0.984533	0.957701	0.950397	0.989919	0.947368	0.924869	0.778717	0.945616	0.834722	0.935389	0.934691	0.851709
ACP2	64	-0.34947	0.268392	-0.0507501	-0.0156462	0.191483	-0.128366	0.698743	-0.303431	-0.145677	-0.178296	-0.240768	-0.196576	-0.127479	0.126131	-0.0810396	0.0519733	0.0147784	-0.0740023	0.00224643	0.00686198	0.00678609	FALSE	FALSE	FALSE	FALSE	FALSE	FALSE	FALSE	FALSE	FALSE	FALSE	FALSE	FALSE	FALSE	FALSE	0.95319	0.984533	0.957701	0.950397	0.989919	0.947368	0.924869	0.778717	0.945616	0.834722	0.935389	0.934691	0.851709
ACP3	40	NA	NA	NA	NA	NA	NA	NA	NA	NA	NA	NA	NA	NA	NA	-0.225251	-0.115814	0.0217183	-0.00948476	-0.143656	-0.377217	-0.532192	NA	NA	NA	NA	NA	NA	NA	NA	NA	NA	NA	NA	NA	NA	NA	NA	NA	NA	NA	NA	NA	NA	NA	NA	NA	NA	NA
ACP3	42.1	NA	NA	NA	NA	NA	NA	NA	NA	NA	NA	NA	NA	NA	NA	-0.0960574	0.0148908	-0.301456	-0.383394	-0.37622	-0.546051	-0.597461	NA	NA	NA	NA	NA	NA	NA	NA	NA	NA	NA	NA	NA	NA	NA	NA	NA	NA	NA	NA	NA	NA	NA	NA	NA	NA	NA
ACP3	43.8	NA	NA	NA	NA	NA	NA	NA	NA	NA	NA	NA	NA	NA	NA	0.015526	0.209575	0.263189	-0.0259952	0.107643	-0.337858	-0.0445502	NA	NA	NA	NA	NA	NA	NA	NA	NA	NA	NA	NA	NA	NA	NA	NA	NA	NA	NA	NA	NA	NA	NA	NA	NA	NA	NA
ACP3	46.5	NA	NA	NA	NA	NA	NA	NA	NA	NA	NA	NA	NA	NA	NA	-0.136581	-0.240783	-0.172143	-0.473337	-0.438782	-0.518972	-0.550909	NA	NA	NA	NA	NA	NA	NA	NA	NA	NA	NA	NA	NA	NA	NA	NA	NA	NA	NA	NA	NA	NA	NA	NA	NA	NA	NA
ACP3	57.3	NA	NA	NA	NA	NA	NA	NA	NA	NA	NA	NA	NA	NA	NA	-0.262063	-0.195129	0.0315791	-0.312726	-0.144812	-0.503555	-0.200614	NA	NA	NA	NA	NA	NA	NA	NA	NA	NA	NA	NA	NA	NA	NA	NA	NA	NA	NA	NA	NA	NA	NA	NA	NA	NA	NA
ACP3	60.1	NA	NA	NA	NA	NA	NA	NA	NA	NA	NA	NA	NA	NA	NA	0.246479	-0.100826	0.0218391	-0.0302511	-0.3686	-0.438894	-0.333504	NA	NA	NA	NA	NA	NA	NA	NA	NA	NA	NA	NA	NA	NA	NA	NA	NA	NA	NA	NA	NA	NA	NA	NA	NA	NA	NA
ACP6	40	0.262602	0.231024	0.0596111	0.0736544	0.143221	0.279421	0.262469	0.336136	-0.0113406	0.247596	0.440097	0.185474	0.335275	0.657561	-0.0962485	-0.254291	-0.271248	-0.376675	-0.223571	-0.124346	-0.178549	FALSE	FALSE	FALSE	FALSE	FALSE	FALSE	FALSE	FALSE	FALSE	FALSE	FALSE	FALSE	FALSE	FALSE	0.978302	0.99031	0.981947	0.990779	0.992758	0.951014	0.916881	0.955589	0.964587	0.940176	0.950731	0.923155	0.904853
ACP6	42.1	-0.114313	-0.0161183	-0.0137638	0.0151552	0.0397806	0.0768162	0.00826347	-0.0993123	0.13789	0.0579281	0.00397185	0.214037	0.187293	0.494018	-0.31015	-0.400451	-0.299283	-0.540937	-0.470076	-0.394158	-0.406958	FALSE	FALSE	FALSE	FALSE	FALSE	FALSE	FALSE	FALSE	FALSE	FALSE	FALSE	FALSE	FALSE	FALSE	0.978302	0.99031	0.981947	0.990779	0.992758	0.951014	0.916881	0.955589	0.964587	0.940176	0.950731	0.923155	0.904853
ACP6	43.8	-0.0778648	0.0876791	0.0988101	-0.0429505	-0.0829017	0.0924719	0.0772141	0.0115211	0.0660782	0.0158798	-0.171413	-0.113478	0.0544559	0.253149	-0.069727	-0.134876	-0.04415	-0.0469127	-0.00867197	0.0173925	-0.0104521	FALSE	FALSE	FALSE	FALSE	FALSE	FALSE	FALSE	FALSE	FALSE	FALSE	FALSE	FALSE	FALSE	FALSE	0.978302	0.99031	0.981947	0.990779	0.992758	0.951014	0.916881	0.955589	0.964587	0.940176	0.950731	0.923155	0.904853
ACP6	46.5	0.153566	0.00964298	-0.0333827	-0.0936238	-0.129525	0.00642244	0.117088	0.0133272	0.166847	0.00217915	-0.215539	-0.138649	-0.129916	0.224244	0.123445	-0.153839	-0.0864155	-0.180569	-0.192014	0.0575812	0.21631	FALSE	FALSE	FALSE	FALSE	FALSE	FALSE	FALSE	FALSE	FALSE	FALSE	FALSE	FALSE	FALSE	FALSE	0.978302	0.99031	0.981947	0.990779	0.992758	0.951014	0.916881	0.955589	0.964587	0.940176	0.950731	0.923155	0.904853
ACP6	50	0.0505375	-0.0675437	0.121495	0.0127324	-0.00128938	-0.0283432	0.180793	-0.120951	-0.0383118	-0.0106324	-0.00104421	0.0501127	0.129906	0.254236	-0.0716599	-0.106588	-0.080558	0.110412	-0.0340398	-0.0581727	0.0955348	FALSE	FALSE	FALSE	FALSE	FALSE	FALSE	FALSE	FALSE	FALSE	FALSE	FALSE	FALSE	FALSE	FALSE	0.978302	0.99031	0.981947	0.990779	0.992758	0.951014	0.916881	0.955589	0.964587	0.940176	0.950731	0.923155	0.904853
ACP6	54	0.193209	0.0254521	0.0302049	0.0135768	0.106324	0.271014	0.210821	0.345635	0.278634	0.332159	0.391954	-0.315244	0.228446	0.591099	-0.164821	-0.423353	-0.242042	-0.147743	-0.200851	-0.066979	-0.109521	FALSE	FALSE	FALSE	FALSE	FALSE	FALSE	FALSE	FALSE	FALSE	FALSE	FALSE	FALSE	FALSE	FALSE	0.978302	0.99031	0.981947	0.990779	0.992758	0.951014	0.916881	0.955589	0.964587	0.940176	0.950731	0.923155	0.904853
ACSF2	40	-0.00127298	-0.0963522	-0.221588	-0.307435	-0.340393	-0.391162	0.182526	-0.235474	-0.109187	-0.212107	-0.292024	-0.393219	-0.450125	-0.0252569	-0.446936	-0.4789	-0.504578	-0.597536	-0.625272	-0.630961	-0.364424	FALSE	FALSE	FALSE	FALSE	FALSE	FALSE	FALSE	FALSE	FALSE	FALSE	FALSE	FALSE	FALSE	FALSE	0.75528	0.952337	0.695588	0.621824	0.286977	0.0528213	0.931788	0.952721	0.920158	0.883933	0.898002	0.938832	0.652527
ACSF2	42.1	-0.0335249	0.0348198	-0.0618276	-0.198752	-0.229289	-0.327848	0.0225027	-0.0894554	-0.0484585	-0.143693	-0.20055	-0.274465	-0.321894	0.205026	-0.40422	-0.469397	-0.401912	-0.559958	-0.591406	-0.659242	-0.324643	FALSE	FALSE	FALSE	FALSE	FALSE	FALSE	FALSE	FALSE	FALSE	FALSE	FALSE	FALSE	FALSE	FALSE	0.75528	0.952337	0.695588	0.621824	0.286977	0.0528213	0.931788	0.952721	0.920158	0.883933	0.898002	0.938832	0.652527
ACSF2	43.8	-0.0727484	-0.070168	0.0115144	-0.159835	-0.244586	-0.26112	0.0979619	-0.154748	-0.0122867	-0.108604	-0.144282	-0.347507	-0.359185	0.178115	-0.155226	-0.187642	-0.13306	-0.176176	-0.223504	-0.299054	0.0475742	FALSE	FALSE	FALSE	FALSE	FALSE	FALSE	FALSE	FALSE	FALSE	FALSE	FALSE	FALSE	FALSE	FALSE	0.75528	0.952337	0.695588	0.621824	0.286977	0.0528213	0.931788	0.952721	0.920158	0.883933	0.898002	0.938832	0.652527
ACSF2	46.5	-0.0369143	-0.0972768	-0.213353	-0.22753	-0.384016	-0.433304	-0.0663319	-0.111259	0.031978	-0.10221	-0.199943	-0.296372	-0.523397	0.0541955	-0.231836	-0.164184	-0.134919	-0.256431	-0.472367	-0.543417	-0.195711	FALSE	FALSE	FALSE	FALSE	FALSE	FALSE	FALSE	FALSE	FALSE	FALSE	FALSE	FALSE	FALSE	FALSE	0.75528	0.952337	0.695588	0.621824	0.286977	0.0528213	0.931788	0.952721	0.920158	0.883933	0.898002	0.938832	0.652527
ACSF2	50	0.0636636	-0.00615191	-0.16147	-0.0548228	-0.434088	-0.739019	-0.420827	-0.375438	0.104289	-0.0613267	-0.296449	-0.439599	-0.915004	-0.712538	-0.347681	0.021053	-0.138058	-0.362109	-0.580037	-0.908444	-0.537539	FALSE	FALSE	FALSE	FALSE	FALSE	FALSE	FALSE	FALSE	FALSE	FALSE	FALSE	FALSE	FALSE	FALSE	0.75528	0.952337	0.695588	0.621824	0.286977	0.0528213	0.931788	0.952721	0.920158	0.883933	0.898002	0.938832	0.652527
ACSF2	54	-0.0613637	0.0468193	-0.169958	-0.0939628	-0.302846	-0.805382	-0.71313	-0.0170325	0.139499	0.092031	-0.278306	-0.324543	-0.865135	-0.716129	-0.386351	-0.271191	-0.412908	-0.553381	-0.68706	-1.17371	-1.31677	FALSE	FALSE	FALSE	FALSE	FALSE	FALSE	FALSE	FALSE	FALSE	FALSE	FALSE	FALSE	FALSE	FALSE	0.75528	0.952337	0.695588	0.621824	0.286977	0.0528213	0.931788	0.952721	0.920158	0.883933	0.898002	0.938832	0.652527
ACSF3	40	-0.530781	-0.59895	-0.598125	-0.632133	-0.620812	-0.444133	-0.112476	0.0339109	0.253262	0.0807543	0.0949773	0.0397367	0.14286	0.212398	-1.25601	-1.23798	-1.30743	-1.32388	-1.35772	-1.22258	-1.01661	FALSE	FALSE	FALSE	FALSE	FALSE	FALSE	FALSE	NA	NA	NA	NA	NA	NA	NA	0.621614	0.965581	0.928328	0.957683	0.944371	0.884905	0.934905	NA	NA	NA	NA	NA	NA
ACSF3	42.1	-0.0143333	-0.0609478	0.135055	0.0768639	0.0253247	0.0803862	0.233848	-0.00695287	0.155032	0.129165	-0.0150546	-0.0642953	0.0416466	0.314313	-0.152963	-0.0624965	-0.201926	-0.0880718	-0.304293	-0.173499	0.0790199	FALSE	FALSE	FALSE	FALSE	FALSE	FALSE	FALSE	NA	NA	NA	NA	NA	NA	NA	0.621614	0.965581	0.928328	0.957683	0.944371	0.884905	0.934905	NA	NA	NA	NA	NA	NA
ACSF3	43.8	0.209869	0.0687706	0.0925579	0.0767122	-0.0277243	0.163109	0.296392	-0.0838711	0.0217181	-0.166452	-0.169823	-0.13831	-0.246749	0.0810194	-0.21478	-0.0858084	-0.215383	-0.230899	-0.230629	-0.106291	0.203016	FALSE	FALSE	FALSE	FALSE	FALSE	FALSE	FALSE	NA	NA	NA	NA	NA	NA	NA	0.621614	0.965581	0.928328	0.957683	0.944371	0.884905	0.934905	NA	NA	NA	NA	NA	NA
ACSF3	46.5	0.0217724	0.0463561	0.0586142	-0.00321008	-0.0209967	0.03412	0.0115129	-0.206553	0.0325611	-0.100877	-0.163115	-0.177625	-0.320164	-0.087357	0.0372286	0.0624837	-0.00950035	-0.0430911	-0.116503	-0.153078	0.385595	FALSE	FALSE	FALSE	FALSE	FALSE	FALSE	FALSE	NA	NA	NA	NA	NA	NA	NA	0.621614	0.965581	0.928328	0.957683	0.944371	0.884905	0.934905	NA	NA	NA	NA	NA	NA
ACSL1	40	0.122912	0.0562547	0.0713539	-0.00288569	-0.0460569	0.0863187	0.124516	0.0397508	-0.0821893	-0.0564094	-0.0694689	-0.0803146	0.00935673	0.195755	-0.106983	-0.102588	-0.157982	-0.0748186	-0.153402	-0.0974445	0.258865	FALSE	FALSE	FALSE	FALSE	FALSE	FALSE	FALSE	FALSE	FALSE	FALSE	FALSE	FALSE	FALSE	FALSE	0.958437	0.98934	0.976642	0.987952	0.97912	0.960886	0.807127	0.916472	0.961247	0.953547	0.931817	0.897995	0.710768
ACSL1	42.1	0.299223	-0.0156967	-0.0339517	-0.0814095	-0.113715	-0.0320322	0.172948	0.110357	0.0840188	0.047711	0.0481269	-0.00498058	0.0832585	0.341571	-0.0685293	-0.209906	-0.185838	-0.149313	-0.269763	-0.0886793	0.0681773	FALSE	FALSE	FALSE	FALSE	FALSE	FALSE	FALSE	FALSE	FALSE	FALSE	FALSE	FALSE	FALSE	FALSE	0.958437	0.98934	0.976642	0.987952	0.97912	0.960886	0.807127	0.916472	0.961247	0.953547	0.931817	0.897995	0.710768
ACSL1	43.8	0.0067236	-0.0426877	7.59773e-05	-0.0411542	-0.0965627	-0.0143431	0.234632	-0.0392808	0.0150296	-0.0464321	-0.0585298	-0.100488	0.0279635	0.335662	-0.0330607	-0.129096	-0.113973	-0.0759998	-0.128017	-0.0272607	0.182466	FALSE	FALSE	FALSE	FALSE	FALSE	FALSE	FALSE	FALSE	FALSE	FALSE	FALSE	FALSE	FALSE	FALSE	0.958437	0.98934	0.976642	0.987952	0.97912	0.960886	0.807127	0.916472	0.961247	0.953547	0.931817	0.897995	0.710768
ACSL1	46.5	-0.0224465	0.0238367	-0.0375567	-0.00219854	-0.101597	0.0300294	0.206214	0.0548408	0.128064	0.0414125	-0.0448365	-0.069983	-0.00519528	0.341122	0.00165505	-0.16449	-0.060439	-0.178655	-0.224484	-0.0825638	-0.0424554	FALSE	FALSE	FALSE	FALSE	FALSE	FALSE	FALSE	FALSE	FALSE	FALSE	FALSE	FALSE	FALSE	FALSE	0.958437	0.98934	0.976642	0.987952	0.97912	0.960886	0.807127	0.916472	0.961247	0.953547	0.931817	0.897995	0.710768
ACSL1	50	0.0918829	-0.0135092	0.0285252	-0.00632424	-0.107574	-0.0739473	0.243633	-0.0687831	0.066665	-0.0193132	-0.0413837	-0.232689	-0.117792	0.295855	-0.000803418	-0.0414605	-0.0615798	-0.116238	-0.326857	-0.241414	0.133096	FALSE	FALSE	FALSE	FALSE	FALSE	FALSE	FALSE	FALSE	FALSE	FALSE	FALSE	FALSE	FALSE	FALSE	0.958437	0.98934	0.976642	0.987952	0.97912	0.960886	0.807127	0.916472	0.961247	0.953547	0.931817	0.897995	0.710768
ACSL1	54	0.0425886	-0.0373265	-0.141659	-0.0652378	-0.228329	-0.38129	0.100473	-0.260536	0.282694	0.125781	-0.302186	-0.165873	-0.326014	0.220275	-0.398702	-0.12711	-0.312064	-0.577721	-0.512118	-0.735079	0.0516855	FALSE	FALSE	FALSE	FALSE	FALSE	FALSE	FALSE	FALSE	FALSE	FALSE	FALSE	FALSE	FALSE	FALSE	0.958437	0.98934	0.976642	0.987952	0.97912	0.960886	0.807127	0.916472	0.961247	0.953547	0.931817	0.897995	0.710768
ACSL3	40	0.123077	0.0528295	0.00436487	0.053512	0.110728	0.180157	0.221284	0.122088	0.0673998	0.13811	0.20527	0.176284	0.404192	0.516531	0.0240034	0.00277729	-0.0486291	0.0206755	0.0592087	0.26881	0.320284	FALSE	FALSE	FALSE	FALSE	FALSE	FALSE	FALSE	FALSE	FALSE	FALSE	FALSE	FALSE	FALSE	FALSE	0.969959	0.992396	0.983941	0.988334	0.987035	0.5349	0.456836	0.915168	0.963377	0.953854	0.953085	0.911166	0.728886
ACSL3	42.1	0.0282592	-0.000926048	-0.0162928	0.0723466	0.06138	0.103689	0.309885	-0.0603136	0.0116748	0.0110532	0.0162273	0.00390965	0.250152	0.418535	-0.0431057	-0.0547081	-0.013218	-0.049262	-0.00804929	0.229629	0.298154	FALSE	FALSE	FALSE	FALSE	FALSE	FALSE	FALSE	FALSE	FALSE	FALSE	FALSE	FALSE	FALSE	FALSE	0.969959	0.992396	0.983941	0.988334	0.987035	0.5349	0.456836	0.915168	0.963377	0.953854	0.953085	0.911166	0.728886
ACSL3	43.8	0.0940866	0.106184	-0.0359931	0.152431	0.0636871	0.276211	0.418702	-0.187734	-0.142809	-0.102882	-0.127319	-0.188764	0.032975	0.219054	-0.0434917	-0.0630534	-0.0546616	0.0576922	0.0485962	0.216439	0.235	FALSE	FALSE	FALSE	FALSE	FALSE	FALSE	FALSE	FALSE	FALSE	FALSE	FALSE	FALSE	FALSE	FALSE	0.969959	0.992396	0.983941	0.988334	0.987035	0.5349	0.456836	0.915168	0.963377	0.953854	0.953085	0.911166	0.728886
ACSL3	46.5	-0.0150937	-0.0899967	-0.00706288	0.104558	0.14648	0.156939	0.306653	0.0178735	0.148459	0.128468	0.0423239	0.0929934	0.216303	0.451579	0.00676397	-0.135858	0.018554	0.0272772	0.0379551	0.18892	0.0842007	FALSE	FALSE	FALSE	FALSE	FALSE	FALSE	FALSE	FALSE	FALSE	FALSE	FALSE	FALSE	FALSE	FALSE	0.969959	0.992396	0.983941	0.988334	0.987035	0.5349	0.456836	0.915168	0.963377	0.953854	0.953085	0.911166	0.728886
ACSL3	50	0.0508039	-0.0663486	-0.142839	-0.0312882	-0.00228377	0.0186367	0.189421	-0.149361	-0.0276664	-0.0162953	-0.0307396	-0.088181	0.0897017	0.268906	-0.0820191	-0.0729542	-0.101415	-0.148563	-0.191907	0.0231716	0.0371317	FALSE	FALSE	FALSE	FALSE	FALSE	FALSE	FALSE	FALSE	FALSE	FALSE	FALSE	FALSE	FALSE	FALSE	0.969959	0.992396	0.983941	0.988334	0.987035	0.5349	0.456836	0.915168	0.963377	0.953854	0.953085	0.911166	0.728886
ACSL3	54	-0.294373	0.155214	-0.0904415	0.377738	-0.00668935	-0.147896	0.013439	-0.234182	0.473889	0.503253	0.210106	0.205637	0.173073	0.289394	-0.178731	0.248921	0.0327065	-0.168273	-0.0765697	-0.225618	-0.0121412	FALSE	FALSE	FALSE	FALSE	FALSE	FALSE	FALSE	FALSE	FALSE	FALSE	FALSE	FALSE	FALSE	FALSE	0.969959	0.992396	0.983941	0.988334	0.987035	0.5349	0.456836	0.915168	0.963377	0.953854	0.953085	0.911166	0.728886
ACSL4	40	0.148383	0.152005	0.134539	0.154059	0.177159	0.305616	0.44057	0.209196	0.170892	0.172972	0.103543	0.136679	0.314161	0.630019	0.0324905	0.00243271	-0.115073	-0.0525069	0.0329586	0.157835	0.342908	FALSE	FALSE	FALSE	FALSE	FALSE	FALSE	FALSE	FALSE	FALSE	FALSE	FALSE	FALSE	FALSE	FALSE	0.956276	0.990282	0.980476	0.9923	0.988688	0.706478	0.185674	0.855371	0.956815	0.911898	0.934809	0.850473	0.305225
ACSL4	42.1	0.0359287	0.00296331	0.0278638	0.0083868	0.0954757	0.171185	0.449669	0.0606874	0.0722929	0.0911835	-0.0167925	0.0413488	0.163921	0.603168	-0.108504	-0.171289	-0.0907697	-0.129251	-0.118798	0.050744	0.320029	FALSE	FALSE	FALSE	FALSE	FALSE	FALSE	FALSE	FALSE	FALSE	FALSE	FALSE	FALSE	FALSE	FALSE	0.956276	0.990282	0.980476	0.9923	0.988688	0.706478	0.185674	0.855371	0.956815	0.911898	0.934809	0.850473	0.305225
ACSL4	43.8	0.0088273	-0.0269468	-0.053054	-0.0224993	-0.0465436	0.0737797	0.368954	0.0680533	0.0701162	-0.0202061	0.053115	0.0163264	0.195655	0.632319	-0.0687294	-0.207151	-0.184587	-0.0223397	-0.114601	0.0524244	0.272134	FALSE	FALSE	FALSE	FALSE	FALSE	FALSE	FALSE	FALSE	FALSE	FALSE	FALSE	FALSE	FALSE	FALSE	0.956276	0.990282	0.980476	0.9923	0.988688	0.706478	0.185674	0.855371	0.956815	0.911898	0.934809	0.850473	0.305225
ACSL4	46.5	-0.00518991	-0.122661	0.0195002	-0.048248	-0.021312	0.00287109	0.132603	-0.074915	0.0734353	0.0952215	0.0402306	0.0192912	-0.0298459	0.175317	-0.14348	-0.178417	-0.0924538	0.0162133	-0.100604	-0.117754	0.00591006	FALSE	FALSE	FALSE	FALSE	FALSE	FALSE	FALSE	FALSE	FALSE	FALSE	FALSE	FALSE	FALSE	FALSE	0.956276	0.990282	0.980476	0.9923	0.988688	0.706478	0.185674	0.855371	0.956815	0.911898	0.934809	0.850473	0.305225
ACSL4	50	-0.13382	0.0042032	-0.0319995	-0.130169	0.0777722	-0.111002	-0.0197468	-0.205108	-0.0717645	-0.000257995	-0.0903383	-0.0246893	-0.254454	-0.259062	-0.597373	-0.109295	-0.339991	-0.342678	-0.250712	-0.333951	-0.359952	FALSE	FALSE	FALSE	FALSE	FALSE	FALSE	FALSE	FALSE	FALSE	FALSE	FALSE	FALSE	FALSE	FALSE	0.956276	0.990282	0.980476	0.9923	0.988688	0.706478	0.185674	0.855371	0.956815	0.911898	0.934809	0.850473	0.305225
ACSL4	54	0.0382533	0.220786	0.0484645	0.365045	0.0227781	0.0587554	0.223774	-0.0482928	-0.0785692	0.00226247	-0.075247	-0.0709134	-0.223287	0.0209408	-0.137041	0.194823	-0.0705505	-0.361623	-0.212622	-0.268815	0.249304	FALSE	FALSE	FALSE	FALSE	FALSE	FALSE	FALSE	FALSE	FALSE	FALSE	FALSE	FALSE	FALSE	FALSE	0.956276	0.990282	0.980476	0.9923	0.988688	0.706478	0.185674	0.855371	0.956815	0.911898	0.934809	0.850473	0.305225
ACSL5	40	0.177055	0.224656	0.127824	0.172696	0.057296	-0.127692	-0.313477	0.430725	0.370677	0.296664	0.267334	0.239856	0.089593	-0.106356	0.112685	0.154087	-0.00557914	0.0254046	-0.07221	-0.137047	-0.279971	FALSE	FALSE	FALSE	FALSE	FALSE	FALSE	FALSE	FALSE	FALSE	FALSE	FALSE	FALSE	FALSE	FALSE	0.861722	0.943362	0.970292	0.987258	0.991274	0.762554	0.563336	0.348562	0.694465	0.370229	0.749687	0.496094	0.11879
ACSL5	42.1	-0.032712	-0.0302195	-0.0739743	-0.0602866	-0.148274	-0.366443	-0.416572	-0.0151309	0.0885946	0.0534107	-0.0206422	-0.12303	-0.297645	-0.30169	0.0936315	0.0326046	0.0288963	-0.0210205	-0.154241	-0.21378	-0.421151	FALSE	FALSE	FALSE	FALSE	FALSE	FALSE	FALSE	FALSE	FALSE	FALSE	FALSE	FALSE	FALSE	FALSE	0.861722	0.943362	0.970292	0.987258	0.991274	0.762554	0.563336	0.348562	0.694465	0.370229	0.749687	0.496094	0.11879
ACSL5	43.8	0.0365094	0.0540551	-0.0360338	0.069072	-0.0992003	-0.281459	-0.341074	-0.0504467	0.0855226	-0.109989	-0.138008	-0.16328	-0.419802	-0.415567	-0.0143872	0.0442365	-0.0145794	-0.0726075	-0.175081	-0.234599	-0.61006	FALSE	FALSE	FALSE	FALSE	FALSE	FALSE	FALSE	FALSE	FALSE	FALSE	FALSE	FALSE	FALSE	FALSE	0.861722	0.943362	0.970292	0.987258	0.991274	0.762554	0.563336	0.348562	0.694465	0.370229	0.749687	0.496094	0.11879
ACSL5	46.5	-0.0797136	-0.163975	-0.180006	-0.147365	-0.243968	-0.513923	-0.61688	-0.137361	0.0122605	-0.0944514	-0.20396	-0.202527	-0.567229	-0.603318	-0.035247	-0.0399057	-0.125259	-0.195855	-0.268829	-0.509236	-0.843637	FALSE	FALSE	FALSE	FALSE	FALSE	FALSE	FALSE	FALSE	FALSE	FALSE	FALSE	FALSE	FALSE	FALSE	0.861722	0.943362	0.970292	0.987258	0.991274	0.762554	0.563336	0.348562	0.694465	0.370229	0.749687	0.496094	0.11879
ACSL5	50	-0.111233	-0.248147	-0.359575	-0.280327	-0.142056	-0.496421	-0.713434	-0.468408	-0.237015	-0.339394	-0.369686	-0.273325	-0.732876	-1.13344	-0.754815	-0.374051	-0.621243	-0.699156	-0.679261	-0.913596	-1.30697	FALSE	FALSE	FALSE	FALSE	FALSE	FALSE	FALSE	FALSE	FALSE	FALSE	FALSE	FALSE	FALSE	FALSE	0.861722	0.943362	0.970292	0.987258	0.991274	0.762554	0.563336	0.348562	0.694465	0.370229	0.749687	0.496094	0.11879
ACSL5	54	-0.402425	-0.0561591	-0.276408	0.504479	-0.338663	-0.626888	-0.416475	-0.164319	-0.257664	-0.38927	-0.219554	-0.205436	-0.853257	-0.410668	-0.498515	-0.335222	-0.328464	-0.614899	-0.586163	-0.906268	-0.672154	FALSE	FALSE	FALSE	FALSE	FALSE	FALSE	FALSE	FALSE	FALSE	FALSE	FALSE	FALSE	FALSE	FALSE	0.861722	0.943362	0.970292	0.987258	0.991274	0.762554	0.563336	0.348562	0.694465	0.370229	0.749687	0.496094	0.11879
ACSS1	40	-0.0272928	-0.0930234	-0.157946	-0.137394	-0.227948	-0.182515	0.0985709	0.235217	0.320307	0.131606	0.179739	-0.0140865	0.0945728	0.576218	-0.21436	-0.223906	-0.32976	-0.399335	-0.440256	-0.429086	0.0409757	FALSE	FALSE	FALSE	FALSE	FALSE	FALSE	FALSE	FALSE	FALSE	FALSE	FALSE	FALSE	FALSE	FALSE	0.96787	0.990023	0.954995	0.974756	0.915354	0.858014	0.864173	0.934066	0.948405	0.924544	0.924968	0.901811	0.891273
ACSS1	42.1	-0.0149651	-0.0461113	-0.10953	-0.117469	-0.228988	-0.164955	0.118631	0.0336343	0.0822359	0.00251842	-0.112607	-0.146688	-0.0666158	0.533344	-0.306894	-0.385334	-0.332062	-0.455833	-0.541765	-0.455439	-0.0534026	FALSE	FALSE	FALSE	FALSE	FALSE	FALSE	FALSE	FALSE	FALSE	FALSE	FALSE	FALSE	FALSE	FALSE	0.96787	0.990023	0.954995	0.974756	0.915354	0.858014	0.864173	0.934066	0.948405	0.924544	0.924968	0.901811	0.891273
ACSS1	43.8	-0.0730126	-0.0624743	-0.114338	-0.0709372	-0.334369	-0.126948	0.320203	-0.0476418	-0.044759	-0.147271	-0.164138	-0.275848	-0.165592	0.362697	-0.0809489	-0.115922	-0.112933	-0.24375	-0.235404	-0.209341	0.0967939	FALSE	FALSE	FALSE	FALSE	FALSE	FALSE	FALSE	FALSE	FALSE	FALSE	FALSE	FALSE	FALSE	FALSE	0.96787	0.990023	0.954995	0.974756	0.915354	0.858014	0.864173	0.934066	0.948405	0.924544	0.924968	0.901811	0.891273
ACSS1	46.5	0.00643174	-0.0173446	-0.0338934	-0.0880367	-0.167077	-0.00610348	0.361292	-0.0365045	0.0593371	-0.105596	-0.187161	-0.200106	-0.144589	0.439659	-0.0712592	-0.19978	-0.0935634	-0.216872	-0.373352	-0.251353	0.156069	FALSE	FALSE	FALSE	FALSE	FALSE	FALSE	FALSE	FALSE	FALSE	FALSE	FALSE	FALSE	FALSE	FALSE	0.96787	0.990023	0.954995	0.974756	0.915354	0.858014	0.864173	0.934066	0.948405	0.924544	0.924968	0.901811	0.891273
ACSS1	50	0.0475276	-0.0129266	-0.0571173	-0.110017	-0.340619	-0.227201	0.209529	0.0138569	0.0779393	-0.0420701	-0.0681522	-0.229381	-0.139061	0.377907	0.0535464	0.0279838	-0.0235882	-0.182603	-0.307531	-0.212213	0.178655	FALSE	FALSE	FALSE	FALSE	FALSE	FALSE	FALSE	FALSE	FALSE	FALSE	FALSE	FALSE	FALSE	FALSE	0.96787	0.990023	0.954995	0.974756	0.915354	0.858014	0.864173	0.934066	0.948405	0.924544	0.924968	0.901811	0.891273
ACSS1	54	-0.0342347	-0.00263368	-0.129741	-0.278132	-0.336026	-0.340305	0.00545735	-0.00818455	0.0967384	-0.172602	-0.088677	-0.253943	-0.260143	0.0984361	-0.0510814	-0.118344	-0.092258	-0.317529	-0.374381	-0.32107	-0.111607	FALSE	FALSE	FALSE	FALSE	FALSE	FALSE	FALSE	FALSE	FALSE	FALSE	FALSE	FALSE	FALSE	FALSE	0.96787	0.990023	0.954995	0.974756	0.915354	0.858014	0.864173	0.934066	0.948405	0.924544	0.924968	0.901811	0.891273
ACSS1	57.3	-0.0218021	0.19473	-0.0100257	-0.22572	-0.0066562	-0.0708972	-0.129728	0.0322886	0.138333	-0.204191	-0.0861946	-0.174167	-0.245103	-0.0378474	0.000623221	-0.0444703	0.0369681	-0.13711	-0.195038	-0.305755	-0.203182	FALSE	FALSE	FALSE	FALSE	FALSE	FALSE	FALSE	FALSE	FALSE	FALSE	FALSE	FALSE	FALSE	FALSE	0.96787	0.990023	0.954995	0.974756	0.915354	0.858014	0.864173	0.934066	0.948405	0.924544	0.924968	0.901811	0.891273
ACSS1	60.1	-0.0827675	0.427816	0.364502	0.201141	0.521348	0.236297	-0.304423	0.130497	-0.422836	-0.354426	-0.0878466	-0.417025	-0.428189	0.585402	0.988382	0.84146	0.532354	0.813071	0.421254	0.245222	0.418401	FALSE	FALSE	FALSE	FALSE	FALSE	FALSE	FALSE	FALSE	FALSE	FALSE	FALSE	FALSE	FALSE	FALSE	0.96787	0.990023	0.954995	0.974756	0.915354	0.858014	0.864173	0.934066	0.948405	0.924544	0.924968	0.901811	0.891273
ACSS2	40	0.151029	0.0944019	-0.0906625	0.0618184	0.0595302	0.0426514	0.261581	0.049501	0.0463839	0.146624	0.0546524	0.0382863	0.030182	0.593656	-0.386467	-0.373624	-0.553137	-0.501988	-0.486297	-0.361015	-0.0267284	FALSE	FALSE	FALSE	FALSE	FALSE	FALSE	FALSE	FALSE	FALSE	FALSE	FALSE	FALSE	FALSE	FALSE	0.957564	0.984336	0.95946	0.984206	0.98174	0.945261	0.802398	0.958539	0.939978	0.927788	0.937863	0.926752	0.834914
ACSS2	42.1	0.0681153	-0.120662	-0.130882	-0.00803849	-0.0841206	0.0512505	0.379358	-0.0713713	0.0858326	0.0420363	-0.024304	-0.0397086	0.1124	0.599183	-0.29795	-0.324259	-0.259905	-0.381224	-0.401085	-0.301913	-0.0102715	FALSE	FALSE	FALSE	FALSE	FALSE	FALSE	FALSE	FALSE	FALSE	FALSE	FALSE	FALSE	FALSE	FALSE	0.957564	0.984336	0.95946	0.984206	0.98174	0.945261	0.802398	0.958539	0.939978	0.927788	0.937863	0.926752	0.834914
ACSS2	43.8	0.0358563	-0.102683	-0.251164	-0.0730742	-0.156011	-0.0477187	0.372832	-0.000500329	-0.0117942	-0.0549446	0.0189105	-0.202403	-0.0687695	0.527885	-0.0995353	-0.0864516	-0.137319	-0.136901	-0.106436	0.0248198	0.228405	FALSE	FALSE	FALSE	FALSE	FALSE	FALSE	FALSE	FALSE	FALSE	FALSE	FALSE	FALSE	FALSE	FALSE	0.957564	0.984336	0.95946	0.984206	0.98174	0.945261	0.802398	0.958539	0.939978	0.927788	0.937863	0.926752	0.834914
ACSS2	46.5	0.102078	0.130521	0.134518	-0.0240379	0.0258851	0.182145	0.534864	-0.17829	-0.0609088	-0.0906189	-0.240754	-0.305817	-0.0952904	0.488053	-0.054901	-0.0803092	-0.005344	-0.158209	-0.153159	0.0505338	0.326265	FALSE	FALSE	FALSE	FALSE	FALSE	FALSE	FALSE	FALSE	FALSE	FALSE	FALSE	FALSE	FALSE	FALSE	0.957564	0.984336	0.95946	0.984206	0.98174	0.945261	0.802398	0.958539	0.939978	0.927788	0.937863	0.926752	0.834914
ACSS2	50	-0.068114	-0.0927039	-0.235056	-0.0835688	-0.190294	-0.00665801	0.252752	-0.295149	-0.134499	-0.242053	-0.293797	-0.383475	-0.204671	0.415125	-0.00739604	-0.088969	-0.0439042	-0.20395	-0.17229	-0.0959736	0.339473	FALSE	FALSE	FALSE	FALSE	FALSE	FALSE	FALSE	FALSE	FALSE	FALSE	FALSE	FALSE	FALSE	FALSE	0.957564	0.984336	0.95946	0.984206	0.98174	0.945261	0.802398	0.958539	0.939978	0.927788	0.937863	0.926752	0.834914
ACSS2	54	-0.213547	0.179496	-0.0898381	0.0956689	0.0605921	0.125787	0.447155	-0.479856	0.455679	0.303514	0.344261	0.349614	0.49127	0.895835	-0.0883351	0.158331	0.143593	0.0115991	0.0982721	0.251571	0.480438	FALSE	FALSE	FALSE	FALSE	FALSE	FALSE	FALSE	FALSE	FALSE	FALSE	FALSE	FALSE	FALSE	FALSE	0.957564	0.984336	0.95946	0.984206	0.98174	0.945261	0.802398	0.958539	0.939978	0.927788	0.937863	0.926752	0.834914
ACTA1	50	NA	NA	NA	NA	NA	NA	NA	NA	NA	NA	NA	NA	NA	NA	0.0137957	0.242729	0.0535005	0.198702	0.238958	-0.0593648	-0.335077	NA	NA	NA	NA	NA	NA	NA	NA	NA	NA	NA	NA	NA	NA	NA	NA	NA	NA	NA	NA	NA	NA	NA	NA	NA	NA	NA
ACTA1	54	NA	NA	NA	NA	NA	NA	NA	NA	NA	NA	NA	NA	NA	NA	0.020474	-0.00659504	-0.0527141	0.18983	0.150323	-0.269955	-0.700267	NA	NA	NA	NA	NA	NA	NA	NA	NA	NA	NA	NA	NA	NA	NA	NA	NA	NA	NA	NA	NA	NA	NA	NA	NA	NA	NA
ACTA1	57.3	NA	NA	NA	NA	NA	NA	NA	NA	NA	NA	NA	NA	NA	NA	0.210419	0.672413	0.340393	0.605266	0.363667	-0.0201011	-0.746043	NA	NA	NA	NA	NA	NA	NA	NA	NA	NA	NA	NA	NA	NA	NA	NA	NA	NA	NA	NA	NA	NA	NA	NA	NA	NA	NA
ACTA1	60.1	NA	NA	NA	NA	NA	NA	NA	NA	NA	NA	NA	NA	NA	NA	-0.124581	-0.0348717	-0.0879662	0.177449	0.0367933	-0.441845	-1.76607	NA	NA	NA	NA	NA	NA	NA	NA	NA	NA	NA	NA	NA	NA	NA	NA	NA	NA	NA	NA	NA	NA	NA	NA	NA	NA	NA
ACTG1	40	0.0554319	0.18524	0.317931	0.132663	0.266865	0.0608889	-0.172744	0.00530491	0.0640048	0.041813	0.0205619	-0.029973	0.0217281	-0.468457	0.0198944	0.145474	0.249051	0.122875	0.0454534	-0.0368129	0.0316714	FALSE	FALSE	FALSE	FALSE	FALSE	FALSE	FALSE	FALSE	FALSE	FALSE	FALSE	FALSE	FALSE	TRUE	0.971575	0.982735	0.95202	0.975981	0.991359	0.952433	0.787296	0.944956	0.968725	0.944838	0.893901	0.656146	0.362608
ACTG1	42.1	0.0160679	0.12789	0.122353	0.0443881	0.118601	0.0121557	-0.194518	0.172454	-0.118291	-0.0390006	0.0800081	-0.102513	0.0118568	-0.37609	-0.0987261	0.0736143	-0.0300351	0.261859	-0.0804849	0.111053	-0.246194	FALSE	FALSE	FALSE	FALSE	FALSE	FALSE	FALSE	FALSE	FALSE	FALSE	FALSE	FALSE	FALSE	TRUE	0.971575	0.982735	0.95202	0.975981	0.991359	0.952433	0.787296	0.944956	0.968725	0.944838	0.893901	0.656146	0.362608
ACTG1	43.8	0.168598	0.0596934	0.319883	-0.00638468	0.323041	0.0218786	-0.255272	0.0101464	0.00831325	-0.0192921	0.0510193	0.0413305	0.000215538	-0.44933	-0.0996573	0.360741	0.353978	0.554342	0.283168	0.319739	-0.159554	FALSE	FALSE	FALSE	FALSE	FALSE	FALSE	FALSE	FALSE	FALSE	FALSE	FALSE	FALSE	FALSE	TRUE	0.971575	0.982735	0.95202	0.975981	0.991359	0.952433	0.787296	0.944956	0.968725	0.944838	0.893901	0.656146	0.362608
ACTG1	46.5	0.0681108	-0.025976	0.109032	0.0315593	0.0337838	-0.198735	-0.56962	-0.158609	-0.0329042	-0.145788	0.0210872	-0.0644474	-0.161732	-0.603919	-0.192514	-0.00939226	-0.000893992	0.169821	-0.152596	-0.105441	0.154457	FALSE	FALSE	FALSE	FALSE	FALSE	FALSE	FALSE	FALSE	FALSE	FALSE	FALSE	FALSE	FALSE	TRUE	0.971575	0.982735	0.95202	0.975981	0.991359	0.952433	0.787296	0.944956	0.968725	0.944838	0.893901	0.656146	0.362608
ACTG1	50	0.129211	0.020109	0.0323092	-0.0539575	-0.0254159	-0.285418	-0.773805	0.203567	0.0960361	0.015152	0.119555	0.159818	0.0181308	-0.452529	-0.161937	0.312485	0.0880019	0.320302	0.28929	0.0189081	-0.327402	FALSE	FALSE	FALSE	FALSE	FALSE	FALSE	FALSE	FALSE	FALSE	FALSE	FALSE	FALSE	FALSE	TRUE	0.971575	0.982735	0.95202	0.975981	0.991359	0.952433	0.787296	0.944956	0.968725	0.944838	0.893901	0.656146	0.362608
ACTG1	54	0.0821988	-0.178195	0.129545	-0.112761	-0.0723419	-0.427625	-1.01379	0.200848	0.00587827	0.0549438	0.113785	0.210068	0.00483456	-0.66984	-0.000377061	-0.11375	-0.0672405	0.306194	0.0802488	-0.182752	-0.615135	FALSE	FALSE	FALSE	FALSE	FALSE	FALSE	FALSE	FALSE	FALSE	FALSE	FALSE	FALSE	FALSE	TRUE	0.971575	0.982735	0.95202	0.975981	0.991359	0.952433	0.787296	0.944956	0.968725	0.944838	0.893901	0.656146	0.362608
ACTG1	57.3	0.143548	-0.0332312	0.108905	0.205531	0.189174	-0.418334	-0.932036	-0.131248	0.0750662	0.314557	0.298526	0.41325	-0.0310959	-1.34582	0.134621	0.727429	0.424139	0.681154	0.386862	-0.0461188	-0.942916	FALSE	FALSE	FALSE	FALSE	FALSE	FALSE	FALSE	FALSE	FALSE	FALSE	FALSE	FALSE	FALSE	TRUE	0.971575	0.982735	0.95202	0.975981	0.991359	0.952433	0.787296	0.944956	0.968725	0.944838	0.893901	0.656146	0.362608
ACTG1	60.1	0.0196983	0.284061	-0.308326	0.084014	0.214108	-0.644604	-1.64338	-0.100689	0.153653	0.350719	-0.0265226	0.4086	-0.188147	-1.35768	-0.00447662	0.0178845	0.0666006	0.397442	0.294383	-0.332893	-1.87691	FALSE	FALSE	FALSE	FALSE	FALSE	FALSE	FALSE	FALSE	FALSE	FALSE	FALSE	FALSE	FALSE	TRUE	0.971575	0.982735	0.95202	0.975981	0.991359	0.952433	0.787296	0.944956	0.968725	0.944838	0.893901	0.656146	0.362608
ACTG1	62	-0.294891	0.0452972	0.0974453	0.0196048	0.319273	-0.767726	-1.75919	0.423564	0.247777	0.523892	0.372007	0.704475	-0.00263649	-1.59402	-0.0321805	0.317572	-0.136229	0.564635	0.36265	-0.244645	-1.31643	FALSE	FALSE	FALSE	FALSE	FALSE	FALSE	FALSE	FALSE	FALSE	FALSE	FALSE	FALSE	FALSE	TRUE	0.971575	0.982735	0.95202	0.975981	0.991359	0.952433	0.787296	0.944956	0.968725	0.944838	0.893901	0.656146	0.362608
ACTG1	64	-0.294976	-0.232522	-0.0623881	-0.167753	0.166166	-0.742351	-2.02588	0.135117	-0.125303	0.104724	0.191016	0.141928	-0.140405	-2.11943	-0.0290856	-0.13563	-0.184467	0.437756	0.111791	-0.18038	-1.32055	FALSE	FALSE	FALSE	FALSE	FALSE	FALSE	FALSE	FALSE	FALSE	FALSE	FALSE	FALSE	FALSE	TRUE	0.971575	0.982735	0.95202	0.975981	0.991359	0.952433	0.787296	0.944956	0.968725	0.944838	0.893901	0.656146	0.362608
ACTL6A	40	-0.000213408	0.0489667	-0.0593388	-0.0456478	-0.00642555	-0.0531204	-0.0981315	-0.146529	-0.0844841	-0.113749	-0.0459322	-0.13874	-0.160485	-0.26632	-0.0743711	-0.0882569	-0.0261241	0.0838872	-0.0364029	-0.0334438	0.0898905	FALSE	FALSE	FALSE	FALSE	FALSE	FALSE	FALSE	FALSE	FALSE	FALSE	FALSE	FALSE	FALSE	FALSE	0.954377	0.986308	0.956367	0.991053	0.989601	0.922905	0.905438	0.856876	0.712143	0.832507	0.925282	0.904428	0.840591
ACTL6A	42.1	-0.0306951	0.00351796	-0.0790883	-0.06698	0.0257395	-0.0722686	-0.0704809	0.00690014	-0.0668017	-0.100233	-0.0778895	-0.0106923	-0.10038	-0.267109	-0.130043	-0.187244	-0.164356	-0.00991407	-0.126675	-0.0611649	-0.0226384	FALSE	FALSE	FALSE	FALSE	FALSE	FALSE	FALSE	FALSE	FALSE	FALSE	FALSE	FALSE	FALSE	FALSE	0.954377	0.986308	0.956367	0.991053	0.989601	0.922905	0.905438	0.856876	0.712143	0.832507	0.925282	0.904428	0.840591
ACTL6A	43.8	-0.0382412	-0.0772158	0.0738494	-0.010343	-0.0938579	0.0571237	0.137092	0.0845578	-0.0332638	0.115659	0.134527	0.0994062	0.0711022	-0.150694	-0.0815922	-0.251805	-0.183424	-0.0578777	-0.0845268	-0.0757287	0.00368835	FALSE	FALSE	FALSE	FALSE	FALSE	FALSE	FALSE	FALSE	FALSE	FALSE	FALSE	FALSE	FALSE	FALSE	0.954377	0.986308	0.956367	0.991053	0.989601	0.922905	0.905438	0.856876	0.712143	0.832507	0.925282	0.904428	0.840591
ACTL6A	46.5	-0.0591214	-0.0185977	0.119126	0.0396409	0.157903	0.147385	0.086819	-0.109269	-0.0636462	-0.0513416	-0.0404201	0.0404559	-0.0220242	-0.0503944	-0.125498	-0.0854778	0.046357	-0.0229869	0.0212667	0.0902566	0.104777	FALSE	FALSE	FALSE	FALSE	FALSE	FALSE	FALSE	FALSE	FALSE	FALSE	FALSE	FALSE	FALSE	FALSE	0.954377	0.986308	0.956367	0.991053	0.989601	0.922905	0.905438	0.856876	0.712143	0.832507	0.925282	0.904428	0.840591
ACTL6A	50	0.0598394	0.0424515	0.117821	0.0360796	-0.014748	-0.00551415	-0.19767	-0.0257781	0.204004	-0.27149	-0.199598	-0.102298	-0.13339	-0.354902	0.0293201	0.0225948	0.0547343	0.0820646	0.0169934	0.0850122	-0.00240109	FALSE	FALSE	FALSE	FALSE	FALSE	FALSE	FALSE	FALSE	FALSE	FALSE	FALSE	FALSE	FALSE	FALSE	0.954377	0.986308	0.956367	0.991053	0.989601	0.922905	0.905438	0.856876	0.712143	0.832507	0.925282	0.904428	0.840591
ACTL6A	54	0.0403057	0.068303	0.37963	-0.000104237	-0.0248435	-0.0356479	-0.247704	-0.0779387	0.111087	-0.104767	0.0119349	-0.00876825	0.0907684	-0.29287	-0.00794092	0.0291277	0.0219872	0.0560625	0.0337583	-0.0128781	-0.12249	FALSE	FALSE	FALSE	FALSE	FALSE	FALSE	FALSE	FALSE	FALSE	FALSE	FALSE	FALSE	FALSE	FALSE	0.954377	0.986308	0.956367	0.991053	0.989601	0.922905	0.905438	0.856876	0.712143	0.832507	0.925282	0.904428	0.840591
ACTL6A	57.3	0.166334	0.0387335	-0.129892	-0.0218131	0.130254	-0.268568	-0.473833	-0.0170376	0.0679037	-0.252502	-0.177565	-0.116657	-0.130867	-0.554093	-0.0979323	0.104946	-0.169208	-0.0162367	-0.204121	-0.10453	-0.322526	FALSE	FALSE	FALSE	FALSE	FALSE	FALSE	FALSE	FALSE	FALSE	FALSE	FALSE	FALSE	FALSE	FALSE	0.954377	0.986308	0.956367	0.991053	0.989601	0.922905	0.905438	0.856876	0.712143	0.832507	0.925282	0.904428	0.840591
ACTL6A	60.1	0.12813	0.502599	-0.305871	-0.22318	0.113086	-0.36232	-0.7517	0.13413	-0.0802535	0.255455	0.165175	0.0757405	-0.127385	0.685362	0.199134	0.119108	-0.185846	-0.0108496	-0.038758	-0.248263	-0.500543	FALSE	FALSE	FALSE	FALSE	FALSE	FALSE	FALSE	FALSE	FALSE	FALSE	FALSE	FALSE	FALSE	FALSE	0.954377	0.986308	0.956367	0.991053	0.989601	0.922905	0.905438	0.856876	0.712143	0.832507	0.925282	0.904428	0.840591
ACTL6A	62	NA	NA	NA	NA	NA	NA	NA	NA	NA	NA	NA	NA	NA	NA	-0.586442	-0.265486	-0.265483	-0.600222	-0.457621	-0.616745	-1.12664	FALSE	FALSE	FALSE	FALSE	FALSE	FALSE	FALSE	FALSE	FALSE	FALSE	FALSE	FALSE	FALSE	FALSE	0.954377	0.986308	0.956367	0.991053	0.989601	0.922905	0.905438	0.856876	0.712143	0.832507	0.925282	0.904428	0.840591
ACTL6A	64	NA	NA	NA	NA	NA	NA	NA	NA	NA	NA	NA	NA	NA	NA	0.404052	0.38944	0.271677	-0.0971581	0.117537	-0.631909	-0.703605	FALSE	FALSE	FALSE	FALSE	FALSE	FALSE	FALSE	FALSE	FALSE	FALSE	FALSE	FALSE	FALSE	FALSE	0.954377	0.986308	0.956367	0.991053	0.989601	0.922905	0.905438	0.856876	0.712143	0.832507	0.925282	0.904428	0.840591
ACTL6B|ACTL6A	62	NA	NA	NA	NA	NA	NA	NA	0.294837	-0.0677856	-0.0287844	-0.0828964	0.0361323	-0.0477696	-0.556163	NA	NA	NA	NA	NA	NA	NA	NA	NA	NA	NA	NA	NA	NA	NA	NA	NA	NA	NA	NA	NA	NA	NA	NA	NA	NA	NA	NA	NA	NA	NA	NA	NA	NA
ACTL6B|ACTL6A	64	NA	NA	NA	NA	NA	NA	NA	0.314429	0.158905	0.323831	0.665463	0.49913	0.329657	-0.134649	NA	NA	NA	NA	NA	NA	NA	NA	NA	NA	NA	NA	NA	NA	NA	NA	NA	NA	NA	NA	NA	NA	NA	NA	NA	NA	NA	NA	NA	NA	NA	NA	NA	NA
ACTL8	40	0.132589	0.0313939	-0.172649	-0.0913525	0.0482549	0.132281	0.039184	-0.177539	-0.125719	-0.204385	-0.152497	-0.11544	0.0648505	-0.0107049	-0.120948	-0.081807	-0.296635	-0.253145	-0.131925	-0.0105278	-0.205739	FALSE	FALSE	FALSE	FALSE	FALSE	FALSE	FALSE	FALSE	FALSE	FALSE	FALSE	FALSE	FALSE	FALSE	0.970484	0.985026	0.907555	0.980927	0.9914	0.907609	0.942296	0.484299	0.685517	0.689485	0.627262	0.52889	0.597285
ACTL8	42.1	0.0648298	-0.15845	-0.0795762	-0.0733267	0.0397166	0.125541	0.0427876	-0.0808679	-0.114858	-0.0306721	2.35281e-05	-0.0244531	0.0927253	0.143316	-0.0235681	0.0564441	-0.0151901	0.0466585	0.000312294	0.162663	0.00556021	FALSE	FALSE	FALSE	FALSE	FALSE	FALSE	FALSE	FALSE	FALSE	FALSE	FALSE	FALSE	FALSE	FALSE	0.970484	0.985026	0.907555	0.980927	0.9914	0.907609	0.942296	0.484299	0.685517	0.689485	0.627262	0.52889	0.597285
ACTL8	43.8	0.110638	-0.101588	-0.0622652	-0.0100719	0.13202	0.160111	0.0661243	0.0265276	-0.0865115	-0.0298131	0.0400537	0.1039	0.153439	0.277269	-0.127616	0.0126177	-0.0776789	-0.0288471	0.00386808	0.313902	-0.0889539	FALSE	FALSE	FALSE	FALSE	FALSE	FALSE	FALSE	FALSE	FALSE	FALSE	FALSE	FALSE	FALSE	FALSE	0.970484	0.985026	0.907555	0.980927	0.9914	0.907609	0.942296	0.484299	0.685517	0.689485	0.627262	0.52889	0.597285
ACTL8	46.5	0.060144	0.0283569	-0.107583	-0.0843105	-0.0243343	0.0944403	0.0898389	0.0411428	-0.0194019	0.0547964	0.0160981	0.0833338	0.209584	0.442099	0.410355	0.345039	0.473605	0.394793	0.417606	0.6271	0.291573	FALSE	FALSE	FALSE	FALSE	FALSE	FALSE	FALSE	FALSE	FALSE	FALSE	FALSE	FALSE	FALSE	FALSE	0.970484	0.985026	0.907555	0.980927	0.9914	0.907609	0.942296	0.484299	0.685517	0.689485	0.627262	0.52889	0.597285
ACTL8	50	0.07043	-0.135248	-0.0645315	0.0201248	0.0292506	0.201104	0.186426	0.0258217	0.070252	0.0106949	0.0479067	0.0843863	0.251639	0.476872	-0.0153645	0.123548	-0.00710976	-0.106523	0.0266921	0.173054	0.157415	FALSE	FALSE	FALSE	FALSE	FALSE	FALSE	FALSE	FALSE	FALSE	FALSE	FALSE	FALSE	FALSE	FALSE	0.970484	0.985026	0.907555	0.980927	0.9914	0.907609	0.942296	0.484299	0.685517	0.689485	0.627262	0.52889	0.597285
ACTL8	54	0.0856554	-0.0294015	-0.272378	-0.19923	-0.134297	0.129366	0.210421	-0.0444267	0.0602832	-0.209908	-0.105887	-0.0928862	0.0141834	0.4282	0.0929855	0.18523	0.10761	-0.135171	-0.00475307	0.153685	0.15217	FALSE	FALSE	FALSE	FALSE	FALSE	FALSE	FALSE	FALSE	FALSE	FALSE	FALSE	FALSE	FALSE	FALSE	0.970484	0.985026	0.907555	0.980927	0.9914	0.907609	0.942296	0.484299	0.685517	0.689485	0.627262	0.52889	0.597285
ACTL8	57.3	0.149149	-0.0956083	-0.0331533	0.00941282	-0.00931466	0.229229	0.148692	0.17996	0.254582	-0.0865641	-0.0985971	0.148815	0.0977692	0.240763	0.276023	-0.0091479	0.182121	-0.0631162	0.136118	0.333815	0.0497616	FALSE	FALSE	FALSE	FALSE	FALSE	FALSE	FALSE	FALSE	FALSE	FALSE	FALSE	FALSE	FALSE	FALSE	0.970484	0.985026	0.907555	0.980927	0.9914	0.907609	0.942296	0.484299	0.685517	0.689485	0.627262	0.52889	0.597285
ACTL8	60.1	0.546403	0.231397	0.0781179	0.0620106	0.35563	0.158321	0.382962	0.120401	1.12214	0.160921	0.577174	0.699117	0.33741	1.97887	0.545494	0.615685	0.511658	0.839387	0.556448	0.600405	0.492721	FALSE	FALSE	FALSE	FALSE	FALSE	FALSE	FALSE	FALSE	FALSE	FALSE	FALSE	FALSE	FALSE	FALSE	0.970484	0.985026	0.907555	0.980927	0.9914	0.907609	0.942296	0.484299	0.685517	0.689485	0.627262	0.52889	0.597285
ACTN1	40	-0.0557344	0.112395	0.0579817	0.0225482	0.133936	0.217746	0.0237314	0.0398447	0.143257	-0.0234544	0.0318122	0.0155625	0.104847	0.0131562	0.123737	0.172556	0.446755	0.231572	0.178579	0.201892	0.367512	FALSE	FALSE	FALSE	FALSE	FALSE	FALSE	FALSE	FALSE	FALSE	FALSE	FALSE	FALSE	FALSE	FALSE	0.947142	0.93694	0.981686	0.975955	0.97848	0.753673	0.892647	0.962855	0.322132	0.92032	0.919354	0.782062	0.485385
ACTN1	42.1	-0.0662725	0.00845266	-0.0559083	0.0306551	0.0986827	0.0731092	-0.0301141	0.124264	0.0682675	-0.175544	0.0828221	0.109703	0.146482	0.0183518	0.336291	0.520294	-0.0595548	0.469494	0.0936631	0.3405	0.556466	FALSE	FALSE	FALSE	FALSE	FALSE	FALSE	FALSE	FALSE	FALSE	FALSE	FALSE	FALSE	FALSE	FALSE	0.947142	0.93694	0.981686	0.975955	0.97848	0.753673	0.892647	0.962855	0.322132	0.92032	0.919354	0.782062	0.485385
ACTN1	43.8	0.0491292	0.0544234	0.0257333	-0.0416862	0.258931	0.190083	0.181312	0.132709	-0.239317	0.0191904	0.17495	0.0555888	0.23201	0.114982	0.0252311	0.138835	-0.307725	0.118215	-0.249556	-0.0828056	0.263435	FALSE	FALSE	FALSE	FALSE	FALSE	FALSE	FALSE	FALSE	FALSE	FALSE	FALSE	FALSE	FALSE	FALSE	0.947142	0.93694	0.981686	0.975955	0.97848	0.753673	0.892647	0.962855	0.322132	0.92032	0.919354	0.782062	0.485385
ACTN1	46.5	0.0630846	-0.077129	-0.0378603	0.0803488	0.161364	0.141456	0.0731815	0.162426	-0.190482	0.0245381	0.213552	0.13038	0.117504	0.0344968	0.474967	0.775365	0.626582	0.768563	0.416974	0.632569	0.770848	FALSE	FALSE	FALSE	FALSE	FALSE	FALSE	FALSE	FALSE	FALSE	FALSE	FALSE	FALSE	FALSE	FALSE	0.947142	0.93694	0.981686	0.975955	0.97848	0.753673	0.892647	0.962855	0.322132	0.92032	0.919354	0.782062	0.485385
ACTN1	50	0.128715	0.0852196	0.138192	0.113747	0.19694	0.314279	0.219156	0.112886	-0.141477	-0.0252315	0.160353	0.0783964	0.000103236	-0.0278073	0.0400061	0.0219575	-0.130293	0.132865	0.024106	-0.182153	-0.0154573	FALSE	FALSE	FALSE	FALSE	FALSE	FALSE	FALSE	FALSE	FALSE	FALSE	FALSE	FALSE	FALSE	FALSE	0.947142	0.93694	0.981686	0.975955	0.97848	0.753673	0.892647	0.962855	0.322132	0.92032	0.919354	0.782062	0.485385
ACTN1	54	-0.0221147	-0.425707	-0.0491593	-0.0622618	0.102556	0.12881	0.147541	0.13526	-0.412827	-0.0961078	0.0590389	-0.0454048	-0.0784265	-0.213506	-0.197673	-0.16111	-0.197625	-2.96613e-05	-0.185784	-0.154461	-0.246527	FALSE	FALSE	FALSE	FALSE	FALSE	FALSE	FALSE	FALSE	FALSE	FALSE	FALSE	FALSE	FALSE	FALSE	0.947142	0.93694	0.981686	0.975955	0.97848	0.753673	0.892647	0.962855	0.322132	0.92032	0.919354	0.782062	0.485385
ACTN1	57.3	0.0126619	-0.178332	-0.0405527	0.055112	0.0266791	-0.108797	0.111768	0.083911	-0.408887	0.246668	0.351403	0.205539	0.324805	0.09117	-0.118439	0.470426	0.181679	0.487663	0.476956	0.270681	0.507776	FALSE	FALSE	FALSE	FALSE	FALSE	FALSE	FALSE	FALSE	FALSE	FALSE	FALSE	FALSE	FALSE	FALSE	0.947142	0.93694	0.981686	0.975955	0.97848	0.753673	0.892647	0.962855	0.322132	0.92032	0.919354	0.782062	0.485385
ACTN1	60.1	0.049826	0.146427	0.104573	0.105525	0.351629	0.264329	-0.0486585	-0.0423957	0.340629	0.565181	0.48015	0.562007	0.638748	-0.00926226	-0.0433547	0.0139168	-0.149177	0.181089	0.345361	0.303982	-0.270843	FALSE	FALSE	FALSE	FALSE	FALSE	FALSE	FALSE	FALSE	FALSE	FALSE	FALSE	FALSE	FALSE	FALSE	0.947142	0.93694	0.981686	0.975955	0.97848	0.753673	0.892647	0.962855	0.322132	0.92032	0.919354	0.782062	0.485385
ACTN1	62	0.719117	-0.0394753	-0.169584	0.11031	-0.099573	-0.0518843	-0.297187	-0.267717	-0.240291	-0.688712	-0.409542	-0.554042	-0.251017	-0.412181	0.00353412	-0.142227	-0.0892876	-0.661627	-0.249855	-0.0625332	-0.400967	FALSE	FALSE	FALSE	FALSE	FALSE	FALSE	FALSE	FALSE	FALSE	FALSE	FALSE	FALSE	FALSE	FALSE	0.947142	0.93694	0.981686	0.975955	0.97848	0.753673	0.892647	0.962855	0.322132	0.92032	0.919354	0.782062	0.485385
ACTN1	64	0.663576	0.27323	0.170755	0.120162	0.0369963	-0.129916	-0.418508	-0.729246	-0.518994	-0.424859	-0.294141	-0.588535	-0.405127	-0.738245	0.48176	0.0193921	-0.100849	-0.179286	-0.481214	-0.276756	-0.587975	FALSE	FALSE	FALSE	FALSE	FALSE	FALSE	FALSE	FALSE	FALSE	FALSE	FALSE	FALSE	FALSE	FALSE	0.947142	0.93694	0.981686	0.975955	0.97848	0.753673	0.892647	0.962855	0.322132	0.92032	0.919354	0.782062	0.485385
ACTN2	40	NA	NA	NA	NA	NA	NA	NA	0.283296	0.0453464	0.248505	-0.0513974	0.0638081	0.0360463	-0.0935666	NA	NA	NA	NA	NA	NA	NA	NA	NA	NA	NA	NA	NA	NA	NA	NA	NA	NA	NA	NA	NA	NA	NA	NA	NA	NA	NA	NA	NA	NA	NA	NA	NA	NA
ACTN2	42.1	NA	NA	NA	NA	NA	NA	NA	0.339187	0.149157	-0.0810224	-0.0119993	0.105719	0.0136023	-0.0843132	NA	NA	NA	NA	NA	NA	NA	NA	NA	NA	NA	NA	NA	NA	NA	NA	NA	NA	NA	NA	NA	NA	NA	NA	NA	NA	NA	NA	NA	NA	NA	NA	NA	NA
ACTN4	40	-0.191639	0.277743	0.190054	0.00284212	0.189105	0.21216	0.0398354	0.381397	0.325568	0.164974	0.0612559	0.129852	0.119546	-0.0302568	0.208232	0.296853	0.723965	0.331981	0.184639	0.0310654	0.45754	FALSE	FALSE	FALSE	FALSE	FALSE	FALSE	FALSE	FALSE	TRUE	FALSE	FALSE	FALSE	FALSE	FALSE	0.92837	0.510913	0.956101	0.979107	0.976408	0.889256	0.911642	0.946977	7.26208e-05	0.888038	0.952049	0.874332	0.78407
ACTN4	42.1	-0.230839	0.0330906	-0.0727791	-0.0274393	0.0141174	-0.0122764	-0.158202	0.29056	0.184603	-0.171802	0.0499656	0.117121	0.0563245	-0.123932	0.438955	0.835335	-0.130829	0.483911	0.0205773	0.247663	0.648836	FALSE	FALSE	FALSE	FALSE	FALSE	FALSE	FALSE	FALSE	TRUE	FALSE	FALSE	FALSE	FALSE	FALSE	0.92837	0.510913	0.956101	0.979107	0.976408	0.889256	0.911642	0.946977	7.26208e-05	0.888038	0.952049	0.874332	0.78407
ACTN4	43.8	-0.0354391	0.0173484	0.00503041	-0.20022	0.323507	0.0968481	0.0554425	0.476012	-0.241958	0.134374	0.290109	0.270681	0.365828	0.0999973	-0.0142416	0.228321	-0.548384	0.0502065	-0.437574	-0.432472	0.298297	FALSE	FALSE	FALSE	FALSE	FALSE	FALSE	FALSE	FALSE	TRUE	FALSE	FALSE	FALSE	FALSE	FALSE	0.92837	0.510913	0.956101	0.979107	0.976408	0.889256	0.911642	0.946977	7.26208e-05	0.888038	0.952049	0.874332	0.78407
ACTN4	46.5	-0.0123746	-0.140249	-0.0982621	-0.099775	0.0509144	-0.0307043	-0.071657	0.307588	-0.347531	0.0539576	0.36386	0.175059	0.0547908	-0.154386	0.413604	0.886687	0.603545	0.781137	0.322677	0.479904	0.768225	FALSE	FALSE	FALSE	FALSE	FALSE	FALSE	FALSE	FALSE	TRUE	FALSE	FALSE	FALSE	FALSE	FALSE	0.92837	0.510913	0.956101	0.979107	0.976408	0.889256	0.911642	0.946977	7.26208e-05	0.888038	0.952049	0.874332	0.78407
ACTN4	50	0.117606	0.0993587	0.101562	0.0129863	0.139492	0.22666	0.109732	0.345558	-0.205818	0.0629802	0.239092	0.233397	0.0178221	-0.178756	-0.146615	-0.168984	-0.350915	0.114426	-0.00148419	-0.568226	0.00530659	FALSE	FALSE	FALSE	FALSE	FALSE	FALSE	FALSE	FALSE	TRUE	FALSE	FALSE	FALSE	FALSE	FALSE	0.92837	0.510913	0.956101	0.979107	0.976408	0.889256	0.911642	0.946977	7.26208e-05	0.888038	0.952049	0.874332	0.78407
ACTN4	54	-0.118091	-0.71676	-0.139463	-0.166205	-0.062985	-0.0604292	-0.0710115	0.268968	-0.584508	-0.0326128	0.168295	0.0305155	0.0336549	-0.413894	-0.380796	-0.175581	-0.301594	-0.0308801	-0.240767	-0.298302	-0.318289	FALSE	FALSE	FALSE	FALSE	FALSE	FALSE	FALSE	FALSE	TRUE	FALSE	FALSE	FALSE	FALSE	FALSE	0.92837	0.510913	0.956101	0.979107	0.976408	0.889256	0.911642	0.946977	7.26208e-05	0.888038	0.952049	0.874332	0.78407
ACTN4	57.3	-0.0713798	-0.220592	-0.0255729	-0.0142262	0.0393981	-0.0832389	0.0525975	0.213998	-0.552283	0.317881	0.441966	0.280849	0.345244	-0.161506	-0.405625	0.557182	-0.0110829	0.468462	0.334061	0.0295265	0.349725	FALSE	FALSE	FALSE	FALSE	FALSE	FALSE	FALSE	FALSE	TRUE	FALSE	FALSE	FALSE	FALSE	FALSE	0.92837	0.510913	0.956101	0.979107	0.976408	0.889256	0.911642	0.946977	7.26208e-05	0.888038	0.952049	0.874332	0.78407
ACTN4	60.1	-0.167758	-0.0278609	-0.000298478	-0.0241842	0.100122	0.0173983	-0.208416	0.0209255	0.370602	0.592105	0.463154	0.421803	0.508895	-0.338656	-0.217371	-0.0995046	-0.465487	0.00609512	0.154964	-0.00763403	-0.547561	FALSE	FALSE	FALSE	FALSE	FALSE	FALSE	FALSE	FALSE	TRUE	FALSE	FALSE	FALSE	FALSE	FALSE	0.92837	0.510913	0.956101	0.979107	0.976408	0.889256	0.911642	0.946977	7.26208e-05	0.888038	0.952049	0.874332	0.78407
ACTN4	62	0.436672	-0.381459	-0.176195	-0.14475	0.172793	0.0299092	-0.0227921	-0.230958	-0.217459	-0.18908	-0.229625	-0.113351	0.123612	-0.285518	-0.262699	-0.160196	-0.492394	-0.390158	-0.209466	-0.0900873	-0.411776	FALSE	FALSE	FALSE	FALSE	FALSE	FALSE	FALSE	FALSE	TRUE	FALSE	FALSE	FALSE	FALSE	FALSE	0.92837	0.510913	0.956101	0.979107	0.976408	0.889256	0.911642	0.946977	7.26208e-05	0.888038	0.952049	0.874332	0.78407
ACTN4	64	0.9124	0.380036	0.244729	0.529715	-0.0925215	-0.309316	-1.0269	-0.216363	-0.140345	0.0737999	0.421709	-0.150304	0.0145133	-0.308951	0.4767	0.222573	0.0871626	0.181073	-0.238583	-0.117335	-0.270799	FALSE	FALSE	FALSE	FALSE	FALSE	FALSE	FALSE	FALSE	TRUE	FALSE	FALSE	FALSE	FALSE	FALSE	0.92837	0.510913	0.956101	0.979107	0.976408	0.889256	0.911642	0.946977	7.26208e-05	0.888038	0.952049	0.874332	0.78407
ACTR10	40	-0.103893	0.0256399	-0.0494397	-0.0250897	0.0554516	0.111005	0.0881813	-0.2472	-0.207694	-0.211634	-0.292376	-0.125748	-0.154839	-0.0964593	-0.0698401	-0.181399	-0.222978	-0.200215	-0.132163	-0.0368492	0.254221	FALSE	FALSE	FALSE	FALSE	FALSE	FALSE	FALSE	FALSE	FALSE	FALSE	FALSE	FALSE	FALSE	FALSE	0.967375	0.98284	0.965343	0.985521	0.991977	0.94198	0.877713	0.842512	0.921791	0.845349	0.762867	0.800714	0.851831
ACTR10	42.1	0.054393	-0.0160638	0.0420517	0.0607039	0.100389	0.165791	0.162222	0.00884893	-0.0200359	-0.0628401	-0.12002	-0.0650151	0.169846	0.169821	0.117436	-0.0546472	0.025969	0.0964664	0.0229872	0.075134	0.262724	FALSE	FALSE	FALSE	FALSE	FALSE	FALSE	FALSE	FALSE	FALSE	FALSE	FALSE	FALSE	FALSE	FALSE	0.967375	0.98284	0.965343	0.985521	0.991977	0.94198	0.877713	0.842512	0.921791	0.845349	0.762867	0.800714	0.851831
ACTR10	43.8	-0.137953	-0.19872	-0.0767503	-0.133346	0.0150148	0.0469234	0.0703087	-0.031684	0.000941426	0.0367789	-0.110776	-0.0950186	0.00888667	0.0859664	0.269843	0.629041	0.49825	0.62655	0.57186	0.818704	0.612983	FALSE	FALSE	FALSE	FALSE	FALSE	FALSE	FALSE	FALSE	FALSE	FALSE	FALSE	FALSE	FALSE	FALSE	0.967375	0.98284	0.965343	0.985521	0.991977	0.94198	0.877713	0.842512	0.921791	0.845349	0.762867	0.800714	0.851831
ACTR10	46.5	0.00518745	0.000675543	-0.0212105	-0.0203297	0.0454324	0.179145	0.165713	0.00814556	0.0446689	-0.133552	-0.0643684	-0.0866357	-0.0251074	0.128379	0.162367	0.151801	0.263594	0.408162	0.438169	0.595263	0.570384	FALSE	FALSE	FALSE	FALSE	FALSE	FALSE	FALSE	FALSE	FALSE	FALSE	FALSE	FALSE	FALSE	FALSE	0.967375	0.98284	0.965343	0.985521	0.991977	0.94198	0.877713	0.842512	0.921791	0.845349	0.762867	0.800714	0.851831
ACTR10	50	-0.0117935	0.0657357	0.0593522	0.0169519	0.0820709	0.216743	0.214399	-0.0155492	-0.212708	-0.068888	-0.075443	-0.11166	0.0942691	-0.0562541	0.291332	0.149625	0.170029	0.301403	0.356116	0.320125	0.510062	FALSE	FALSE	FALSE	FALSE	FALSE	FALSE	FALSE	FALSE	FALSE	FALSE	FALSE	FALSE	FALSE	FALSE	0.967375	0.98284	0.965343	0.985521	0.991977	0.94198	0.877713	0.842512	0.921791	0.845349	0.762867	0.800714	0.851831
ACTR10	54	-0.062215	-0.546553	-0.0590205	-0.22559	-0.00613352	-0.00020346	0.143303	0.172963	-0.500406	-0.202676	-0.0745284	-0.149807	-0.0764256	-0.376039	-0.14124	-0.109821	-0.127904	0.202217	-0.0348951	-0.125679	0.203523	FALSE	FALSE	FALSE	FALSE	FALSE	FALSE	FALSE	FALSE	FALSE	FALSE	FALSE	FALSE	FALSE	FALSE	0.967375	0.98284	0.965343	0.985521	0.991977	0.94198	0.877713	0.842512	0.921791	0.845349	0.762867	0.800714	0.851831
ACTR10	57.3	-0.112326	-0.0854036	-0.138173	-0.0799106	-0.0580064	-0.00156159	0.0655893	0.133196	-0.0131541	0.180047	0.252926	0.242615	0.241455	-0.0514429	-0.0142211	0.453976	0.214486	0.341419	0.336671	0.115695	0.416013	FALSE	FALSE	FALSE	FALSE	FALSE	FALSE	FALSE	FALSE	FALSE	FALSE	FALSE	FALSE	FALSE	FALSE	0.967375	0.98284	0.965343	0.985521	0.991977	0.94198	0.877713	0.842512	0.921791	0.845349	0.762867	0.800714	0.851831
ACTR10	60.1	-0.162506	0.204705	-0.274576	-0.188734	-0.057641	-0.307792	-0.640385	0.161784	-0.33369	-0.0606082	0.0889375	0.0693595	-0.227178	-0.085491	0.323817	0.158572	0.192272	0.100252	0.161831	-0.152318	-0.220288	FALSE	FALSE	FALSE	FALSE	FALSE	FALSE	FALSE	FALSE	FALSE	FALSE	FALSE	FALSE	FALSE	FALSE	0.967375	0.98284	0.965343	0.985521	0.991977	0.94198	0.877713	0.842512	0.921791	0.845349	0.762867	0.800714	0.851831
ACTR10	62	-0.0729027	0.469505	0.209995	0.174561	0.0766679	-0.328098	-0.0430639	0.0852687	-0.0653845	-0.197702	-0.274254	-0.127319	-0.302505	-0.343584	0.185013	0.153808	0.143372	0.0691163	0.124315	-0.168106	-0.331827	FALSE	FALSE	FALSE	FALSE	FALSE	FALSE	FALSE	FALSE	FALSE	FALSE	FALSE	FALSE	FALSE	FALSE	0.967375	0.98284	0.965343	0.985521	0.991977	0.94198	0.877713	0.842512	0.921791	0.845349	0.762867	0.800714	0.851831
ACTR10	64	-0.0493117	0.458468	-0.00473514	0.28226	0.266318	-0.474659	-0.274757	-0.169401	-0.202323	-0.192892	-0.161964	0.0151573	-0.257778	-0.59007	0.418585	0.192109	0.00641902	-0.027341	0.125906	-0.237622	-0.0570643	FALSE	FALSE	FALSE	FALSE	FALSE	FALSE	FALSE	FALSE	FALSE	FALSE	FALSE	FALSE	FALSE	FALSE	0.967375	0.98284	0.965343	0.985521	0.991977	0.94198	0.877713	0.842512	0.921791	0.845349	0.762867	0.800714	0.851831
ACTR1A	40	0.0834033	-0.00536677	-0.0479562	-0.0221399	0.0510358	0.122745	0.195875	0.361127	0.499831	0.324394	0.314328	0.31831	0.450713	0.786405	0.201866	0.235784	0.270589	0.322844	0.309339	0.396367	0.472611	FALSE	FALSE	FALSE	FALSE	FALSE	FALSE	FALSE	FALSE	FALSE	FALSE	FALSE	FALSE	FALSE	TRUE	0.788732	0.944515	0.950528	0.975524	0.950609	0.51545	0.497555	0.512591	0.002131	0.892217	0.885958	0.884597	0.0762411
ACTR1A	42.1	0.080974	-0.00690931	-0.0409089	-0.0422154	0.0518821	0.120732	0.214403	0.0985935	0.334154	0.118478	0.161369	0.221545	0.257896	0.459747	0.0726879	0.0840889	0.111268	0.0645631	0.109862	0.214619	0.276522	FALSE	FALSE	FALSE	FALSE	FALSE	FALSE	FALSE	FALSE	FALSE	FALSE	FALSE	FALSE	FALSE	TRUE	0.788732	0.944515	0.950528	0.975524	0.950609	0.51545	0.497555	0.512591	0.002131	0.892217	0.885958	0.884597	0.0762411
ACTR1A	43.8	0.222158	0.0555948	-0.0266661	0.14544	0.144372	0.0677247	0.146993	0.015056	0.144912	-0.092772	0.0839582	-0.0591856	0.111905	0.351977	0.0779418	0.0916368	0.152461	0.134348	0.162046	0.317697	0.285915	FALSE	FALSE	FALSE	FALSE	FALSE	FALSE	FALSE	FALSE	FALSE	FALSE	FALSE	FALSE	FALSE	TRUE	0.788732	0.944515	0.950528	0.975524	0.950609	0.51545	0.497555	0.512591	0.002131	0.892217	0.885958	0.884597	0.0762411
ACTR1A	46.5	0.152133	-0.0345944	-0.166602	-0.0491482	0.0483132	-0.0281222	0.241171	-0.0466709	0.152787	-0.0303553	0.0419845	0.0199103	0.0401446	0.142024	0.0272358	-0.0519413	0.0297937	-0.00360718	-0.04573	0.130426	0.221853	FALSE	FALSE	FALSE	FALSE	FALSE	FALSE	FALSE	FALSE	FALSE	FALSE	FALSE	FALSE	FALSE	TRUE	0.788732	0.944515	0.950528	0.975524	0.950609	0.51545	0.497555	0.512591	0.002131	0.892217	0.885958	0.884597	0.0762411
ACTR1A	50	0.309991	0.205222	0.240678	0.196452	0.237534	0.267492	0.193969	0.141037	0.0707887	0.0453869	0.0844399	0.04384	0.0805406	0.108417	0.0554257	0.0215279	0.0886592	0.0968822	0.0226674	0.0289232	0.162976	FALSE	FALSE	FALSE	FALSE	FALSE	FALSE	FALSE	FALSE	FALSE	FALSE	FALSE	FALSE	FALSE	TRUE	0.788732	0.944515	0.950528	0.975524	0.950609	0.51545	0.497555	0.512591	0.002131	0.892217	0.885958	0.884597	0.0762411
ACTR1A	54	0.125761	-0.359612	0.287926	-0.0597876	0.0942389	0.0204385	0.0712149	0.277192	-0.41961	0.039457	0.0600035	0.0921008	0.113593	-0.468893	-0.419591	-0.206219	-0.162798	-0.0432815	-0.238646	-0.222138	-0.0469879	FALSE	FALSE	FALSE	FALSE	FALSE	FALSE	FALSE	FALSE	FALSE	FALSE	FALSE	FALSE	FALSE	TRUE	0.788732	0.944515	0.950528	0.975524	0.950609	0.51545	0.497555	0.512591	0.002131	0.892217	0.885958	0.884597	0.0762411
ACTR1A	57.3	-0.0638623	-0.385157	-0.108376	-0.0219786	-0.00874734	-0.701639	-0.196425	0.16179	-0.0706706	0.298845	0.229931	0.187735	0.479947	-0.0296217	-0.307521	0.568058	0.162868	0.309753	0.405243	-0.0473867	0.15294	FALSE	FALSE	FALSE	FALSE	FALSE	FALSE	FALSE	FALSE	FALSE	FALSE	FALSE	FALSE	FALSE	TRUE	0.788732	0.944515	0.950528	0.975524	0.950609	0.51545	0.497555	0.512591	0.002131	0.892217	0.885958	0.884597	0.0762411
ACTR1A	60.1	0.196167	0.402242	0.112141	0.152871	0.478747	-0.0590339	-0.465909	-0.15294	0.295196	0.248392	0.136595	0.410433	0.240566	0.307037	0.0374902	-0.318466	-0.279929	-0.010671	0.0575146	-0.225277	-1.2181	FALSE	FALSE	FALSE	FALSE	FALSE	FALSE	FALSE	FALSE	FALSE	FALSE	FALSE	FALSE	FALSE	TRUE	0.788732	0.944515	0.950528	0.975524	0.950609	0.51545	0.497555	0.512591	0.002131	0.892217	0.885958	0.884597	0.0762411
ACTR1A	62	-0.386182	-0.555855	-0.187663	-0.202925	-0.147114	-0.635723	-0.427995	0.0163317	-0.1043	-0.0183245	-0.223494	-0.0163085	0.0721948	-0.793363	-0.733829	-0.220557	-0.610299	-0.632146	-0.431888	-0.515446	-1.14224	FALSE	FALSE	FALSE	FALSE	FALSE	FALSE	FALSE	FALSE	FALSE	FALSE	FALSE	FALSE	FALSE	TRUE	0.788732	0.944515	0.950528	0.975524	0.950609	0.51545	0.497555	0.512591	0.002131	0.892217	0.885958	0.884597	0.0762411
ACTR1A	64	-0.40814	-0.907569	0.0779331	0.00947143	0.307693	-0.491523	-1.33124	0.647853	0.721604	0.947319	0.98486	0.849317	0.996988	-0.187224	-0.193984	-0.477303	-0.0910718	0.0502153	0.134886	-0.284281	-1.37222	FALSE	FALSE	FALSE	FALSE	FALSE	FALSE	FALSE	FALSE	FALSE	FALSE	FALSE	FALSE	FALSE	TRUE	0.788732	0.944515	0.950528	0.975524	0.950609	0.51545	0.497555	0.512591	0.002131	0.892217	0.885958	0.884597	0.0762411
ACTR1B	40	0.0506554	-0.0554106	-0.113523	-0.124597	-0.0597362	0.0028201	0.0480578	-0.145258	0.18026	-0.16771	0.000270996	-0.164737	-0.134722	0.123768	0.22539	0.318829	0.172095	0.151613	0.318381	0.290225	0.625174	FALSE	FALSE	FALSE	FALSE	FALSE	FALSE	FALSE	FALSE	FALSE	FALSE	FALSE	FALSE	FALSE	FALSE	0.967731	0.956101	0.983469	0.992012	0.992706	0.934953	0.801755	0.9259	0.457564	0.847673	0.915938	0.937705	0.541426
ACTR1B	42.1	0.0660441	-0.00711294	-0.0336233	-0.0549374	0.0292469	0.0172909	0.118243	-0.0228293	0.255529	-0.094194	-0.0676268	0.0744692	0.0392617	0.234197	0.0785401	0.235456	0.123129	0.202972	-0.265055	0.316974	0.305194	FALSE	FALSE	FALSE	FALSE	FALSE	FALSE	FALSE	FALSE	FALSE	FALSE	FALSE	FALSE	FALSE	FALSE	0.967731	0.956101	0.983469	0.992012	0.992706	0.934953	0.801755	0.9259	0.457564	0.847673	0.915938	0.937705	0.541426
ACTR1B	43.8	0.0285401	-0.15708	-0.009991	-0.145511	-0.0833102	-0.0271803	0.230818	-0.0753211	0.104361	0.0593262	-0.0119008	-0.115868	-0.0498773	0.138841	-0.0211266	0.0101524	0.0745676	0.0409518	0.00115623	0.176844	0.154852	FALSE	FALSE	FALSE	FALSE	FALSE	FALSE	FALSE	FALSE	FALSE	FALSE	FALSE	FALSE	FALSE	FALSE	0.967731	0.956101	0.983469	0.992012	0.992706	0.934953	0.801755	0.9259	0.457564	0.847673	0.915938	0.937705	0.541426
ACTR1B	46.5	0.0362445	-0.0751453	0.0352339	-0.0542899	-0.0115262	-0.0936538	0.129051	-0.044278	0.0782265	-0.0995314	-0.154725	-0.130927	-0.111237	0.0292203	0.0205417	-0.11069	-0.107767	-0.0623485	-0.250158	-0.0169831	0.130025	FALSE	FALSE	FALSE	FALSE	FALSE	FALSE	FALSE	FALSE	FALSE	FALSE	FALSE	FALSE	FALSE	FALSE	0.967731	0.956101	0.983469	0.992012	0.992706	0.934953	0.801755	0.9259	0.457564	0.847673	0.915938	0.937705	0.541426
ACTR1B	50	-0.111563	-0.0413532	0.000361783	-0.0509996	-0.0939877	-0.0783839	-0.0284184	0.118386	0.0116233	0.113005	0.0710045	-0.130016	-0.0266326	-0.109413	0.267917	0.306705	-0.0996182	0.0319593	-0.0366226	-0.0417667	0.144193	FALSE	FALSE	FALSE	FALSE	FALSE	FALSE	FALSE	FALSE	FALSE	FALSE	FALSE	FALSE	FALSE	FALSE	0.967731	0.956101	0.983469	0.992012	0.992706	0.934953	0.801755	0.9259	0.457564	0.847673	0.915938	0.937705	0.541426
ACTR1B	54	-0.0895764	-0.670259	-0.0591743	-0.28573	-0.0858685	-0.108107	0.0442387	0.261519	-0.45621	0.0584205	-0.201705	-0.115909	-0.101226	-0.600237	-0.262838	0.00151147	-0.300521	-0.0175857	-0.260184	-0.468695	-0.136316	FALSE	FALSE	FALSE	FALSE	FALSE	FALSE	FALSE	FALSE	FALSE	FALSE	FALSE	FALSE	FALSE	FALSE	0.967731	0.956101	0.983469	0.992012	0.992706	0.934953	0.801755	0.9259	0.457564	0.847673	0.915938	0.937705	0.541426
ACTR1B	57.3	0.0218457	-0.324965	-0.149974	-0.0741882	-0.190179	-1.06263	-0.672916	0.0261888	-0.158288	0.24515	0.188794	0.241994	-0.00526724	-0.867409	NA	NA	NA	NA	NA	NA	NA	FALSE	FALSE	FALSE	FALSE	FALSE	FALSE	FALSE	FALSE	FALSE	FALSE	FALSE	FALSE	FALSE	FALSE	0.967731	0.956101	0.983469	0.992012	0.992706	0.934953	0.801755	0.9259	0.457564	0.847673	0.915938	0.937705	0.541426
ACTR1B	60.1	0.183254	0.333456	-0.00908678	-0.166327	0.0871973	-0.445615	-1.20507	-0.0275516	1.02225	0.375722	-0.105151	0.271391	-0.258848	0.0669672	NA	NA	NA	NA	NA	NA	NA	FALSE	FALSE	FALSE	FALSE	FALSE	FALSE	FALSE	FALSE	FALSE	FALSE	FALSE	FALSE	FALSE	FALSE	0.967731	0.956101	0.983469	0.992012	0.992706	0.934953	0.801755	0.9259	0.457564	0.847673	0.915938	0.937705	0.541426
ACTR1B	62	NA	NA	NA	NA	NA	NA	NA	0.00922424	-0.138229	-0.196807	-0.0699059	-0.189285	-0.124323	-1.01972	NA	NA	NA	NA	NA	NA	NA	FALSE	FALSE	FALSE	FALSE	FALSE	FALSE	FALSE	FALSE	FALSE	FALSE	FALSE	FALSE	FALSE	FALSE	0.967731	0.956101	0.983469	0.992012	0.992706	0.934953	0.801755	0.9259	0.457564	0.847673	0.915938	0.937705	0.541426
ACTR1B	64	NA	NA	NA	NA	NA	NA	NA	0.396338	0.132466	0.455368	-0.155672	0.349845	0.0663487	-0.411166	NA	NA	NA	NA	NA	NA	NA	FALSE	FALSE	FALSE	FALSE	FALSE	FALSE	FALSE	FALSE	FALSE	FALSE	FALSE	FALSE	FALSE	FALSE	0.967731	0.956101	0.983469	0.992012	0.992706	0.934953	0.801755	0.9259	0.457564	0.847673	0.915938	0.937705	0.541426
ACTR2	40	0.436915	0.315282	0.332399	0.361241	0.368052	0.336351	0.217428	0.289416	0.168025	0.194991	0.303978	0.232533	0.198926	0.321405	-0.0415901	-0.114477	0.0496894	-0.0605845	-0.0971904	-0.184916	0.0495412	FALSE	FALSE	FALSE	FALSE	FALSE	FALSE	FALSE	FALSE	FALSE	FALSE	FALSE	FALSE	FALSE	FALSE	0.900438	0.991726	0.977426	0.984545	0.990168	0.95675	0.878172	0.782475	0.950039	0.941533	0.922083	0.939524	0.879611
ACTR2	42.1	0.0658244	0.0259195	-0.0367848	0.0370166	0.0890023	0.0106516	0.0659303	0.162752	0.035016	0.00946062	0.127557	0.126612	0.0382957	0.313142	-0.105287	-0.259759	-0.236645	-0.151053	-0.315417	-0.230812	-0.0593987	FALSE	FALSE	FALSE	FALSE	FALSE	FALSE	FALSE	FALSE	FALSE	FALSE	FALSE	FALSE	FALSE	FALSE	0.900438	0.991726	0.977426	0.984545	0.990168	0.95675	0.878172	0.782475	0.950039	0.941533	0.922083	0.939524	0.879611
ACTR2	43.8	0.138142	0.0429453	0.0950896	-0.0251669	0.154311	-0.0426045	0.177748	0.202472	0.160858	0.0953376	0.141164	0.151035	0.159043	0.300393	-0.0443196	-0.177953	-0.201583	-0.00339886	-0.0588182	-0.238135	0.0929835	FALSE	FALSE	FALSE	FALSE	FALSE	FALSE	FALSE	FALSE	FALSE	FALSE	FALSE	FALSE	FALSE	FALSE	0.900438	0.991726	0.977426	0.984545	0.990168	0.95675	0.878172	0.782475	0.950039	0.941533	0.922083	0.939524	0.879611
ACTR2	46.5	0.145697	-0.165507	0.0503365	0.016136	0.139396	0.0116388	0.0433243	0.0672873	0.0603236	0.0568488	0.0641527	0.0468261	0.00910263	0.106712	-0.0872769	-0.0858813	0.00338574	-0.03572	-0.0393396	-0.101489	-0.309656	FALSE	FALSE	FALSE	FALSE	FALSE	FALSE	FALSE	FALSE	FALSE	FALSE	FALSE	FALSE	FALSE	FALSE	0.900438	0.991726	0.977426	0.984545	0.990168	0.95675	0.878172	0.782475	0.950039	0.941533	0.922083	0.939524	0.879611
ACTR2	50	0.0172777	0.00707755	0.0934783	0.123035	0.125024	0.174753	-0.0424331	0.15219	0.0145987	0.0741537	0.125821	0.0885301	0.131346	-0.020218	0.0528546	-0.146527	-0.015408	0.0270239	0.022543	-0.0773321	-0.253619	FALSE	FALSE	FALSE	FALSE	FALSE	FALSE	FALSE	FALSE	FALSE	FALSE	FALSE	FALSE	FALSE	FALSE	0.900438	0.991726	0.977426	0.984545	0.990168	0.95675	0.878172	0.782475	0.950039	0.941533	0.922083	0.939524	0.879611
ACTR2	54	-0.146221	-0.260512	-0.171842	-0.0727301	0.0383756	0.164371	0.0257253	0.0589795	-0.173569	-0.176937	-0.115431	-0.13994	-0.17312	-0.114524	-0.0063036	-0.15997	-0.0100887	0.0181607	-0.057448	-0.0505612	-0.396724	FALSE	FALSE	FALSE	FALSE	FALSE	FALSE	FALSE	FALSE	FALSE	FALSE	FALSE	FALSE	FALSE	FALSE	0.900438	0.991726	0.977426	0.984545	0.990168	0.95675	0.878172	0.782475	0.950039	0.941533	0.922083	0.939524	0.879611
ACTR2	57.3	-0.0612756	-0.0305207	-0.0281393	0.13063	-0.0290965	-0.0832483	0.0761771	-0.0437643	0.212593	0.183247	0.179771	0.100287	0.188788	0.227787	0.119195	0.166595	0.284006	0.267308	0.34346	0.179414	0.110794	FALSE	FALSE	FALSE	FALSE	FALSE	FALSE	FALSE	FALSE	FALSE	FALSE	FALSE	FALSE	FALSE	FALSE	0.900438	0.991726	0.977426	0.984545	0.990168	0.95675	0.878172	0.782475	0.950039	0.941533	0.922083	0.939524	0.879611
ACTR2	60.1	-0.116445	-0.112374	-0.0913293	0.139766	-0.0620673	0.0806718	-0.178431	-0.101984	-0.208414	0.0587134	0.0110073	-0.0472813	0.200361	-0.113027	-0.0606035	-0.166805	0.116844	0.0317883	0.147757	0.0504478	-0.36374	FALSE	FALSE	FALSE	FALSE	FALSE	FALSE	FALSE	FALSE	FALSE	FALSE	FALSE	FALSE	FALSE	FALSE	0.900438	0.991726	0.977426	0.984545	0.990168	0.95675	0.878172	0.782475	0.950039	0.941533	0.922083	0.939524	0.879611
ACTR2	62	-0.295456	-0.04631	-0.127206	-0.0965429	-0.0273838	-0.0607402	-0.139834	-0.318488	0.0137467	0.0795351	0.0327357	-0.012082	-0.0927922	-0.164848	-0.111875	0.0870981	0.0118211	-0.0809051	-0.0540174	-0.082578	-0.429637	FALSE	FALSE	FALSE	FALSE	FALSE	FALSE	FALSE	FALSE	FALSE	FALSE	FALSE	FALSE	FALSE	FALSE	0.900438	0.991726	0.977426	0.984545	0.990168	0.95675	0.878172	0.782475	0.950039	0.941533	0.922083	0.939524	0.879611
ACTR2	64	-0.197845	-0.204676	-0.0572359	0.0409622	0.250632	-0.293401	-0.0805585	0.115349	0.374453	0.305177	0.0868887	0.232177	0.0223418	0.0478099	0.085245	-0.0432987	0.0382092	0.0449579	0.0321186	-0.199951	-0.536227	FALSE	FALSE	FALSE	FALSE	FALSE	FALSE	FALSE	FALSE	FALSE	FALSE	FALSE	FALSE	FALSE	FALSE	0.900438	0.991726	0.977426	0.984545	0.990168	0.95675	0.878172	0.782475	0.950039	0.941533	0.922083	0.939524	0.879611
ACTR3	40	0.0955125	0.032087	0.128308	0.0191851	0.0782931	0.0757283	0.0619373	-0.0381118	0.035203	-0.145581	-0.00682184	-0.120553	-0.145499	0.0544844	-0.123491	-0.232315	0.117426	-0.0395783	-0.108133	-0.239628	-0.0683001	FALSE	FALSE	FALSE	FALSE	FALSE	FALSE	FALSE	FALSE	FALSE	FALSE	FALSE	FALSE	FALSE	FALSE	0.977131	0.990425	0.981195	0.991843	0.989088	0.933234	0.9353	0.962881	0.969381	0.936016	0.872104	0.732501	0.829485
ACTR3	42.1	0.043771	0.0635294	0.0135848	0.0434451	0.0422183	0.0626626	0.102217	0.104198	-0.0137495	-0.10586	0.0691012	-0.012533	-0.0582952	0.181572	-0.134964	-0.110511	-0.193425	-0.194073	-0.242792	-0.18333	-0.159892	FALSE	FALSE	FALSE	FALSE	FALSE	FALSE	FALSE	FALSE	FALSE	FALSE	FALSE	FALSE	FALSE	FALSE	0.977131	0.990425	0.981195	0.991843	0.989088	0.933234	0.9353	0.962881	0.969381	0.936016	0.872104	0.732501	0.829485
ACTR3	43.8	0.0945777	-0.0531176	0.0983407	-0.0149881	0.144535	-0.107709	0.0840861	0.153463	0.105854	0.111352	0.208968	0.123684	0.232907	0.280085	-0.129018	-0.250302	-0.232038	-0.0674058	-0.146241	-0.346463	-0.0675969	FALSE	FALSE	FALSE	FALSE	FALSE	FALSE	FALSE	FALSE	FALSE	FALSE	FALSE	FALSE	FALSE	FALSE	0.977131	0.990425	0.981195	0.991843	0.989088	0.933234	0.9353	0.962881	0.969381	0.936016	0.872104	0.732501	0.829485
ACTR3	46.5	0.137841	-0.15884	-0.00677074	0.0256012	0.0541025	0.0411207	-0.0795155	0.0871246	0.0246082	-0.0125269	0.0973766	0.0444018	0.0577555	0.0815945	-0.17782	-0.0561045	-0.0562064	-0.0627792	-0.122606	-0.16259	-0.212454	FALSE	FALSE	FALSE	FALSE	FALSE	FALSE	FALSE	FALSE	FALSE	FALSE	FALSE	FALSE	FALSE	FALSE	0.977131	0.990425	0.981195	0.991843	0.989088	0.933234	0.9353	0.962881	0.969381	0.936016	0.872104	0.732501	0.829485
ACTR3	50	0.100371	0.0198952	0.0130497	0.065994	0.0194968	0.0617976	-0.111515	0.179888	-0.0431418	-0.0478373	0.110625	0.10968	0.133932	-0.0530541	0.0599876	-0.149996	-0.0615413	0.0429414	0.0353542	-0.0897511	-0.218529	FALSE	FALSE	FALSE	FALSE	FALSE	FALSE	FALSE	FALSE	FALSE	FALSE	FALSE	FALSE	FALSE	FALSE	0.977131	0.990425	0.981195	0.991843	0.989088	0.933234	0.9353	0.962881	0.969381	0.936016	0.872104	0.732501	0.829485
ACTR3	54	0.0645061	-0.204751	-0.138626	-0.0886552	-0.012307	0.0411703	-0.134013	0.0409127	-0.117499	-0.188833	-0.0514113	-0.0867467	-0.0637578	-0.132937	0.0154588	-0.0753764	0.0610692	0.0235037	-0.00662402	0.0358132	-0.177886	FALSE	FALSE	FALSE	FALSE	FALSE	FALSE	FALSE	FALSE	FALSE	FALSE	FALSE	FALSE	FALSE	FALSE	0.977131	0.990425	0.981195	0.991843	0.989088	0.933234	0.9353	0.962881	0.969381	0.936016	0.872104	0.732501	0.829485
ACTR3	57.3	-0.0200516	-0.129805	-0.0462902	0.0738109	-0.0296262	-0.138495	-0.117268	0.00346197	0.199837	0.14232	0.172205	0.0980707	0.115609	0.137829	0.150955	0.169547	0.242882	0.195804	0.246205	0.0840251	-0.0589526	FALSE	FALSE	FALSE	FALSE	FALSE	FALSE	FALSE	FALSE	FALSE	FALSE	FALSE	FALSE	FALSE	FALSE	0.977131	0.990425	0.981195	0.991843	0.989088	0.933234	0.9353	0.962881	0.969381	0.936016	0.872104	0.732501	0.829485
ACTR3	60.1	-0.0527499	-0.116828	-0.209116	0.0583428	-0.0761931	-0.0239529	-0.321491	-0.0754399	-0.0042847	-0.00552767	-0.0302883	0.0364376	0.161488	-0.153867	-0.028028	-0.156842	0.0451294	-0.0406474	0.0904054	0.0105929	-0.521174	FALSE	FALSE	FALSE	FALSE	FALSE	FALSE	FALSE	FALSE	FALSE	FALSE	FALSE	FALSE	FALSE	FALSE	0.977131	0.990425	0.981195	0.991843	0.989088	0.933234	0.9353	0.962881	0.969381	0.936016	0.872104	0.732501	0.829485
ACTR3	62	-0.0859614	0.0614158	0.156265	0.104543	0.104495	0.00479545	-0.0803199	-0.125731	-0.0137927	0.0215151	-0.0341557	-0.0115448	-0.102346	-0.11305	-0.15357	-0.0223801	-0.147062	-0.0519259	-0.0724989	-0.0533919	-0.317334	FALSE	FALSE	FALSE	FALSE	FALSE	FALSE	FALSE	FALSE	FALSE	FALSE	FALSE	FALSE	FALSE	FALSE	0.977131	0.990425	0.981195	0.991843	0.989088	0.933234	0.9353	0.962881	0.969381	0.936016	0.872104	0.732501	0.829485
ACTR3	64	-0.252791	0.00195577	-0.00173784	0.0622731	0.0355407	-0.216546	-0.17296	-0.0929599	0.194821	0.21473	-0.00955192	0.183734	-0.0717161	-0.0625592	-0.0650665	-0.133747	-0.0298183	0.0892891	0.0770249	-0.0574941	-0.299916	FALSE	FALSE	FALSE	FALSE	FALSE	FALSE	FALSE	FALSE	FALSE	FALSE	FALSE	FALSE	FALSE	FALSE	0.977131	0.990425	0.981195	0.991843	0.989088	0.933234	0.9353	0.962881	0.969381	0.936016	0.872104	0.732501	0.829485
ACTR3B	40	NA	NA	NA	NA	NA	NA	NA	NA	NA	NA	NA	NA	NA	NA	-0.0689502	-0.192009	0.190367	-0.111706	-0.0992471	-0.417058	-0.366022	NA	NA	NA	NA	NA	NA	NA	NA	NA	NA	NA	NA	NA	NA	NA	NA	NA	NA	NA	NA	NA	NA	NA	NA	NA	NA	NA
ACTR3B	42.1	NA	NA	NA	NA	NA	NA	NA	NA	NA	NA	NA	NA	NA	NA	-0.103097	-0.132601	-0.178341	-0.0175544	-0.249519	-0.405709	-0.342253	NA	NA	NA	NA	NA	NA	NA	NA	NA	NA	NA	NA	NA	NA	NA	NA	NA	NA	NA	NA	NA	NA	NA	NA	NA	NA	NA
ACTR3B	43.8	NA	NA	NA	NA	NA	NA	NA	NA	NA	NA	NA	NA	NA	NA	-0.0095519	-0.121994	-0.280787	0.287229	-0.040913	-0.474958	-0.433363	NA	NA	NA	NA	NA	NA	NA	NA	NA	NA	NA	NA	NA	NA	NA	NA	NA	NA	NA	NA	NA	NA	NA	NA	NA	NA	NA
ACTR3B	46.5	NA	NA	NA	NA	NA	NA	NA	NA	NA	NA	NA	NA	NA	NA	-0.198398	-0.162606	-0.0285223	-0.188113	-0.00862103	-0.241714	-0.453547	NA	NA	NA	NA	NA	NA	NA	NA	NA	NA	NA	NA	NA	NA	NA	NA	NA	NA	NA	NA	NA	NA	NA	NA	NA	NA	NA
ACTR3B	50	0.247503	0.0489987	0.117902	-0.105923	-0.0246485	-0.142487	-0.624319	0.289916	-0.0732096	0.0963698	0.107334	-0.0476674	-0.0790098	-0.360284	-0.0321454	-0.146788	-0.0282725	0.0575136	-0.000316893	-0.173923	-0.337759	NA	NA	NA	NA	NA	NA	NA	NA	NA	NA	NA	NA	NA	NA	NA	NA	NA	NA	NA	NA	NA	NA	NA	NA	NA	NA	NA
ACTR3B	54	0.197778	-0.247404	0.0732978	-0.195255	-0.0828527	-0.224376	-0.604207	0.024393	-0.347044	-0.0853652	-0.471399	-0.386697	-0.51933	-0.531977	0.0405778	-0.255716	0.0647998	0.0930801	0.0174502	-0.118176	-0.395185	NA	NA	NA	NA	NA	NA	NA	NA	NA	NA	NA	NA	NA	NA	NA	NA	NA	NA	NA	NA	NA	NA	NA	NA	NA	NA	NA
ACTR3B	57.3	-0.0472556	-0.321203	-0.185576	-0.366636	-0.825857	-0.955546	-1.35618	0.0159616	-0.249267	-0.592526	-0.413877	-0.69779	-0.858994	-1.43239	0.0227158	0.56353	0.334403	0.306859	0.366877	-0.0857174	-0.284967	NA	NA	NA	NA	NA	NA	NA	NA	NA	NA	NA	NA	NA	NA	NA	NA	NA	NA	NA	NA	NA	NA	NA	NA	NA	NA	NA
ACTR3B	60.1	-0.27776	-0.144305	-0.266311	-0.255957	-0.382086	-0.456381	-0.849666	-0.355317	-0.488792	-0.226633	-0.396999	-0.266956	-0.216638	-0.349002	0.0976803	-0.127354	0.00160415	0.0910251	0.0388503	0.124346	-0.749468	NA	NA	NA	NA	NA	NA	NA	NA	NA	NA	NA	NA	NA	NA	NA	NA	NA	NA	NA	NA	NA	NA	NA	NA	NA	NA	NA
ACTR5	40	0.138205	0.130956	0.069158	0.176488	0.154384	-0.0659492	-0.0625409	-0.0147126	0.0600946	0.043672	-0.0821282	-0.00135835	-0.00859387	-0.146843	0.0818354	0.117664	0.0969642	-0.0207231	0.0755851	0.167657	-0.231914	FALSE	FALSE	FALSE	FALSE	FALSE	FALSE	FALSE	NA	NA	NA	NA	NA	NA	NA	0.975674	0.988642	0.980745	0.991188	0.991287	0.961728	0.768442	NA	NA	NA	NA	NA	NA
ACTR5	42.1	0.0332181	-0.0149971	-0.00429874	-0.0796007	-0.00324738	-0.131146	-0.193913	-0.119974	-0.0777257	-0.0410952	-0.0386447	-0.0679308	-0.0444307	-0.313576	-0.0308893	0.0626025	0.0154031	-0.110609	0.0327149	0.104801	-0.390734	FALSE	FALSE	FALSE	FALSE	FALSE	FALSE	FALSE	NA	NA	NA	NA	NA	NA	NA	0.975674	0.988642	0.980745	0.991188	0.991287	0.961728	0.768442	NA	NA	NA	NA	NA	NA
ACTR5	43.8	0.101976	-0.0119535	0.0159733	0.0588206	0.121979	-0.0472457	-0.247149	0.0502961	0.0116757	0.0170205	-0.00505143	0.102829	-0.0484531	-0.507249	0.053632	0.0677622	-0.0460016	0.0524209	0.216825	-0.0740241	-0.257643	FALSE	FALSE	FALSE	FALSE	FALSE	FALSE	FALSE	NA	NA	NA	NA	NA	NA	NA	0.975674	0.988642	0.980745	0.991188	0.991287	0.961728	0.768442	NA	NA	NA	NA	NA	NA
ACTR5	46.5	-0.0388621	-0.113123	0.0940175	-0.0751895	-0.0337567	-0.524253	-0.601683	-0.0556659	-0.0666125	-0.00974979	0.040604	-0.0370185	-0.156077	-0.832839	0.146874	0.286931	0.167933	0.082227	0.133331	0.0931121	-0.0997454	FALSE	FALSE	FALSE	FALSE	FALSE	FALSE	FALSE	NA	NA	NA	NA	NA	NA	NA	0.975674	0.988642	0.980745	0.991188	0.991287	0.961728	0.768442	NA	NA	NA	NA	NA	NA
ACTR5	50	NA	NA	NA	NA	NA	NA	NA	NA	NA	NA	NA	NA	NA	NA	0.0553261	-0.424415	0.0606573	0.102292	0.320205	-0.0755207	-1.90392	FALSE	FALSE	FALSE	FALSE	FALSE	FALSE	FALSE	NA	NA	NA	NA	NA	NA	NA	0.975674	0.988642	0.980745	0.991188	0.991287	0.961728	0.768442	NA	NA	NA	NA	NA	NA
ACTR5	54	NA	NA	NA	NA	NA	NA	NA	NA	NA	NA	NA	NA	NA	NA	-0.0591369	-0.254576	0.181615	-0.0605398	0.317744	0.36892	-0.991664	FALSE	FALSE	FALSE	FALSE	FALSE	FALSE	FALSE	NA	NA	NA	NA	NA	NA	NA	0.975674	0.988642	0.980745	0.991188	0.991287	0.961728	0.768442	NA	NA	NA	NA	NA	NA
ACTR6	40	NA	NA	NA	NA	NA	NA	NA	-0.198294	-0.220369	-0.125472	-0.166745	-0.184521	-0.350042	-0.451851	0.0981357	0.332892	0.239695	0.130597	0.0868572	0.240798	0.517203	FALSE	FALSE	FALSE	FALSE	FALSE	FALSE	FALSE	NA	NA	NA	NA	NA	NA	NA	0.978462	0.985599	0.978186	0.990794	0.993312	0.962057	0.931859	NA	NA	NA	NA	NA	NA
ACTR6	42.1	NA	NA	NA	NA	NA	NA	NA	0.194802	0.15715	0.182353	0.211228	0.13891	0.117394	-0.00780573	-0.0837356	0.123068	-0.0783826	-0.0197344	-0.0441496	0.0042666	0.245231	FALSE	FALSE	FALSE	FALSE	FALSE	FALSE	FALSE	NA	NA	NA	NA	NA	NA	NA	0.978462	0.985599	0.978186	0.990794	0.993312	0.962057	0.931859	NA	NA	NA	NA	NA	NA
ACTR6	43.8	0.182392	0.0894931	0.0264377	-0.0954307	0.167972	0.0933957	0.194042	-0.214209	-0.0107695	-0.337884	-0.050493	-0.213513	-0.0275948	-0.104138	-0.0286712	0.180269	0.119553	0.0889951	0.128395	0.325809	0.305716	FALSE	FALSE	FALSE	FALSE	FALSE	FALSE	FALSE	NA	NA	NA	NA	NA	NA	NA	0.978462	0.985599	0.978186	0.990794	0.993312	0.962057	0.931859	NA	NA	NA	NA	NA	NA
ACTR6	46.5	-0.00802883	-0.0335259	0.203263	-0.0912334	-0.072909	-0.23928	-0.153956	0.237648	0.348679	0.0895846	-0.2109	0.0281876	0.146092	0.175143	-0.0507507	0.0167675	-0.0675022	-0.156893	-0.00848043	0.0227478	0.0738473	FALSE	FALSE	FALSE	FALSE	FALSE	FALSE	FALSE	NA	NA	NA	NA	NA	NA	NA	0.978462	0.985599	0.978186	0.990794	0.993312	0.962057	0.931859	NA	NA	NA	NA	NA	NA
ACTR8	40	0.308293	0.25375	0.263417	0.199756	0.204272	0.178765	-0.175535	0.300175	0.483247	0.452704	0.476714	0.476548	0.39617	-0.00534878	-0.252731	-0.143878	0.210976	-0.10473	-0.176134	-0.133805	-0.348298	FALSE	FALSE	FALSE	FALSE	FALSE	FALSE	FALSE	NA	NA	NA	NA	NA	NA	NA	0.9617	0.983357	0.887967	0.985001	0.987805	0.957206	0.702667	NA	NA	NA	NA	NA	NA
ACTR8	42.1	0.177488	0.0300699	0.0874045	-0.0590448	0.0110952	-0.0300094	-0.198925	0.0415264	0.109716	0.171927	0.153509	0.127021	0.00457436	-0.478878	-0.144493	-0.115524	-0.135656	-0.0410171	-0.0877662	-0.2601	-0.280358	FALSE	FALSE	FALSE	FALSE	FALSE	FALSE	FALSE	NA	NA	NA	NA	NA	NA	NA	0.9617	0.983357	0.887967	0.985001	0.987805	0.957206	0.702667	NA	NA	NA	NA	NA	NA
ACTR8	43.8	0.70541	0.0270938	0.348143	0.228857	0.64267	0.557726	-0.0393063	NA	NA	NA	NA	NA	NA	NA	NA	NA	NA	NA	NA	NA	NA	FALSE	FALSE	FALSE	FALSE	FALSE	FALSE	FALSE	NA	NA	NA	NA	NA	NA	NA	0.9617	0.983357	0.887967	0.985001	0.987805	0.957206	0.702667	NA	NA	NA	NA	NA	NA
ACTR8	46.5	0.434981	0.933923	0.641778	0.0141525	0.270707	0.255637	-0.26548	NA	NA	NA	NA	NA	NA	NA	NA	NA	NA	NA	NA	NA	NA	FALSE	FALSE	FALSE	FALSE	FALSE	FALSE	FALSE	NA	NA	NA	NA	NA	NA	NA	0.9617	0.983357	0.887967	0.985001	0.987805	0.957206	0.702667	NA	NA	NA	NA	NA	NA
ACVR1B	40	NA	NA	NA	NA	NA	NA	NA	NA	NA	NA	NA	NA	NA	NA	0.0728814	-0.24175	0.745629	0.39497	0.357572	0.379868	0.338741	NA	NA	NA	NA	NA	NA	NA	NA	NA	NA	NA	NA	NA	NA	NA	NA	NA	NA	NA	NA	NA	NA	NA	NA	NA	NA	NA
ACVR1B	42.1	NA	NA	NA	NA	NA	NA	NA	NA	NA	NA	NA	NA	NA	NA	0.334313	0.133301	0.175298	0.433135	0.202448	0.219473	0.338287	NA	NA	NA	NA	NA	NA	NA	NA	NA	NA	NA	NA	NA	NA	NA	NA	NA	NA	NA	NA	NA	NA	NA	NA	NA	NA	NA
ACVR1B	43.8	NA	NA	NA	NA	NA	NA	NA	0.350857	0.326078	0.175766	0.142887	0.337847	0.185818	-0.100931	-0.229197	-0.0590127	-0.084434	-0.112019	-0.0100535	-0.294654	0.00416807	NA	NA	NA	NA	NA	NA	NA	NA	NA	NA	NA	NA	NA	NA	NA	NA	NA	NA	NA	NA	NA	NA	NA	NA	NA	NA	NA
ACVR1B	46.5	NA	NA	NA	NA	NA	NA	NA	-0.00721379	0.0435135	0.139161	0.0920914	0.25115	0.00188896	-0.330209	0.0269631	0.495284	0.346534	0.491271	0.474838	0.216611	0.5077	NA	NA	NA	NA	NA	NA	NA	NA	NA	NA	NA	NA	NA	NA	NA	NA	NA	NA	NA	NA	NA	NA	NA	NA	NA	NA	NA
ACY1	40	0.0221638	-0.0255896	0.0205408	-0.014204	-0.102531	-0.182002	-0.148309	-0.0882398	0.00376652	-0.110035	-0.0972742	-0.166875	-0.220607	-0.0383517	NA	NA	NA	NA	NA	NA	NA	FALSE	FALSE	FALSE	FALSE	FALSE	FALSE	FALSE	FALSE	FALSE	FALSE	FALSE	FALSE	FALSE	FALSE	0.969504	0.993126	0.979714	0.99255	0.983033	0.891224	0.932833	0.963155	0.966924	0.927371	0.886871	0.937938	0.899299
ACY1	42.1	-0.0541076	-0.0263909	-0.053949	-0.0105065	-0.0925345	-0.0895169	-0.186306	-0.0555181	0.0301939	-0.0417399	0.0881689	-0.103418	-0.0801115	0.175788	NA	NA	NA	NA	NA	NA	NA	FALSE	FALSE	FALSE	FALSE	FALSE	FALSE	FALSE	FALSE	FALSE	FALSE	FALSE	FALSE	FALSE	FALSE	0.969504	0.993126	0.979714	0.99255	0.983033	0.891224	0.932833	0.963155	0.966924	0.927371	0.886871	0.937938	0.899299
ACY1	43.8	0.0286531	-0.0793268	0.00570987	-0.037705	-0.131618	-0.14128	-0.140661	0.0184573	-0.011711	-0.00861596	0.0421902	-0.062664	-0.0877955	0.131294	NA	NA	NA	NA	NA	NA	NA	FALSE	FALSE	FALSE	FALSE	FALSE	FALSE	FALSE	FALSE	FALSE	FALSE	FALSE	FALSE	FALSE	FALSE	0.969504	0.993126	0.979714	0.99255	0.983033	0.891224	0.932833	0.963155	0.966924	0.927371	0.886871	0.937938	0.899299
ACY1	46.5	-0.0144344	-0.0928895	-0.0681369	-0.101629	-0.118073	-0.197561	-0.0891617	-0.00411995	0.0528985	-0.0139607	-0.0162459	-0.0785403	-0.0972729	0.244004	NA	NA	NA	NA	NA	NA	NA	FALSE	FALSE	FALSE	FALSE	FALSE	FALSE	FALSE	FALSE	FALSE	FALSE	FALSE	FALSE	FALSE	FALSE	0.969504	0.993126	0.979714	0.99255	0.983033	0.891224	0.932833	0.963155	0.966924	0.927371	0.886871	0.937938	0.899299
ACY1	50	-0.00977454	-0.0690047	-0.0913834	-0.0165242	-0.093108	-0.140529	-0.124495	-0.0161245	0.0445453	-0.0807773	-0.0840206	-0.229394	-0.119698	0.209947	-0.0351251	-0.059891	-0.114231	-0.129368	-0.189755	-0.238915	-0.322036	FALSE	FALSE	FALSE	FALSE	FALSE	FALSE	FALSE	FALSE	FALSE	FALSE	FALSE	FALSE	FALSE	FALSE	0.969504	0.993126	0.979714	0.99255	0.983033	0.891224	0.932833	0.963155	0.966924	0.927371	0.886871	0.937938	0.899299
ACY1	54	-0.170464	-0.187413	-0.220686	-0.289752	-0.224306	-0.201644	-0.238328	-0.0282072	0.0424065	-0.119651	-0.0837712	-0.163604	-0.166566	0.175682	-0.071623	-0.156842	-0.153124	-0.127427	-0.279198	-0.19156	-0.497319	FALSE	FALSE	FALSE	FALSE	FALSE	FALSE	FALSE	FALSE	FALSE	FALSE	FALSE	FALSE	FALSE	FALSE	0.969504	0.993126	0.979714	0.99255	0.983033	0.891224	0.932833	0.963155	0.966924	0.927371	0.886871	0.937938	0.899299
ACY1	57.3	NA	NA	NA	NA	NA	NA	NA	0.0131531	0.262884	-0.117379	-0.0277134	-0.175169	-0.197281	0.140212	-0.0318972	-0.0783877	-0.0752453	-0.0749959	-0.16265	-0.223428	-0.522638	FALSE	FALSE	FALSE	FALSE	FALSE	FALSE	FALSE	FALSE	FALSE	FALSE	FALSE	FALSE	FALSE	FALSE	0.969504	0.993126	0.979714	0.99255	0.983033	0.891224	0.932833	0.963155	0.966924	0.927371	0.886871	0.937938	0.899299
ACY1	60.1	NA	NA	NA	NA	NA	NA	NA	-0.100394	-0.208631	-0.260072	-0.163832	-0.227271	-0.298048	-0.255346	-0.00893713	0.00882516	-0.0182244	-0.169788	-0.111576	-0.202199	-0.672726	FALSE	FALSE	FALSE	FALSE	FALSE	FALSE	FALSE	FALSE	FALSE	FALSE	FALSE	FALSE	FALSE	FALSE	0.969504	0.993126	0.979714	0.99255	0.983033	0.891224	0.932833	0.963155	0.966924	0.927371	0.886871	0.937938	0.899299
ACY1	62	-0.215513	0.049373	0.0351724	0.0716694	0.0141253	-0.135679	0.0448774	-0.0250802	0.0176704	-0.0295861	-0.0481768	-0.110716	-0.0630464	0.224424	NA	NA	NA	NA	NA	NA	NA	FALSE	FALSE	FALSE	FALSE	FALSE	FALSE	FALSE	FALSE	FALSE	FALSE	FALSE	FALSE	FALSE	FALSE	0.969504	0.993126	0.979714	0.99255	0.983033	0.891224	0.932833	0.963155	0.966924	0.927371	0.886871	0.937938	0.899299
ACY1	64	-0.330982	0.0317189	-0.0904537	-0.0448603	0.0821676	-0.114303	0.0891315	-0.0594359	-0.030947	-0.175947	-0.221029	-0.205449	-0.214621	0.100152	NA	NA	NA	NA	NA	NA	NA	FALSE	FALSE	FALSE	FALSE	FALSE	FALSE	FALSE	FALSE	FALSE	FALSE	FALSE	FALSE	FALSE	FALSE	0.969504	0.993126	0.979714	0.99255	0.983033	0.891224	0.932833	0.963155	0.966924	0.927371	0.886871	0.937938	0.899299
ACY1|ABHD14A	40	NA	NA	NA	NA	NA	NA	NA	NA	NA	NA	NA	NA	NA	NA	-0.331252	-0.30976	-0.301694	-0.35755	-0.404731	-0.451875	-0.685683	NA	NA	NA	NA	NA	NA	NA	NA	NA	NA	NA	NA	NA	NA	NA	NA	NA	NA	NA	NA	NA	NA	NA	NA	NA	NA	NA
ACY1|ABHD14A	42.1	NA	NA	NA	NA	NA	NA	NA	NA	NA	NA	NA	NA	NA	NA	-0.330348	-0.338853	-0.243161	-0.33486	-0.378261	-0.375008	-0.565407	NA	NA	NA	NA	NA	NA	NA	NA	NA	NA	NA	NA	NA	NA	NA	NA	NA	NA	NA	NA	NA	NA	NA	NA	NA	NA	NA
ACY1|ABHD14A	43.8	NA	NA	NA	NA	NA	NA	NA	NA	NA	NA	NA	NA	NA	NA	-0.146586	-0.211004	-0.156997	-0.203362	-0.205947	-0.222666	-0.438583	NA	NA	NA	NA	NA	NA	NA	NA	NA	NA	NA	NA	NA	NA	NA	NA	NA	NA	NA	NA	NA	NA	NA	NA	NA	NA	NA
ACY1|ABHD14A	46.5	NA	NA	NA	NA	NA	NA	NA	NA	NA	NA	NA	NA	NA	NA	-0.0945322	-0.266743	-0.175305	-0.222427	-0.274282	-0.252888	-0.459451	NA	NA	NA	NA	NA	NA	NA	NA	NA	NA	NA	NA	NA	NA	NA	NA	NA	NA	NA	NA	NA	NA	NA	NA	NA	NA	NA
ACY1|ABHD14A	57.3	-0.0640718	0.0200135	-0.037458	-0.0492159	-0.0561162	0.00798398	-0.0246815	NA	NA	NA	NA	NA	NA	NA	NA	NA	NA	NA	NA	NA	NA	NA	NA	NA	NA	NA	NA	NA	NA	NA	NA	NA	NA	NA	NA	NA	NA	NA	NA	NA	NA	NA	NA	NA	NA	NA	NA	NA
ACY1|ABHD14A	60.1	0.131344	0.0423864	-0.0550962	0.0842366	0.0160855	0.0899687	-0.193275	NA	NA	NA	NA	NA	NA	NA	NA	NA	NA	NA	NA	NA	NA	NA	NA	NA	NA	NA	NA	NA	NA	NA	NA	NA	NA	NA	NA	NA	NA	NA	NA	NA	NA	NA	NA	NA	NA	NA	NA	NA
ACY1|ABHD14A	62	NA	NA	NA	NA	NA	NA	NA	NA	NA	NA	NA	NA	NA	NA	-0.177466	-0.216623	-0.203213	-0.24428	-0.293281	-0.335919	-0.443548	NA	NA	NA	NA	NA	NA	NA	NA	NA	NA	NA	NA	NA	NA	NA	NA	NA	NA	NA	NA	NA	NA	NA	NA	NA	NA	NA
ACY1|ABHD14A	64	NA	NA	NA	NA	NA	NA	NA	NA	NA	NA	NA	NA	NA	NA	-0.127617	-0.0850689	-0.163657	0.00473715	-0.164839	-0.235908	-0.596816	NA	NA	NA	NA	NA	NA	NA	NA	NA	NA	NA	NA	NA	NA	NA	NA	NA	NA	NA	NA	NA	NA	NA	NA	NA	NA	NA
ACY3	40	NA	NA	NA	NA	NA	NA	NA	-0.0767201	-0.298684	-0.29121	-0.218382	-0.400797	-0.306032	0.0176309	-0.575878	-0.454162	-0.509766	-0.391817	-0.443014	-0.350214	-0.00585445	FALSE	FALSE	FALSE	FALSE	FALSE	FALSE	FALSE	FALSE	FALSE	FALSE	FALSE	TRUE	TRUE	FALSE	0.635572	0.334968	0.821056	0.893591	0.555446	0.558106	0.924489	0.340489	0.477664	0.203268	0.383528	0.00600804	0.0112115
ACY3	42.1	NA	NA	NA	NA	NA	NA	NA	-0.109976	-0.259163	0.047344	-0.125375	-0.226599	-0.157727	0.411284	-0.464757	-0.410562	-0.479581	-0.494087	-0.401364	-0.386446	-0.0916199	FALSE	FALSE	FALSE	FALSE	FALSE	FALSE	FALSE	FALSE	FALSE	FALSE	FALSE	TRUE	TRUE	FALSE	0.635572	0.334968	0.821056	0.893591	0.555446	0.558106	0.924489	0.340489	0.477664	0.203268	0.383528	0.00600804	0.0112115
ACY3	43.8	-0.239412	-0.0267981	-0.0513484	0.231011	-0.14432	0.101543	0.44081	0.241957	-0.250057	0.100521	0.141563	0.216841	0.183752	0.624649	-0.121044	-0.0892594	-0.159204	-0.0815185	-0.0698355	0.0340591	0.338656	FALSE	FALSE	FALSE	FALSE	FALSE	FALSE	FALSE	FALSE	FALSE	FALSE	FALSE	TRUE	TRUE	FALSE	0.635572	0.334968	0.821056	0.893591	0.555446	0.558106	0.924489	0.340489	0.477664	0.203268	0.383528	0.00600804	0.0112115
ACY3	46.5	-0.384839	-0.23699	-0.173639	-0.133467	-0.0243025	0.343186	0.400739	-0.0392998	-0.0520779	0.262268	0.208865	0.210711	0.121963	0.710033	-0.214133	-0.170272	-0.188846	-0.27231	-0.18544	-0.135306	-0.0595886	FALSE	FALSE	FALSE	FALSE	FALSE	FALSE	FALSE	FALSE	FALSE	FALSE	FALSE	TRUE	TRUE	FALSE	0.635572	0.334968	0.821056	0.893591	0.555446	0.558106	0.924489	0.340489	0.477664	0.203268	0.383528	0.00600804	0.0112115
ACY3	50	NA	NA	NA	NA	NA	NA	NA	0.403568	0.210135	0.283476	0.24661	0.411856	0.615556	1.23032	-0.132576	-0.231011	-0.325531	-0.242136	0.0788601	0.353593	0.52686	FALSE	FALSE	FALSE	FALSE	FALSE	FALSE	FALSE	FALSE	FALSE	FALSE	FALSE	TRUE	TRUE	FALSE	0.635572	0.334968	0.821056	0.893591	0.555446	0.558106	0.924489	0.340489	0.477664	0.203268	0.383528	0.00600804	0.0112115
ACY3	54	NA	NA	NA	NA	NA	NA	NA	0.0153866	0.0173504	0.103149	0.0815079	-0.00666153	0.175147	0.78924	0.132028	0.0130987	-0.0812514	-0.156991	0.0229155	0.231751	0.481619	FALSE	FALSE	FALSE	FALSE	FALSE	FALSE	FALSE	FALSE	FALSE	FALSE	FALSE	TRUE	TRUE	FALSE	0.635572	0.334968	0.821056	0.893591	0.555446	0.558106	0.924489	0.340489	0.477664	0.203268	0.383528	0.00600804	0.0112115
ACY3	57.3	NA	NA	NA	NA	NA	NA	NA	NA	NA	NA	NA	NA	NA	NA	-0.0644405	0.0525969	0.0523731	-0.22839	0.282009	0.515179	0.751934	FALSE	FALSE	FALSE	FALSE	FALSE	FALSE	FALSE	FALSE	FALSE	FALSE	FALSE	TRUE	TRUE	FALSE	0.635572	0.334968	0.821056	0.893591	0.555446	0.558106	0.924489	0.340489	0.477664	0.203268	0.383528	0.00600804	0.0112115
ACY3	60.1	NA	NA	NA	NA	NA	NA	NA	NA	NA	NA	NA	NA	NA	NA	-0.27373	0.337788	0.125869	-0.143738	0.168742	0.235255	0.803608	FALSE	FALSE	FALSE	FALSE	FALSE	FALSE	FALSE	FALSE	FALSE	FALSE	FALSE	TRUE	TRUE	FALSE	0.635572	0.334968	0.821056	0.893591	0.555446	0.558106	0.924489	0.340489	0.477664	0.203268	0.383528	0.00600804	0.0112115
ACYP1	40	NA	NA	NA	NA	NA	NA	NA	0.110062	0.123738	0.0952769	0.277691	0.399704	0.0846947	0.544514	-0.395077	-0.391037	-0.316964	-0.376894	-0.455383	-0.116041	-0.0028972	FALSE	FALSE	FALSE	FALSE	FALSE	FALSE	FALSE	NA	NA	NA	NA	NA	NA	NA	0.861101	0.959326	0.97451	0.986406	0.976538	0.955941	0.849441	NA	NA	NA	NA	NA	NA
ACYP1	42.1	NA	NA	NA	NA	NA	NA	NA	-0.111071	-0.186697	0.0870404	-0.0369393	-0.423795	0.12668	0.452606	-0.517741	-0.390386	-0.264772	-0.486607	-0.354953	-0.237311	0.125155	FALSE	FALSE	FALSE	FALSE	FALSE	FALSE	FALSE	NA	NA	NA	NA	NA	NA	NA	0.861101	0.959326	0.97451	0.986406	0.976538	0.955941	0.849441	NA	NA	NA	NA	NA	NA
ACYP1	43.8	NA	NA	NA	NA	NA	NA	NA	NA	NA	NA	NA	NA	NA	NA	-0.27952	-0.303228	-0.141781	-0.246861	-0.295979	-0.185364	0.144186	FALSE	FALSE	FALSE	FALSE	FALSE	FALSE	FALSE	NA	NA	NA	NA	NA	NA	NA	0.861101	0.959326	0.97451	0.986406	0.976538	0.955941	0.849441	NA	NA	NA	NA	NA	NA
ACYP1	46.5	NA	NA	NA	NA	NA	NA	NA	NA	NA	NA	NA	NA	NA	NA	-0.26255	-0.28523	-0.341994	-0.397607	-0.414186	-0.128639	0.252609	FALSE	FALSE	FALSE	FALSE	FALSE	FALSE	FALSE	NA	NA	NA	NA	NA	NA	NA	0.861101	0.959326	0.97451	0.986406	0.976538	0.955941	0.849441	NA	NA	NA	NA	NA	NA
ACYP1	50	-0.0489513	0.0702624	0.140148	0.104668	0.140887	0.221206	0.536917	NA	NA	NA	NA	NA	NA	NA	-0.0360072	-0.12624	0.0706872	-0.0923281	-0.184392	-0.0455746	0.228958	FALSE	FALSE	FALSE	FALSE	FALSE	FALSE	FALSE	NA	NA	NA	NA	NA	NA	NA	0.861101	0.959326	0.97451	0.986406	0.976538	0.955941	0.849441	NA	NA	NA	NA	NA	NA
ACYP1	54	-0.243045	-0.183415	-0.247074	-0.387658	-0.219683	-0.120156	0.157522	NA	NA	NA	NA	NA	NA	NA	-0.369083	-0.345319	-0.30412	-0.0716335	-0.40929	-0.204608	0.0866029	FALSE	FALSE	FALSE	FALSE	FALSE	FALSE	FALSE	NA	NA	NA	NA	NA	NA	NA	0.861101	0.959326	0.97451	0.986406	0.976538	0.955941	0.849441	NA	NA	NA	NA	NA	NA
ACYP1	57.3	NA	NA	NA	NA	NA	NA	NA	NA	NA	NA	NA	NA	NA	NA	-0.107325	-0.0531309	0.172176	-0.0181687	0.215761	0.217391	0.416008	FALSE	FALSE	FALSE	FALSE	FALSE	FALSE	FALSE	NA	NA	NA	NA	NA	NA	NA	0.861101	0.959326	0.97451	0.986406	0.976538	0.955941	0.849441	NA	NA	NA	NA	NA	NA
ACYP1	60.1	NA	NA	NA	NA	NA	NA	NA	NA	NA	NA	NA	NA	NA	NA	0.112227	-0.0109536	-0.217711	-0.0368483	0.0360408	-0.223869	-0.736158	FALSE	FALSE	FALSE	FALSE	FALSE	FALSE	FALSE	NA	NA	NA	NA	NA	NA	NA	0.861101	0.959326	0.97451	0.986406	0.976538	0.955941	0.849441	NA	NA	NA	NA	NA	NA
ADA	40	0.0263659	0.0578173	0.148675	0.2912	0.122887	-0.0509552	0.00062373	0.0735987	0.102255	0.0508164	-0.076846	-0.0774216	-0.0897022	0.126892	0.113379	0.07569	0.273928	0.0222769	0.0170893	-0.0777358	-0.169419	FALSE	FALSE	FALSE	FALSE	FALSE	FALSE	FALSE	FALSE	FALSE	FALSE	FALSE	FALSE	FALSE	FALSE	0.975579	0.991561	0.969273	0.989748	0.991762	0.851681	0.926358	0.962893	0.95178	0.738246	0.870452	0.232901	0.674797
ADA	42.1	-0.118167	-0.172409	-0.169562	-0.152252	-0.162498	-0.312415	-0.177529	-0.18195	0.0282802	-0.0373404	-0.155849	-0.0926448	-0.238309	0.0647582	-0.00147769	0.0492671	0.243497	-0.19535	0.0391552	-0.0538375	-0.185965	FALSE	FALSE	FALSE	FALSE	FALSE	FALSE	FALSE	FALSE	FALSE	FALSE	FALSE	FALSE	FALSE	FALSE	0.975579	0.991561	0.969273	0.989748	0.991762	0.851681	0.926358	0.962893	0.95178	0.738246	0.870452	0.232901	0.674797
ADA	43.8	0.126121	0.0864214	0.0365909	-0.00575167	-0.131463	-0.207797	-0.153721	-0.0697229	-0.0191766	-0.126223	-0.216761	-0.0985066	-0.163118	0.0798631	0.0670045	-0.0423806	-0.0413327	-0.256864	-0.176028	-0.334577	-0.385678	FALSE	FALSE	FALSE	FALSE	FALSE	FALSE	FALSE	FALSE	FALSE	FALSE	FALSE	FALSE	FALSE	FALSE	0.975579	0.991561	0.969273	0.989748	0.991762	0.851681	0.926358	0.962893	0.95178	0.738246	0.870452	0.232901	0.674797
ADA	46.5	0.119229	0.0470436	-0.0144879	0.00542878	-0.0854377	-0.272182	-0.0766846	-0.0237647	0.101241	0.0133961	0.0176403	-0.029085	-0.128614	0.194253	0.0470433	-0.101489	-0.115713	-0.324947	-0.262045	-0.385381	0.0306364	FALSE	FALSE	FALSE	FALSE	FALSE	FALSE	FALSE	FALSE	FALSE	FALSE	FALSE	FALSE	FALSE	FALSE	0.975579	0.991561	0.969273	0.989748	0.991762	0.851681	0.926358	0.962893	0.95178	0.738246	0.870452	0.232901	0.674797
ADA	50	0.147385	0.0277662	0.0442185	0.0785396	-0.087333	-0.185999	-0.121517	0.0595861	0.172325	0.145166	-0.0331402	-0.0549072	-0.00980734	0.236348	0.0729753	-0.128328	-0.0143495	0.0132729	-0.183542	-0.154371	-0.267906	FALSE	FALSE	FALSE	FALSE	FALSE	FALSE	FALSE	FALSE	FALSE	FALSE	FALSE	FALSE	FALSE	FALSE	0.975579	0.991561	0.969273	0.989748	0.991762	0.851681	0.926358	0.962893	0.95178	0.738246	0.870452	0.232901	0.674797
ADA	54	-0.153535	-0.285487	-0.171461	-0.277732	-0.316846	-0.355989	-0.285551	-0.0859102	0.113219	-0.140257	-0.0363179	-0.203852	-0.136032	0.178726	-0.225629	-0.392351	-0.137046	-0.324822	-0.421596	-0.38384	-0.509581	FALSE	FALSE	FALSE	FALSE	FALSE	FALSE	FALSE	FALSE	FALSE	FALSE	FALSE	FALSE	FALSE	FALSE	0.975579	0.991561	0.969273	0.989748	0.991762	0.851681	0.926358	0.962893	0.95178	0.738246	0.870452	0.232901	0.674797
ADA	57.3	0.182236	-0.0665354	-0.110205	-0.0597806	-0.277886	-0.296361	-0.210448	0.0409864	0.338151	-0.0237633	-0.00199908	-0.179305	-0.159387	0.26016	0.052225	-0.0533694	0.0718255	-0.168966	-0.0575162	-0.151312	-0.337844	FALSE	FALSE	FALSE	FALSE	FALSE	FALSE	FALSE	FALSE	FALSE	FALSE	FALSE	FALSE	FALSE	FALSE	0.975579	0.991561	0.969273	0.989748	0.991762	0.851681	0.926358	0.962893	0.95178	0.738246	0.870452	0.232901	0.674797
ADA	60.1	0.152243	0.177372	0.0814821	0.0497661	-0.149114	-0.127422	-0.486	-0.0706853	-0.129058	0.104577	-0.0895013	-0.309765	-0.198109	-0.534062	-0.117726	-0.201983	-0.0719301	-0.299366	-0.136619	-0.335921	-0.450552	FALSE	FALSE	FALSE	FALSE	FALSE	FALSE	FALSE	FALSE	FALSE	FALSE	FALSE	FALSE	FALSE	FALSE	0.975579	0.991561	0.969273	0.989748	0.991762	0.851681	0.926358	0.962893	0.95178	0.738246	0.870452	0.232901	0.674797
ADA	62	-0.0090584	0.0964257	0.0980127	-0.00581761	-0.143264	-0.176289	0.0112258	0.145053	0.0774962	0.065456	0.155959	-0.0143051	-0.000345713	0.361407	0.110914	-0.198564	-0.00895196	-0.0765453	-0.234615	-0.449233	-0.366404	FALSE	FALSE	FALSE	FALSE	FALSE	FALSE	FALSE	FALSE	FALSE	FALSE	FALSE	FALSE	FALSE	FALSE	0.975579	0.991561	0.969273	0.989748	0.991762	0.851681	0.926358	0.962893	0.95178	0.738246	0.870452	0.232901	0.674797
ADA	64	-0.0859937	0.00230733	-0.441594	-0.426591	-0.191926	-0.421242	-0.0576133	-0.505111	0.00341587	-0.242198	-0.241393	-0.203926	-0.400912	-0.0201672	-0.375837	-0.300309	-0.234249	-0.307829	-0.243932	-0.389185	-0.559735	FALSE	FALSE	FALSE	FALSE	FALSE	FALSE	FALSE	FALSE	FALSE	FALSE	FALSE	FALSE	FALSE	FALSE	0.975579	0.991561	0.969273	0.989748	0.991762	0.851681	0.926358	0.962893	0.95178	0.738246	0.870452	0.232901	0.674797
ADAL	40	0.395955	0.102675	0.316865	0.0300486	0.217389	0.0815607	0.123033	-0.289254	0.0744662	0.249809	-0.218059	-0.151055	-0.233577	0.337354	NA	NA	NA	NA	NA	NA	NA	FALSE	FALSE	FALSE	FALSE	FALSE	FALSE	FALSE	FALSE	FALSE	FALSE	FALSE	FALSE	FALSE	FALSE	0.9712	0.993325	0.975893	0.974226	0.989548	0.922958	0.890919	0.961956	0.968628	0.426918	0.941276	0.886963	0.717244
ADAL	42.1	0.136992	-0.0454728	-0.101442	-0.126572	0.0633684	-0.0730363	0.0834834	-0.509695	-0.129909	-0.199619	-0.39518	-0.543661	-0.287068	0.0781175	NA	NA	NA	NA	NA	NA	NA	FALSE	FALSE	FALSE	FALSE	FALSE	FALSE	FALSE	FALSE	FALSE	FALSE	FALSE	FALSE	FALSE	FALSE	0.9712	0.993325	0.975893	0.974226	0.989548	0.922958	0.890919	0.961956	0.968628	0.426918	0.941276	0.886963	0.717244
ADAL	43.8	0.221663	-0.155914	0.10604	-0.0661051	0.051228	-0.0531129	-0.214216	-0.251368	-0.0320345	-0.0342694	-0.456581	-0.592148	-0.358801	0.00282798	-0.157181	-0.400974	-0.116678	-0.176524	-0.00347797	-0.0722515	-0.208068	FALSE	FALSE	FALSE	FALSE	FALSE	FALSE	FALSE	FALSE	FALSE	FALSE	FALSE	FALSE	FALSE	FALSE	0.9712	0.993325	0.975893	0.974226	0.989548	0.922958	0.890919	0.961956	0.968628	0.426918	0.941276	0.886963	0.717244
ADAL	46.5	0.490715	0.00681096	-0.100418	-0.0223357	0.171927	-0.3575	0.135479	-0.208428	-0.0544134	-0.139451	-0.0255051	-0.17133	-0.191844	0.128795	-0.0989211	-0.0838314	-0.349207	-0.248005	-0.161431	-0.207437	-0.00895096	FALSE	FALSE	FALSE	FALSE	FALSE	FALSE	FALSE	FALSE	FALSE	FALSE	FALSE	FALSE	FALSE	FALSE	0.9712	0.993325	0.975893	0.974226	0.989548	0.922958	0.890919	0.961956	0.968628	0.426918	0.941276	0.886963	0.717244
ADAL	50	0.20072	0.294345	0.0124669	0.142883	0.0414479	0.1451	0.3773	-0.0814593	0.126561	0.097909	0.0541276	-0.147117	-0.0822519	0.29557	0.0682772	0.0534502	-0.0173136	-0.324083	-0.135784	-0.0661545	-0.294007	FALSE	FALSE	FALSE	FALSE	FALSE	FALSE	FALSE	FALSE	FALSE	FALSE	FALSE	FALSE	FALSE	FALSE	0.9712	0.993325	0.975893	0.974226	0.989548	0.922958	0.890919	0.961956	0.968628	0.426918	0.941276	0.886963	0.717244
ADAL	54	0.0801687	-0.0821261	-0.208084	-0.12671	-0.0164131	0.0220803	0.323379	0.0331244	-0.152398	-0.258843	-0.302103	-0.397671	-0.236292	0.166357	0.0582055	-0.214374	-0.110589	-0.24454	-0.341315	-0.210073	-0.355726	FALSE	FALSE	FALSE	FALSE	FALSE	FALSE	FALSE	FALSE	FALSE	FALSE	FALSE	FALSE	FALSE	FALSE	0.9712	0.993325	0.975893	0.974226	0.989548	0.922958	0.890919	0.961956	0.968628	0.426918	0.941276	0.886963	0.717244
ADAL	57.3	-0.0229289	0.211402	-0.177468	-0.174262	-0.408688	0.0722397	0.253398	0.0705096	0.282929	-0.092478	-0.0776861	-0.2383	-0.38561	0.343458	0.0523772	-0.181266	-0.0897543	-0.041377	-0.11178	-0.0540228	-0.190545	FALSE	FALSE	FALSE	FALSE	FALSE	FALSE	FALSE	FALSE	FALSE	FALSE	FALSE	FALSE	FALSE	FALSE	0.9712	0.993325	0.975893	0.974226	0.989548	0.922958	0.890919	0.961956	0.968628	0.426918	0.941276	0.886963	0.717244
ADAL	60.1	-0.173656	-0.0642099	-0.0416488	-0.0673415	-0.221623	-0.049953	0.117756	-0.0155741	-0.402383	-0.182526	-0.14343	0.00235667	-0.125595	-0.0444199	0.171103	-0.139528	-0.0333667	-0.0851163	-0.0396173	-0.1121	-0.114801	FALSE	FALSE	FALSE	FALSE	FALSE	FALSE	FALSE	FALSE	FALSE	FALSE	FALSE	FALSE	FALSE	FALSE	0.9712	0.993325	0.975893	0.974226	0.989548	0.922958	0.890919	0.961956	0.968628	0.426918	0.941276	0.886963	0.717244
ADAL	62	-0.455834	-0.0119634	-0.100329	-0.292691	-0.736083	-0.385604	0.0990803	-0.228998	0.00685956	-0.127453	-0.10521	-0.382941	-0.380655	0.230508	0.134579	0.254566	0.263758	-0.182001	-0.153716	-0.0158606	-0.0927932	FALSE	FALSE	FALSE	FALSE	FALSE	FALSE	FALSE	FALSE	FALSE	FALSE	FALSE	FALSE	FALSE	FALSE	0.9712	0.993325	0.975893	0.974226	0.989548	0.922958	0.890919	0.961956	0.968628	0.426918	0.941276	0.886963	0.717244
ADAL	64	-0.394205	0.0497859	-0.108716	-0.425593	-0.297421	-0.354997	0.354239	-0.132088	-0.0493501	-0.368776	-0.184667	-0.160239	-0.630986	-0.140021	-0.117966	-0.354388	-0.0585307	-0.0352191	0.190295	-0.0946509	-0.31511	FALSE	FALSE	FALSE	FALSE	FALSE	FALSE	FALSE	FALSE	FALSE	FALSE	FALSE	FALSE	FALSE	FALSE	0.9712	0.993325	0.975893	0.974226	0.989548	0.922958	0.890919	0.961956	0.968628	0.426918	0.941276	0.886963	0.717244
ADAM10	40	0.190508	0.0853952	0.166313	0.17143	0.227204	0.389811	0.425338	0.291543	0.330902	0.231263	0.30491	0.261605	0.497402	0.591721	0.0854776	0.0267285	-0.0194308	0.108261	0.185035	0.288486	0.46645	FALSE	FALSE	FALSE	FALSE	FALSE	FALSE	FALSE	FALSE	FALSE	FALSE	FALSE	FALSE	FALSE	FALSE	0.907721	0.984767	0.960122	0.967846	0.914493	0.10184	0.0917311	0.834429	0.805679	0.748893	0.801774	0.0768004	0.103493
ADAM10	42.1	0.0166577	0.0276596	0.0321374	0.0898569	0.184896	0.216609	0.414699	0.046415	0.129286	0.0567535	0.0693753	0.117052	0.343428	0.474379	0.00174866	-0.126406	0.0644133	0.0164239	0.119965	0.331122	0.42291	FALSE	FALSE	FALSE	FALSE	FALSE	FALSE	FALSE	FALSE	FALSE	FALSE	FALSE	FALSE	FALSE	FALSE	0.907721	0.984767	0.960122	0.967846	0.914493	0.10184	0.0917311	0.834429	0.805679	0.748893	0.801774	0.0768004	0.103493
ADAM10	43.8	-0.0254636	0.077662	0.0572661	0.0852359	0.0460195	0.305419	0.496932	0.104666	0.0325473	0.102464	0.0302962	0.0906833	0.353191	0.531514	0.0558116	-0.125472	-0.0930815	0.0505048	0.0265032	0.333097	0.366798	FALSE	FALSE	FALSE	FALSE	FALSE	FALSE	FALSE	FALSE	FALSE	FALSE	FALSE	FALSE	FALSE	FALSE	0.907721	0.984767	0.960122	0.967846	0.914493	0.10184	0.0917311	0.834429	0.805679	0.748893	0.801774	0.0768004	0.103493
ADAM10	46.5	-0.00926378	-0.0346064	0.0121615	0.0826879	0.0590413	0.242782	0.47697	0.0980998	0.0698578	0.135034	0.119174	0.13399	0.358783	0.564856	-0.00718371	-0.162133	-0.121594	-0.0592037	0.0238407	0.306856	0.203109	FALSE	FALSE	FALSE	FALSE	FALSE	FALSE	FALSE	FALSE	FALSE	FALSE	FALSE	FALSE	FALSE	FALSE	0.907721	0.984767	0.960122	0.967846	0.914493	0.10184	0.0917311	0.834429	0.805679	0.748893	0.801774	0.0768004	0.103493
ADAM10	50	0.181035	0.121119	0.128234	0.139399	0.125993	0.258036	0.453644	0.106386	0.036491	0.171399	0.176877	0.0482171	0.411708	0.651024	0.0838812	-0.199365	-0.0668502	0.07895	0.0187051	0.238994	0.38911	FALSE	FALSE	FALSE	FALSE	FALSE	FALSE	FALSE	FALSE	FALSE	FALSE	FALSE	FALSE	FALSE	FALSE	0.907721	0.984767	0.960122	0.967846	0.914493	0.10184	0.0917311	0.834429	0.805679	0.748893	0.801774	0.0768004	0.103493
ADAM10	54	0.12649	0.117061	0.147152	0.0233127	0.153896	0.218686	0.421642	0.0135825	-0.103907	-0.00922627	-0.118018	-0.0643856	0.206362	0.471681	-0.0810422	-0.373503	-0.0776874	-0.0907843	-0.180046	0.164351	0.203783	FALSE	FALSE	FALSE	FALSE	FALSE	FALSE	FALSE	FALSE	FALSE	FALSE	FALSE	FALSE	FALSE	FALSE	0.907721	0.984767	0.960122	0.967846	0.914493	0.10184	0.0917311	0.834429	0.805679	0.748893	0.801774	0.0768004	0.103493
ADAM10	57.3	-0.100548	-0.174918	-0.195537	0.113039	-0.133862	-0.10224	0.267434	0.058369	0.201865	0.0630912	0.1417	0.0150173	0.328	0.529044	0.0386729	0.235735	0.23318	0.0839797	0.162778	0.124486	0.305788	FALSE	FALSE	FALSE	FALSE	FALSE	FALSE	FALSE	FALSE	FALSE	FALSE	FALSE	FALSE	FALSE	FALSE	0.907721	0.984767	0.960122	0.967846	0.914493	0.10184	0.0917311	0.834429	0.805679	0.748893	0.801774	0.0768004	0.103493
ADAM10	60.1	0.0526235	-0.0730091	-0.0905184	0.165537	0.00381074	0.149455	0.2407	0.126383	0.031045	0.240006	0.124182	0.160691	0.298256	-0.0765802	0.129882	-0.181927	-0.0294414	-0.0919146	0.0471628	0.0762204	1.13641	FALSE	FALSE	FALSE	FALSE	FALSE	FALSE	FALSE	FALSE	FALSE	FALSE	FALSE	FALSE	FALSE	FALSE	0.907721	0.984767	0.960122	0.967846	0.914493	0.10184	0.0917311	0.834429	0.805679	0.748893	0.801774	0.0768004	0.103493
ADAM10	62	0.00421595	0.124936	0.124636	0.18789	0.200283	0.300254	0.537775	0.0766542	-0.00938904	-0.0419827	-0.0595575	-0.0839125	0.259061	0.399447	-0.165852	-0.105226	-0.319123	-0.05096	-0.148024	0.0766713	0.20393	FALSE	FALSE	FALSE	FALSE	FALSE	FALSE	FALSE	FALSE	FALSE	FALSE	FALSE	FALSE	FALSE	FALSE	0.907721	0.984767	0.960122	0.967846	0.914493	0.10184	0.0917311	0.834429	0.805679	0.748893	0.801774	0.0768004	0.103493
ADAM10	64	-0.185207	-0.0325934	0.0350475	0.106984	0.285375	0.0699046	0.431829	0.369916	0.451616	0.352114	0.333556	0.429411	0.450407	0.583485	0.0656253	0.0470235	-0.232535	0.00453764	0.180222	0.171946	0.398946	FALSE	FALSE	FALSE	FALSE	FALSE	FALSE	FALSE	FALSE	FALSE	FALSE	FALSE	FALSE	FALSE	FALSE	0.907721	0.984767	0.960122	0.967846	0.914493	0.10184	0.0917311	0.834429	0.805679	0.748893	0.801774	0.0768004	0.103493
ADAM15	40	-0.224322	-0.142853	-0.16887	-0.331124	-0.37953	-0.314717	-0.316178	NA	NA	NA	NA	NA	NA	NA	NA	NA	NA	NA	NA	NA	NA	NA	NA	NA	NA	NA	NA	NA	NA	NA	NA	NA	NA	NA	NA	NA	NA	NA	NA	NA	NA	NA	NA	NA	NA	NA	NA	NA
ADAM15	42.1	-0.35706	-0.202415	-0.0152254	-0.270494	-0.233464	-0.259348	-0.270494	NA	NA	NA	NA	NA	NA	NA	NA	NA	NA	NA	NA	NA	NA	NA	NA	NA	NA	NA	NA	NA	NA	NA	NA	NA	NA	NA	NA	NA	NA	NA	NA	NA	NA	NA	NA	NA	NA	NA	NA	NA
ADAM15	43.8	-0.914588	-0.811421	-0.844437	-0.88549	-0.984964	-0.990553	-1.34965	NA	NA	NA	NA	NA	NA	NA	0.287447	0.494421	0.416936	0.343371	0.349172	0.0772419	0.296964	NA	NA	NA	NA	NA	NA	NA	NA	NA	NA	NA	NA	NA	NA	NA	NA	NA	NA	NA	NA	NA	NA	NA	NA	NA	NA	NA
ADAM15	46.5	0.395698	0.148615	0.11751	0.202737	0.0856202	0.0111977	-0.105054	NA	NA	NA	NA	NA	NA	NA	-0.0631293	-0.0916895	-0.132142	-0.0603255	-0.0219622	-0.211731	-0.106106	NA	NA	NA	NA	NA	NA	NA	NA	NA	NA	NA	NA	NA	NA	NA	NA	NA	NA	NA	NA	NA	NA	NA	NA	NA	NA	NA
ADAM15	50	0.222585	0.15382	0.14916	0.0499494	0.142761	-0.111028	-0.250193	-0.0387677	-0.169774	0.139189	0.0913973	0.0465239	-0.0340456	-0.143962	0.21271	-0.0986564	0.0268058	0.179872	0.153874	0.128808	-0.24549	NA	NA	NA	NA	NA	NA	NA	NA	NA	NA	NA	NA	NA	NA	NA	NA	NA	NA	NA	NA	NA	NA	NA	NA	NA	NA	NA
ADAM15	54	-0.0818884	-0.0399378	0.112516	-0.0564645	-0.0201104	-0.10712	-0.100434	0.243951	-0.0629213	0.28255	0.0175626	-0.00661017	-0.00702523	-0.242626	0.091562	-0.262736	-0.396121	-0.0302796	-0.202491	-0.31387	-0.365312	NA	NA	NA	NA	NA	NA	NA	NA	NA	NA	NA	NA	NA	NA	NA	NA	NA	NA	NA	NA	NA	NA	NA	NA	NA	NA	NA
ADAM15	57.3	-0.228414	-0.17151	0.127294	-0.127794	-0.0163451	-0.557887	-0.421311	-0.151355	0.410889	0.184514	-0.318124	-0.170917	-0.140035	-0.173514	NA	NA	NA	NA	NA	NA	NA	NA	NA	NA	NA	NA	NA	NA	NA	NA	NA	NA	NA	NA	NA	NA	NA	NA	NA	NA	NA	NA	NA	NA	NA	NA	NA	NA
ADAM15	60.1	0.1776	0.198435	-0.0367456	0.109897	-0.127822	-0.145413	-0.575363	0.269699	0.0657545	0.534517	0.334797	0.16389	0.0158439	-2.54518	NA	NA	NA	NA	NA	NA	NA	NA	NA	NA	NA	NA	NA	NA	NA	NA	NA	NA	NA	NA	NA	NA	NA	NA	NA	NA	NA	NA	NA	NA	NA	NA	NA	NA
ADAM15	62	NA	NA	NA	NA	NA	NA	NA	0.433847	0.00499798	0.583177	0.117335	0.338707	-0.0944427	-0.0615355	NA	NA	NA	NA	NA	NA	NA	NA	NA	NA	NA	NA	NA	NA	NA	NA	NA	NA	NA	NA	NA	NA	NA	NA	NA	NA	NA	NA	NA	NA	NA	NA	NA	NA
ADAM15	64	NA	NA	NA	NA	NA	NA	NA	-0.341814	-0.16634	-0.364536	-0.396251	-0.492221	-0.480315	-0.480426	NA	NA	NA	NA	NA	NA	NA	NA	NA	NA	NA	NA	NA	NA	NA	NA	NA	NA	NA	NA	NA	NA	NA	NA	NA	NA	NA	NA	NA	NA	NA	NA	NA	NA
ADAM17	40	0.214486	0.166052	0.399152	0.27561	0.288017	0.295368	0.336438	0.693237	0.30048	1.19574	0.514535	0.581735	0.700372	0.877156	0.1491	0.0849906	0.166716	0.161738	0.104487	0.32361	0.367725	FALSE	FALSE	FALSE	FALSE	FALSE	FALSE	FALSE	FALSE	FALSE	FALSE	FALSE	FALSE	FALSE	FALSE	0.613765	0.924594	0.564661	0.899296	0.925696	0.245447	0.211713	0.305495	0.770784	0.423366	0.284393	0.385881	0.439028
ADAM17	42.1	-0.00609155	0.116542	0.12485	0.0559569	0.00850971	0.137319	0.34582	0.111608	0.180524	0.262437	-0.0156189	0.101494	0.208225	0.358455	0.114259	0.0750295	0.194857	0.129353	0.144361	0.296221	0.44049	FALSE	FALSE	FALSE	FALSE	FALSE	FALSE	FALSE	FALSE	FALSE	FALSE	FALSE	FALSE	FALSE	FALSE	0.613765	0.924594	0.564661	0.899296	0.925696	0.245447	0.211713	0.305495	0.770784	0.423366	0.284393	0.385881	0.439028
ADAM17	43.8	-0.115389	-0.0193426	0.0203937	-0.00148713	0.00260213	0.123514	0.289631	0.0437901	-0.0101138	0.0980566	0.0376689	0.0641756	0.132759	0.236597	-0.010908	-0.0369224	-0.0455316	0.0497983	0.0641521	0.262478	0.494059	FALSE	FALSE	FALSE	FALSE	FALSE	FALSE	FALSE	FALSE	FALSE	FALSE	FALSE	FALSE	FALSE	FALSE	0.613765	0.924594	0.564661	0.899296	0.925696	0.245447	0.211713	0.305495	0.770784	0.423366	0.284393	0.385881	0.439028
ADAM17	46.5	0.157425	0.134864	0.0502045	0.0732128	0.193394	0.254917	0.447793	0.0416858	0.00286321	0.0430902	-0.0324546	0.00822833	0.0329105	0.418987	0.00383344	-0.120507	-0.00493504	0.0236943	0.00738836	0.105578	0.397977	FALSE	FALSE	FALSE	FALSE	FALSE	FALSE	FALSE	FALSE	FALSE	FALSE	FALSE	FALSE	FALSE	FALSE	0.613765	0.924594	0.564661	0.899296	0.925696	0.245447	0.211713	0.305495	0.770784	0.423366	0.284393	0.385881	0.439028
ADAM17	50	0.176021	0.26636	0.309882	0.157911	0.198643	0.368875	0.638726	0.014422	0.00504856	0.0439087	0.0626786	0.0257431	0.194774	0.366456	0.131716	0.0397264	0.0110775	0.00346595	0.101173	0.23837	0.564727	FALSE	FALSE	FALSE	FALSE	FALSE	FALSE	FALSE	FALSE	FALSE	FALSE	FALSE	FALSE	FALSE	FALSE	0.613765	0.924594	0.564661	0.899296	0.925696	0.245447	0.211713	0.305495	0.770784	0.423366	0.284393	0.385881	0.439028
ADAM17	54	-0.0216144	0.0308604	0.177716	-0.112265	-0.131455	0.145351	0.437428	0.176648	0.0879415	-0.00608799	0.0278975	0.0305654	0.169756	0.258674	-0.0190075	-0.062299	-0.0640644	0.152551	-0.0229024	0.164161	0.371907	FALSE	FALSE	FALSE	FALSE	FALSE	FALSE	FALSE	FALSE	FALSE	FALSE	FALSE	FALSE	FALSE	FALSE	0.613765	0.924594	0.564661	0.899296	0.925696	0.245447	0.211713	0.305495	0.770784	0.423366	0.284393	0.385881	0.439028
ADAM17	57.3	-0.296836	-0.134384	-0.0766121	-0.0155904	-0.102991	-0.0375836	0.248948	-0.276026	-0.0154987	-0.124558	-0.0677626	0.0747726	0.0285224	-0.0216581	0.203649	0.182426	0.164722	0.198719	0.200878	0.205013	0.366206	FALSE	FALSE	FALSE	FALSE	FALSE	FALSE	FALSE	FALSE	FALSE	FALSE	FALSE	FALSE	FALSE	FALSE	0.613765	0.924594	0.564661	0.899296	0.925696	0.245447	0.211713	0.305495	0.770784	0.423366	0.284393	0.385881	0.439028
ADAM17	60.1	0.273319	0.230575	0.110424	0.325135	0.288383	0.376457	0.35362	0.262762	-0.0811685	0.115644	-0.0192239	0.225212	0.0554111	0.103086	0.0877096	0.0291761	0.110249	0.055762	0.139044	0.22783	0.149728	FALSE	FALSE	FALSE	FALSE	FALSE	FALSE	FALSE	FALSE	FALSE	FALSE	FALSE	FALSE	FALSE	FALSE	0.613765	0.924594	0.564661	0.899296	0.925696	0.245447	0.211713	0.305495	0.770784	0.423366	0.284393	0.385881	0.439028
ADAM17	62	-0.0539883	0.0634991	0.0491548	0.036187	0.0202849	0.0966569	0.564638	0.160671	-0.148518	-0.0307908	-0.0957384	-0.0194583	-0.0204498	0.113473	0.0940757	0.198325	0.127217	0.108602	-0.089024	0.217467	0.409368	FALSE	FALSE	FALSE	FALSE	FALSE	FALSE	FALSE	FALSE	FALSE	FALSE	FALSE	FALSE	FALSE	FALSE	0.613765	0.924594	0.564661	0.899296	0.925696	0.245447	0.211713	0.305495	0.770784	0.423366	0.284393	0.385881	0.439028
ADAM17	64	-0.223785	0.107499	-0.0331825	-0.0788686	0.0681898	0.0645764	0.3274	-0.149642	-0.199917	-0.275664	-0.45412	-0.455659	-0.319743	-0.189483	-0.345263	-0.173874	-0.104164	-0.254428	-0.205743	0.0191228	0.124306	FALSE	FALSE	FALSE	FALSE	FALSE	FALSE	FALSE	FALSE	FALSE	FALSE	FALSE	FALSE	FALSE	FALSE	0.613765	0.924594	0.564661	0.899296	0.925696	0.245447	0.211713	0.305495	0.770784	0.423366	0.284393	0.385881	0.439028
ADAM23	43.8	0.530609	0.175949	0.165872	0.00319088	-0.517055	0.464479	0.526311	-0.218959	-0.0700872	0.126925	-0.163178	-0.135748	-0.491082	-0.201781	NA	NA	NA	NA	NA	NA	NA	NA	NA	NA	NA	NA	NA	NA	NA	NA	NA	NA	NA	NA	NA	NA	NA	NA	NA	NA	NA	NA	NA	NA	NA	NA	NA	NA
ADAM23	46.5	-0.370361	-0.0328188	-0.118958	-0.0927905	-0.173059	0.109531	0.346581	0.230857	-0.0926021	0.101442	-0.032512	-0.0892065	-0.118865	-0.0200423	NA	NA	NA	NA	NA	NA	NA	NA	NA	NA	NA	NA	NA	NA	NA	NA	NA	NA	NA	NA	NA	NA	NA	NA	NA	NA	NA	NA	NA	NA	NA	NA	NA	NA
ADAM23	50	0.113361	0.264316	0.115748	0.293941	0.219342	0.412705	0.471061	-0.564747	-0.0369219	0.254605	-0.516962	-0.20622	0.42952	0.241084	0.592801	0.268002	0.373698	0.444351	0.349921	0.800243	0.784052	NA	NA	NA	NA	NA	NA	NA	NA	NA	NA	NA	NA	NA	NA	NA	NA	NA	NA	NA	NA	NA	NA	NA	NA	NA	NA	NA
ADAM23	54	-0.0936786	-0.147578	0.0113829	-0.0612903	0.209786	0.183506	0.473689	-0.18473	-0.261707	-0.193837	-0.0732047	-0.0244563	0.110375	-0.242049	-0.0789242	-0.0761781	0.0325118	-0.0769453	-0.123733	0.217377	0.277373	NA	NA	NA	NA	NA	NA	NA	NA	NA	NA	NA	NA	NA	NA	NA	NA	NA	NA	NA	NA	NA	NA	NA	NA	NA	NA	NA
ADAM23	57.3	NA	NA	NA	NA	NA	NA	NA	NA	NA	NA	NA	NA	NA	NA	0.41367	0.0504359	-0.121064	-0.136621	0.170481	0.541431	0.671906	NA	NA	NA	NA	NA	NA	NA	NA	NA	NA	NA	NA	NA	NA	NA	NA	NA	NA	NA	NA	NA	NA	NA	NA	NA	NA	NA
ADAM23	60.1	NA	NA	NA	NA	NA	NA	NA	NA	NA	NA	NA	NA	NA	NA	-0.227791	-0.250696	-0.289289	-0.31608	-0.217498	0.105894	0.165574	NA	NA	NA	NA	NA	NA	NA	NA	NA	NA	NA	NA	NA	NA	NA	NA	NA	NA	NA	NA	NA	NA	NA	NA	NA	NA	NA
ADAM23	62	NA	NA	NA	NA	NA	NA	NA	-1.14726	0.00845562	0.16876	-0.387399	-0.273395	0.011306	0.0451912	-0.0650606	-0.0784449	-0.207956	-0.00118631	0.074973	0.447988	0.654069	NA	NA	NA	NA	NA	NA	NA	NA	NA	NA	NA	NA	NA	NA	NA	NA	NA	NA	NA	NA	NA	NA	NA	NA	NA	NA	NA
ADAM23	64	NA	NA	NA	NA	NA	NA	NA	0.279992	0.453772	-0.185285	0.149332	0.416955	0.485955	0.474891	-0.654782	0.304841	0.144113	0.321602	0.562309	0.829431	0.879885	NA	NA	NA	NA	NA	NA	NA	NA	NA	NA	NA	NA	NA	NA	NA	NA	NA	NA	NA	NA	NA	NA	NA	NA	NA	NA	NA
ADAM9	40	0.150768	0.0790585	0.0883693	0.134434	0.207063	0.00679782	-0.101872	-0.117643	0.0072508	0.075213	0.117638	0.0625385	0.112444	-0.153748	0.169293	0.228513	0.201416	0.301594	0.18214	0.221235	-0.0469594	FALSE	FALSE	FALSE	FALSE	FALSE	FALSE	FALSE	FALSE	FALSE	FALSE	FALSE	FALSE	FALSE	FALSE	0.937702	0.972431	0.902033	0.900498	0.945721	0.853733	0.90442	0.824219	0.862394	0.420444	0.737574	0.566362	0.895362
ADAM9	42.1	0.126824	0.132769	0.211039	0.185114	0.27997	0.0537342	-0.0745681	0.0390805	0.0597248	0.0911539	0.167091	0.106574	0.237401	-0.012147	0.168463	0.107965	0.176746	0.243037	0.186492	0.263225	-0.16657	FALSE	FALSE	FALSE	FALSE	FALSE	FALSE	FALSE	FALSE	FALSE	FALSE	FALSE	FALSE	FALSE	FALSE	0.937702	0.972431	0.902033	0.900498	0.945721	0.853733	0.90442	0.824219	0.862394	0.420444	0.737574	0.566362	0.895362
ADAM9	43.8	0.0395592	0.00707711	0.0742419	0.208413	0.0835305	0.0850847	-0.116691	0.056541	0.149665	0.155545	0.210964	0.243074	0.257014	0.0215903	0.120181	0.000441282	0.112834	0.23736	0.146551	0.281864	-0.133561	FALSE	FALSE	FALSE	FALSE	FALSE	FALSE	FALSE	FALSE	FALSE	FALSE	FALSE	FALSE	FALSE	FALSE	0.937702	0.972431	0.902033	0.900498	0.945721	0.853733	0.90442	0.824219	0.862394	0.420444	0.737574	0.566362	0.895362
ADAM9	46.5	0.0471188	0.0702782	-0.0158892	0.111542	0.0600423	0.0668742	-0.0862044	0.00725491	0.0111372	0.012164	0.00707663	0.08331	0.126136	-0.0801011	0.0628244	0.0160719	0.0124538	0.115923	0.030782	0.117437	-0.0761624	FALSE	FALSE	FALSE	FALSE	FALSE	FALSE	FALSE	FALSE	FALSE	FALSE	FALSE	FALSE	FALSE	FALSE	0.937702	0.972431	0.902033	0.900498	0.945721	0.853733	0.90442	0.824219	0.862394	0.420444	0.737574	0.566362	0.895362
ADAM9	50	0.0797094	0.124667	0.172144	0.272571	0.203108	0.16092	0.0914851	-0.047746	-0.000467949	0.090085	0.119385	0.00174591	0.0781382	-0.0637448	0.162378	0.106959	0.175868	0.175298	0.0591092	0.166598	-0.145586	FALSE	FALSE	FALSE	FALSE	FALSE	FALSE	FALSE	FALSE	FALSE	FALSE	FALSE	FALSE	FALSE	FALSE	0.937702	0.972431	0.902033	0.900498	0.945721	0.853733	0.90442	0.824219	0.862394	0.420444	0.737574	0.566362	0.895362
ADAM9	54	-0.0356733	-0.06166	-0.018412	-0.0998834	0.0581942	0.0079362	0.0242283	0.0104223	-0.0765116	-0.104487	-0.0188509	-0.087158	-0.0652397	-0.170353	0.062035	-0.185211	0.0355143	-0.083784	-0.0285273	0.060347	-0.336621	FALSE	FALSE	FALSE	FALSE	FALSE	FALSE	FALSE	FALSE	FALSE	FALSE	FALSE	FALSE	FALSE	FALSE	0.937702	0.972431	0.902033	0.900498	0.945721	0.853733	0.90442	0.824219	0.862394	0.420444	0.737574	0.566362	0.895362
ADAM9	57.3	-0.147854	-0.0072762	-0.0440212	0.0771726	0.0125427	0.119559	0.00948113	0.0273401	0.215226	0.075113	0.135194	0.239861	0.27446	0.104062	0.0969614	-0.0879815	0.0819705	0.269411	0.0477468	0.143821	-0.337771	FALSE	FALSE	FALSE	FALSE	FALSE	FALSE	FALSE	FALSE	FALSE	FALSE	FALSE	FALSE	FALSE	FALSE	0.937702	0.972431	0.902033	0.900498	0.945721	0.853733	0.90442	0.824219	0.862394	0.420444	0.737574	0.566362	0.895362
ADAM9	60.1	0.126938	0.0344775	0.139253	0.34142	0.206521	0.302015	0.16696	-0.00675725	-0.30036	-0.0415095	-0.0100364	-0.00268823	0.0321357	-1.50596	0.0548494	-0.159592	0.0041894	0.0901423	-0.000593444	0.054404	-0.481875	FALSE	FALSE	FALSE	FALSE	FALSE	FALSE	FALSE	FALSE	FALSE	FALSE	FALSE	FALSE	FALSE	FALSE	0.937702	0.972431	0.902033	0.900498	0.945721	0.853733	0.90442	0.824219	0.862394	0.420444	0.737574	0.566362	0.895362
[truncated: 48,802 more rows]
[truncated: 18 more columns]
