# Supplementary material for: SARS‐CoV‐2 infection remodels the host protein thermal stability landscape
Source: Mol Syst Biol. 2021 Feb 16;17(2):e10188. doi: 10.15252/msb.202010188 (PMC7885171; doi:10.15252/msb.202010188)
Supplement: Supplementary file 3 — Dataset EV2 [file MSB-17-e10188-s003.xlsx]

## Sheet: Description
Table S2. GO term enrichments on 2D-TPP infection time course. (a) Gene ontology enrichments, (b) Pathway enrichments, (c) Gene ontology enrichments separating up- and downregulated or stabilized and destabilized proteins, and (d) Pathway enrichments separating up- and downregulated or stabilized and destabilized proteins
Column	Description
comparison	Abundance or thermal stability
time_point	Time point (h)
direction	increased for upregulation or stabilization, or decreased for downregulation or destabilization (only panels c and d)
ID	Gene ontology or pathway identification
Description	Description of identification
GeneRatio	Number of hits compared to total number of proteins in GO or pathway
BgRatio	Number of proteins identified that are in GO or pathway compared to total number of proteins identified
pvalue	p-value from Fisher's test
p.adjust	p-value adjusted for multiple testing by Benjamini-Hochberg correction
qvalue	q-value
geneID	Hit proteins belonging to GO or pathway
Count	Number of hits in GO or pathway

## Sheet: TableS2a
comparison	time_point	ID	Description	GeneRatio	BgRatio	pvalue	p.adjust	qvalue	geneID	Count
abundance	1	GO:0003735	structural constituent of ribosome	6/20	127/5224	5.37683e-06	0.000382717	0.000312809	RPL21/RPL37/RPS15/RPS18/RPS23/MRPS11	6
abundance	1	GO:0005198	structural molecule activity	8/20	308/5224	9.0051e-06	0.000382717	0.000312809	PLEC/RPL21/RPL37/RPS15/RPS18/RPS23/MRPS11/EPPK1	8
abundance	1	GO:0019843	rRNA binding	3/20	48/5224	0.000743825	0.021075	0.0172254	RPL37/RPS18/MRPS11	3
abundance	12	GO:0061134	peptidase regulator activity	3/12	45/5224	0.000124499	0.0077576	0.00567076	APP/CASP3/SPINT1	3
abundance	12	GO:0004867	serine-type endopeptidase inhibitor activity	2/12	10/5224	0.000215489	0.0077576	0.00567076	APP/SPINT1	2
abundance	12	GO:0016504	peptidase activator activity	2/12	17/5224	0.000645459	0.015491	0.0113238	APP/CASP3	2
abundance	12	GO:0004857	enzyme inhibitor activity	3/12	93/5224	0.0010697	0.0192546	0.014075	APP/CASP3/SPINT1	3
abundance	12	GO:0004866	endopeptidase inhibitor activity	2/12	28/5224	0.00176897	0.022771	0.0166455	APP/SPINT1	2
abundance	12	GO:0030414	peptidase inhibitor activity	2/12	29/5224	0.00189758	0.022771	0.0166455	APP/SPINT1	2
abundance	12	GO:0061135	endopeptidase regulator activity	2/12	33/5224	0.00245522	0.0252537	0.0184603	APP/SPINT1	2
abundance	24	GO:0004867	serine-type endopeptidase inhibitor activity	3/69	10/5224	0.000247706	0.032132	0.028933	SPINT1/SPINT2/CRIM1	3
abundance	24	GO:0061134	peptidase regulator activity	5/69	45/5224	0.000281676	0.032132	0.028933	CASP3/GPC3/SPINT1/SPINT2/CRIM1	5
abundance	24	GO:0019838	growth factor binding	4/69	27/5224	0.000389075	0.032132	0.028933	FGFR2/IL6ST/THBS1/CRIM1	4
abundance	24	GO:0030414	peptidase inhibitor activity	4/69	29/5224	0.000516176	0.032132	0.028933	GPC3/SPINT1/SPINT2/CRIM1	4
abundance	24	GO:0005539	glycosaminoglycan binding	4/69	33/5224	0.000854648	0.0425615	0.0383242	FGFR2/PTPRF/THBS1/AGRN	4
abundance	48	GO:0005198	structural molecule activity	61/257	308/5224	1.38734e-22	5.57711e-20	5.46174e-20	CHI3L1/FBLN1/HSPG2/LAMA5/LAMC2/RPSA/RPL10A/NUP98/RPL8/RPL12/RPL15/MRPL23/RPL30/RPL31/RPL34/RPL37/RPL36A/RPLP0/RPLP2/RPS3/RPS5/RPS7/RPS8/RPS12/RPS13/RPS14/RPS27/THBS1/NUP214/NUP155/NUP93/NUP58/NUP153/RACK1/SPON1/NES/MRPL3/NUP205/NUP160/NUP188/NUP62/MRPL13/MRPL18/MRPL22/MRPL4/NUP54/MRPS18A/NDC1/NUP133/MRPS22/NUP107/MRPS11/MRPS5/MRPL41/MRPS34/MRPL24/NUP85/SEH1L/NUP35/LAMA1/RPL7L1	61
abundance	48	GO:0017056	structural constituent of nuclear pore	16/257	20/5224	3.03258e-18	6.09549e-16	5.9694e-16	NUP98/NUP214/NUP155/NUP93/NUP58/NUP153/NUP205/NUP160/NUP188/NUP62/NUP54/NDC1/NUP133/NUP107/NUP85/NUP35	16
abundance	48	GO:0003735	structural constituent of ribosome	34/257	127/5224	6.18918e-17	8.2935e-15	8.12194e-15	RPSA/RPL10A/RPL8/RPL12/RPL15/MRPL23/RPL30/RPL31/RPL34/RPL37/RPL36A/RPLP0/RPLP2/RPS3/RPS5/RPS7/RPS8/RPS12/RPS13/RPS14/RPS27/MRPL3/MRPL13/MRPL18/MRPL22/MRPL4/MRPS18A/MRPS22/MRPS11/MRPS5/MRPL41/MRPS34/MRPL24/RPL7L1	34
abundance	48	GO:0030515	snoRNA binding	16/257	23/5224	1.34258e-16	1.34929e-14	1.32138e-14	BYSL/DKC1/SNU13/NOP14/RRP9/DDX21/NOLC1/BMS1/NOP56/TBL3/WDR3/NOP58/GAR1/HEATR1/UTP6/IMP4	16
abundance	48	GO:0019843	rRNA binding	14/257	48/5224	3.66938e-08	2.95018e-06	2.88915e-06	RPL8/RPL12/RPL37/RPLP0/RPS3/RPS5/RPS13/RPS14/DDX21/MRPL18/MRPS18A/PPAN/MRPS11/IMP4	14
abundance	48	GO:0005201	extracellular matrix structural constituent	8/257	19/5224	1.45104e-06	9.72199e-05	9.52089e-05	CHI3L1/FBLN1/HSPG2/LAMA5/LAMC2/THBS1/SPON1/LAMA1	8
abundance	48	GO:0048027	mRNA 5'-UTR binding	7/257	20/5224	2.86981e-05	0.00164809	0.001614	RPS7/RPS13/RPS14/LARP1/RSL1D1/GNL3/MRPS11	7
abundance	48	GO:0005539	glycosaminoglycan binding	7/257	33/5224	0.000911951	0.0458256	0.0448776	APOB/APOH/FGFR2/GNS/LAMC2/PTPRF/THBS1	7
abundance	48	GO:0008139	nuclear localization sequence binding	5/257	17/5224	0.00105266	0.0470186	0.046046	NUP98/NUP214/NOLC1/NUP58/NUP153	5
stability	1	GO:0003735	structural constituent of ribosome	7/21	127/5224	3.72647e-07	2.98117e-05	2.94195e-05	RPL7A/RPL21/RPL26/RPL27/RPL34/RPS6/RPS18	7
stability	1	GO:0005198	structural molecule activity	8/21	308/5224	1.38078e-05	0.000552312	0.000545045	RPL7A/RPL21/RPL26/RPL27/RPL34/RPS6/RPS18/MATR3	8
stability	24	GO:0005509	calcium ion binding	16/84	137/5224	2.91087e-10	7.42272e-08	6.95545e-08	ANXA2/ANXA7/CAPN1/CDH17/DSG2/HPCAL1/NUCB1/PPP3CA/S100A6/S100A11/S100A13/SRI/EHD1/CHP1/SLC25A24/EFHD2	16
stability	24	GO:0048306	calcium-dependent protein binding	5/84	24/5224	3.18743e-05	0.00406397	0.00380813	ANXA2/ANXA7/S100A6/S100A11/CHP1	5
stability	24	GO:0023023	MHC protein complex binding	3/84	10/5224	0.00044369	0.0377137	0.0353396	ATP1B1/HSPA8/HSP90AA1	3
stability	24	GO:0048018	receptor ligand activity	4/84	25/5224	0.000608333	0.0387812	0.0363399	COPA/GMFB/MANF/NENF	4
stability	24	GO:0098632	cell-cell adhesion mediator activity	4/84	28/5224	0.000949153	0.0396212	0.037127	ANXA2/DSG2/DSP/S100A11	4
stability	24	GO:0008083	growth factor activity	3/84	13/5224	0.00102116	0.0396212	0.037127	GMFB/MANF/NENF	3
stability	24	GO:0030545	receptor regulator activity	4/84	29/5224	0.00108764	0.0396212	0.037127	COPA/GMFB/MANF/NENF	4
stability	24	GO:0050839	cell adhesion molecule binding	13/84	317/5224	0.00147174	0.0455058	0.0426411	ANXA2/ANXA7/CDH17/DSG2/DSP/EIF5/HSPA8/PPL/S100A11/EHD1/SND1/EFHD2/CHMP4B	13
stability	24	GO:0051082	unfolded protein binding	6/84	80/5224	0.00167843	0.0455058	0.0426411	HSPA8/HSP90AA1/NAP1L4/TRAP1/CLPX/AFG3L2	6
stability	24	GO:0098631	cell adhesion mediator activity	4/84	33/5224	0.00178454	0.0455058	0.0426411	ANXA2/DSG2/DSP/S100A11	4
stability	48	GO:0051082	unfolded protein binding	17/127	80/5224	3.43798e-12	1.00389e-09	9.51778e-10	CCT6A/HSPA8/HSPA9/HSP90AA1/HSP90AB1/NAP1L4/PPIB/TCP1/CCT3/TRAP1/CCT7/CCT4/CCT2/CCT8/CLPX/AFG3L2/CCT5	17
stability	48	GO:0005198	structural molecule activity	20/127	308/5224	4.33626e-05	0.00493206	0.00467604	ACTG1/MRPL49/COPB1/EPB41L2/PKP2/RPL4/RPL6/RPL7/RPL12/RPL15/RPL18/RPLP0/RPS13/SGTA/RPL14/COPB2/NUP153/COPG1/RPL13A/MRPS6	20
stability	48	GO:0003735	structural constituent of ribosome	12/127	127/5224	5.06719e-05	0.00493206	0.00467604	MRPL49/RPL4/RPL6/RPL7/RPL12/RPL15/RPL18/RPLP0/RPS13/RPL14/RPL13A/MRPS6	12
stability	48	GO:0044183	protein binding involved in protein folding	4/127	14/5224	0.000276072	0.0201533	0.0191071	HSPA8/HSPA9/HSPB1/CCT2	4
stability	48	GO:0045296	cadherin binding	16/127	269/5224	0.000723944	0.0422783	0.0400836	ANXA2/CTNND1/EIF5/HSPA8/HSP90AB1/PFN1/PKP2/RPL6/RPL15/RPL14/BZW1/WASF2/CCT8/MAPRE1/LIMA1/EFHD2	16

## Sheet: TableS2b
comparison	time_point	ID	Description	GeneRatio	BgRatio	pvalue	p.adjust	qvalue	geneID	Count
abundance	1	R-HSA-8868773	rRNA processing in the nucleus and cytosol	8/16	160/3719	9.4719e-08	9.03028e-06	6.14205e-06	FBL/RPL21/RPL37/RPS15/RPS18/RPS23/NIP7/NAT10	8
abundance	1	R-HSA-72312	rRNA processing	8/16	168/3719	1.38927e-07	9.03028e-06	6.14205e-06	FBL/RPL21/RPL37/RPS15/RPS18/RPS23/NIP7/NAT10	8
abundance	1	R-HSA-6791226	Major pathway of rRNA processing in the nucleolus and cytosol	7/16	153/3719	1.45736e-06	6.31521e-05	4.29537e-05	FBL/RPL21/RPL37/RPS15/RPS18/RPS23/NIP7	7
abundance	1	R-HSA-2408557	Selenocysteine synthesis	5/16	76/3719	1.14408e-05	0.000254628	0.000173188	RPL21/RPL37/RPS15/RPS18/RPS23	5
abundance	1	R-HSA-156902	Peptide chain elongation	5/16	77/3719	1.22048e-05	0.000254628	0.000173188	RPL21/RPL37/RPS15/RPS18/RPS23	5
abundance	1	R-HSA-192823	Viral mRNA Translation	5/16	77/3719	1.22048e-05	0.000254628	0.000173188	RPL21/RPL37/RPS15/RPS18/RPS23	5
abundance	1	R-HSA-72764	Eukaryotic Translation Termination	5/16	80/3719	1.4739e-05	0.000254628	0.000173188	RPL21/RPL37/RPS15/RPS18/RPS23	5
abundance	1	R-HSA-156842	Eukaryotic Translation Elongation	5/16	81/3719	1.56694e-05	0.000254628	0.000173188	RPL21/RPL37/RPS15/RPS18/RPS23	5
abundance	1	R-HSA-975956	Nonsense Mediated Decay (NMD) independent of the Exon Junction Complex (EJC)	5/16	83/3719	1.7668e-05	0.000255204	0.00017358	RPL21/RPL37/RPS15/RPS18/RPS23	5
abundance	1	R-HSA-72689	Formation of a pool of free 40S subunits	5/16	88/3719	2.35427e-05	0.000294057	0.000200006	RPL21/RPL37/RPS15/RPS18/RPS23	5
abundance	1	R-HSA-2408522	Selenoamino acid metabolism	5/16	89/3719	2.48817e-05	0.000294057	0.000200006	RPL21/RPL37/RPS15/RPS18/RPS23	5
abundance	1	R-HSA-1799339	SRP-dependent cotranslational protein targeting to membrane	5/16	96/3719	3.60038e-05	0.000356719	0.000242626	RPL21/RPL37/RPS15/RPS18/RPS23	5
abundance	1	R-HSA-156827	L13a-mediated translational silencing of Ceruloplasmin expression	5/16	98/3719	3.98013e-05	0.000356719	0.000242626	RPL21/RPL37/RPS15/RPS18/RPS23	5
abundance	1	R-HSA-72706	GTP hydrolysis and joining of the 60S ribosomal subunit	5/16	99/3719	4.18134e-05	0.000356719	0.000242626	RPL21/RPL37/RPS15/RPS18/RPS23	5
abundance	1	R-HSA-927802	Nonsense-Mediated Decay (NMD)	5/16	100/3719	4.39038e-05	0.000356719	0.000242626	RPL21/RPL37/RPS15/RPS18/RPS23	5
abundance	1	R-HSA-975957	Nonsense Mediated Decay (NMD) enhanced by the Exon Junction Complex (EJC)	5/16	100/3719	4.39038e-05	0.000356719	0.000242626	RPL21/RPL37/RPS15/RPS18/RPS23	5
abundance	1	R-HSA-72613	Eukaryotic Translation Initiation	5/16	105/3719	5.56071e-05	0.000401607	0.000273158	RPL21/RPL37/RPS15/RPS18/RPS23	5
abundance	1	R-HSA-72737	Cap-dependent Translation Initiation	5/16	105/3719	5.56071e-05	0.000401607	0.000273158	RPL21/RPL37/RPS15/RPS18/RPS23	5
abundance	1	R-HSA-168273	Influenza Viral RNA Transcription and Replication	5/16	115/3719	8.61906e-05	0.000589725	0.000401109	RPL21/RPL37/RPS15/RPS18/RPS23	5
abundance	1	R-HSA-168255	Influenza Life Cycle	5/16	123/3719	0.000118926	0.000773016	0.000525776	RPL21/RPL37/RPS15/RPS18/RPS23	5
abundance	1	R-HSA-168254	Influenza Infection	5/16	131/3719	0.000160533	0.000993773	0.000675926	RPL21/RPL37/RPS15/RPS18/RPS23	5
abundance	1	R-HSA-9010553	Regulation of expression of SLITs and ROBOs	5/16	135/3719	0.00018514	0.00109401	0.000744104	RPL21/RPL37/RPS15/RPS18/RPS23	5
abundance	1	R-HSA-72766	Translation	6/16	233/3719	0.00026665	0.00150715	0.00102511	RPL21/RPL37/RPS15/RPS18/RPS23/MRPS11	6
abundance	1	R-HSA-376176	Signaling by ROBO receptors	5/16	164/3719	0.00046134	0.00249893	0.00169968	RPL21/RPL37/RPS15/RPS18/RPS23	5
abundance	1	R-HSA-5663205	Infectious disease	6/16	284/3719	0.000781911	0.00406594	0.00276549	RPL21/RPL37/RPS15/RPS18/RPS23/TAF15	6
abundance	1	R-HSA-72695	Formation of the ternary complex, and subsequently, the 43S complex	3/16	46/3719	0.000886302	0.00443151	0.00301415	RPS15/RPS18/RPS23	3
abundance	1	R-HSA-72649	Translation initiation complex formation	3/16	53/3719	0.00134279	0.00601941	0.00409417	RPS15/RPS18/RPS23	3
abundance	1	R-HSA-72662	Activation of the mRNA upon binding of the cap-binding complex and eIFs, and subsequent binding to 43S	3/16	53/3719	0.00134279	0.00601941	0.00409417	RPS15/RPS18/RPS23	3
abundance	1	R-HSA-72702	Ribosomal scanning and start codon recognition	3/16	53/3719	0.00134279	0.00601941	0.00409417	RPS15/RPS18/RPS23	3
abundance	1	R-HSA-71291	Metabolism of amino acids and derivatives	5/16	225/3719	0.00195247	0.0084607	0.00575465	RPL21/RPL37/RPS15/RPS18/RPS23	5
abundance	1	R-HSA-109606	Intrinsic Pathway for Apoptosis	2/16	26/3719	0.00531115	0.0222726	0.015149	CASP3/DYNLL1	2
abundance	1	R-HSA-111465	Apoptotic cleavage of cellular proteins	2/16	27/3719	0.00572168	0.0230416	0.015672	CASP3/PLEC	2
abundance	1	R-HSA-422475	Axon guidance	5/16	289/3719	0.00584902	0.0230416	0.015672	RPL21/RPL37/RPS15/RPS18/RPS23	5
abundance	1	R-HSA-204998	Cell death signalling via NRAGE, NRIF and NADE	2/16	31/3719	0.0075044	0.0286933	0.0195161	CASP2/CASP3	2
abundance	1	R-HSA-75153	Apoptotic execution phase	2/16	34/3719	0.0089859	0.0333762	0.0227012	CASP3/PLEC	2
abundance	1	R-HSA-109581	Apoptosis	3/16	107/3719	0.00986903	0.0355718	0.0241946	CASP3/PLEC/DYNLL1	3
abundance	1	R-HSA-5357801	Programmed Cell Death	3/16	108/3719	0.0101243	0.0355718	0.0241946	CASP3/PLEC/DYNLL1	3
abundance	2	R-HSA-109606	Intrinsic Pathway for Apoptosis	2/5	26/3719	0.000464044	0.0301629	0.0224695	CASP3/DYNLL1	2
abundance	2	R-HSA-5368286	Mitochondrial translation initiation	2/5	68/3719	0.00317946	0.0475542	0.035425	MRPL33/MRPS11	2
abundance	2	R-HSA-5419276	Mitochondrial translation termination	2/5	68/3719	0.00317946	0.0475542	0.035425	MRPL33/MRPS11	2
abundance	2	R-HSA-5389840	Mitochondrial translation elongation	2/5	69/3719	0.00327259	0.0475542	0.035425	MRPL33/MRPS11	2
abundance	2	R-HSA-5368287	Mitochondrial translation	2/5	73/3719	0.00365802	0.0475542	0.035425	MRPL33/MRPS11	2
abundance	24	R-HSA-6790901	rRNA modification in the nucleus and cytosol	7/56	50/3719	7.23709e-06	0.0019323	0.00179784	NOP14/RRP9/BMS1/UTP14A/KRR1/NOL11/NAT10	7
abundance	24	R-HSA-8868773	rRNA processing in the nucleus and cytosol	10/56	160/3719	0.000105329	0.0140614	0.0130829	RPL37/RRP1/NOP14/RRP9/BMS1/UTP14A/KRR1/NOL11/NIP7/NAT10	10
abundance	24	R-HSA-72312	rRNA processing	10/56	168/3719	0.000158586	0.0141142	0.013132	RPL37/RRP1/NOP14/RRP9/BMS1/UTP14A/KRR1/NOL11/NIP7/NAT10	10
abundance	24	R-HSA-6791226	Major pathway of rRNA processing in the nucleolus and cytosol	9/56	153/3719	0.000384433	0.0256609	0.0238753	RPL37/RRP1/NOP14/RRP9/BMS1/UTP14A/KRR1/NOL11/NIP7	9
abundance	24	R-HSA-418990	Adherens junctions interactions	3/56	13/3719	0.00083135	0.0443941	0.041305	CDH1/CDH17/NECTIN1	3
abundance	48	R-HSA-8868773	rRNA processing in the nucleus and cytosol	69/192	160/3719	2.18686e-50	9.16296e-48	6.62965e-48	BYSL/DKC1/FBL/RPSA/RPL10A/SNU13/NOP2/RPL8/RPL12/RPL15/RPL30/RPL31/RPL34/RPL37/RPL36A/RPLP0/RPLP2/RPS3/RPS5/RPS7/RPS8/RPS12/RPS13/RPS14/RPS25/RPS27/NOP14/RRP9/DDX21/WDR46/BMS1/MPHOSPH10/NOP56/TBL3/UTP14A/WDR3/DDX52/KRR1/PDCD11/WDR43/PES1/DCAF13/NOL11/SENP3/GNL3/PELP1/DIMT1/UTP20/RRP7A/UTP18/NIP7/NOP58/GAR1/TEX10/HEATR1/NAT10/UTP6/PNO1/UTP3/WDR18/NOL6/NOC4L/NOL9/LAS1L/RIOK1/WDR75/UTP4/IMP4/WDR36	69
abundance	48	R-HSA-72312	rRNA processing	69/192	168/3719	1.28641e-48	2.69503e-46	1.94993e-46	BYSL/DKC1/FBL/RPSA/RPL10A/SNU13/NOP2/RPL8/RPL12/RPL15/RPL30/RPL31/RPL34/RPL37/RPL36A/RPLP0/RPLP2/RPS3/RPS5/RPS7/RPS8/RPS12/RPS13/RPS14/RPS25/RPS27/NOP14/RRP9/DDX21/WDR46/BMS1/MPHOSPH10/NOP56/TBL3/UTP14A/WDR3/DDX52/KRR1/PDCD11/WDR43/PES1/DCAF13/NOL11/SENP3/GNL3/PELP1/DIMT1/UTP20/RRP7A/UTP18/NIP7/NOP58/GAR1/TEX10/HEATR1/NAT10/UTP6/PNO1/UTP3/WDR18/NOL6/NOC4L/NOL9/LAS1L/RIOK1/WDR75/UTP4/IMP4/WDR36	69
abundance	48	R-HSA-6791226	Major pathway of rRNA processing in the nucleolus and cytosol	64/192	153/3719	2.00665e-45	2.80263e-43	2.02778e-43	BYSL/FBL/RPSA/RPL10A/SNU13/RPL8/RPL12/RPL15/RPL30/RPL31/RPL34/RPL37/RPL36A/RPLP0/RPLP2/RPS3/RPS5/RPS7/RPS8/RPS12/RPS13/RPS14/RPS25/RPS27/NOP14/RRP9/DDX21/WDR46/BMS1/MPHOSPH10/NOP56/TBL3/UTP14A/WDR3/DDX52/KRR1/PDCD11/WDR43/PES1/DCAF13/NOL11/SENP3/GNL3/PELP1/UTP20/RRP7A/UTP18/NIP7/NOP58/TEX10/HEATR1/UTP6/PNO1/UTP3/WDR18/NOL6/NOC4L/NOL9/LAS1L/RIOK1/WDR75/UTP4/IMP4/WDR36	64
abundance	48	R-HSA-6790901	rRNA modification in the nucleus and cytosol	38/192	50/3719	2.15532e-40	2.2577e-38	1.6335e-38	DKC1/FBL/SNU13/NOP2/RPS7/RPS14/NOP14/RRP9/WDR46/BMS1/MPHOSPH10/NOP56/TBL3/UTP14A/WDR3/DDX52/KRR1/PDCD11/WDR43/DCAF13/NOL11/DIMT1/UTP20/RRP7A/UTP18/NOP58/GAR1/HEATR1/NAT10/UTP6/PNO1/UTP3/NOL6/NOC4L/WDR75/UTP4/IMP4/WDR36	38
abundance	48	R-HSA-168273	Influenza Viral RNA Transcription and Replication	40/192	115/3719	3.26914e-24	2.73954e-22	1.98213e-22	RPSA/RPL10A/NUP98/RANBP2/RPL8/RPL12/RPL15/RPL30/RPL31/RPL34/RPL37/RPL36A/RPLP0/RPLP2/RPS3/RPS5/RPS7/RPS8/RPS12/RPS13/RPS14/RPS25/RPS27/NUP214/NUP155/NUP93/NUP58/NUP153/NUP205/NUP160/NUP188/NUP62/NUP54/NDC1/NUP133/NUP107/NUP85/SEH1L/NUP35/NUP43	40
abundance	48	R-HSA-168254	Influenza Infection	42/192	131/3719	8.12868e-24	5.67653e-22	4.10712e-22	RPSA/RPL10A/NUP98/EIF2AK2/RANBP2/RPL8/RPL12/RPL15/RPL30/RPL31/RPL34/RPL37/RPL36A/RPLP0/RPLP2/RPS3/RPS5/RPS7/RPS8/RPS12/RPS13/RPS14/RPS25/RPS27/NUP214/NUP155/ISG15/NUP93/NUP58/NUP153/NUP205/NUP160/NUP188/NUP62/NUP54/NDC1/NUP133/NUP107/NUP85/SEH1L/NUP35/NUP43	42
abundance	48	R-HSA-168255	Influenza Life Cycle	40/192	123/3719	6.10278e-23	3.65295e-21	2.64301e-21	RPSA/RPL10A/NUP98/RANBP2/RPL8/RPL12/RPL15/RPL30/RPL31/RPL34/RPL37/RPL36A/RPLP0/RPLP2/RPS3/RPS5/RPS7/RPS8/RPS12/RPS13/RPS14/RPS25/RPS27/NUP214/NUP155/NUP93/NUP58/NUP153/NUP205/NUP160/NUP188/NUP62/NUP54/NDC1/NUP133/NUP107/NUP85/SEH1L/NUP35/NUP43	40
abundance	48	R-HSA-170822	Regulation of Glucokinase by Glucokinase Regulatory Protein	19/192	26/3719	6.99333e-20	3.66276e-18	2.6501e-18	NUP98/RANBP2/NUP214/NUP155/NUP93/NUP58/NUP153/NUP205/NUP160/NUP188/NUP62/NUP54/NDC1/NUP133/NUP107/NUP85/SEH1L/NUP35/NUP43	19
abundance	48	R-HSA-180910	Vpr-mediated nuclear import of PICs	20/192	30/3719	1.30479e-19	6.07453e-18	4.39509e-18	NUP98/RANBP2/NUP214/BANF1/NUP155/NUP93/NUP58/NUP153/NUP205/NUP160/NUP188/NUP62/NUP54/NDC1/NUP133/NUP107/NUP85/SEH1L/NUP35/NUP43	20
abundance	48	R-HSA-3232142	SUMOylation of ubiquitinylation proteins	20/192	31/3719	3.51406e-19	1.47239e-17	1.06531e-17	NUP98/RANBP2/TRIM27/NUP214/NUP155/NUP93/NUP58/NUP153/NUP205/NUP160/NUP188/NUP62/NUP54/NDC1/NUP133/NUP107/NUP85/SEH1L/NUP35/NUP43	20
abundance	48	R-HSA-168276	NS1 Mediated Effects on Host Pathways	21/192	35/3719	3.9154e-19	1.49141e-17	1.07908e-17	NUP98/EIF2AK2/RANBP2/NUP214/NUP155/ISG15/NUP93/NUP58/NUP153/NUP205/NUP160/NUP188/NUP62/NUP54/NDC1/NUP133/NUP107/NUP85/SEH1L/NUP35/NUP43	21
abundance	48	R-HSA-168271	Transport of Ribonucleoproteins into the Host Nucleus	19/192	28/3719	6.7045e-19	2.00656e-17	1.4518e-17	NUP98/RANBP2/NUP214/NUP155/NUP93/NUP58/NUP153/NUP205/NUP160/NUP188/NUP62/NUP54/NDC1/NUP133/NUP107/NUP85/SEH1L/NUP35/NUP43	19
abundance	48	R-HSA-168274	Export of Viral Ribonucleoproteins from Nucleus	19/192	28/3719	6.7045e-19	2.00656e-17	1.4518e-17	NUP98/RANBP2/NUP214/NUP155/NUP93/NUP58/NUP153/NUP205/NUP160/NUP188/NUP62/NUP54/NDC1/NUP133/NUP107/NUP85/SEH1L/NUP35/NUP43	19
abundance	48	R-HSA-168333	NEP/NS2 Interacts with the Cellular Export Machinery	19/192	28/3719	6.7045e-19	2.00656e-17	1.4518e-17	NUP98/RANBP2/NUP214/NUP155/NUP93/NUP58/NUP153/NUP205/NUP160/NUP188/NUP62/NUP54/NDC1/NUP133/NUP107/NUP85/SEH1L/NUP35/NUP43	19
abundance	48	R-HSA-3301854	Nuclear Pore Complex (NPC) Disassembly	20/192	32/3719	8.95515e-19	2.35196e-17	1.70171e-17	CCNB1/NUP98/RANBP2/NUP214/NUP155/NUP93/NUP58/NUP153/NUP205/NUP160/NUP188/NUP62/NUP54/NDC1/NUP133/NUP107/NUP85/SEH1L/NUP35/NUP43	20
abundance	48	R-HSA-168253	Host Interactions with Influenza Factors	21/192	36/3719	8.98124e-19	2.35196e-17	1.70171e-17	NUP98/EIF2AK2/RANBP2/NUP214/NUP155/ISG15/NUP93/NUP58/NUP153/NUP205/NUP160/NUP188/NUP62/NUP54/NDC1/NUP133/NUP107/NUP85/SEH1L/NUP35/NUP43	21
abundance	48	R-HSA-4085377	SUMOylation of SUMOylation proteins	19/192	29/3719	1.85783e-18	4.57901e-17	3.31304e-17	NUP98/RANBP2/NUP214/NUP155/NUP93/NUP58/NUP153/NUP205/NUP160/NUP188/NUP62/NUP54/NDC1/NUP133/NUP107/NUP85/SEH1L/NUP35/NUP43	19
abundance	48	R-HSA-176033	Interactions of Vpr with host cellular proteins	20/192	33/3719	2.17238e-18	5.05681e-17	3.65874e-17	NUP98/RANBP2/NUP214/BANF1/NUP155/NUP93/NUP58/NUP153/NUP205/NUP160/NUP188/NUP62/NUP54/NDC1/NUP133/NUP107/NUP85/SEH1L/NUP35/NUP43	20
abundance	48	R-HSA-180746	Nuclear import of Rev protein	19/192	30/3719	4.84145e-18	1.05623e-16	7.64213e-17	NUP98/RANBP2/NUP214/NUP155/NUP93/NUP58/NUP153/NUP205/NUP160/NUP188/NUP62/NUP54/NDC1/NUP133/NUP107/NUP85/SEH1L/NUP35/NUP43	19
abundance	48	R-HSA-4570464	SUMOylation of RNA binding proteins	20/192	34/3719	5.04169e-18	1.05623e-16	7.64213e-17	NUP98/RANBP2/NUP214/NUP155/NUP93/NUP58/NUP153/NUP205/NUP160/NUP188/NUP62/NOP58/NUP54/NDC1/NUP133/NUP107/NUP85/SEH1L/NUP35/NUP43	20
abundance	48	R-HSA-159227	Transport of the SLBP independent Mature mRNA	19/192	31/3719	1.19507e-17	2.27606e-16	1.64679e-16	NUP98/RANBP2/NUP214/NUP155/NUP93/NUP58/NUP153/NUP205/NUP160/NUP188/NUP62/NUP54/NDC1/NUP133/NUP107/NUP85/SEH1L/NUP35/NUP43	19
abundance	48	R-HSA-165054	Rev-mediated nuclear export of HIV RNA	19/192	31/3719	1.19507e-17	2.27606e-16	1.64679e-16	NUP98/RANBP2/NUP214/NUP155/NUP93/NUP58/NUP153/NUP205/NUP160/NUP188/NUP62/NUP54/NDC1/NUP133/NUP107/NUP85/SEH1L/NUP35/NUP43	19
abundance	48	R-HSA-159230	Transport of the SLBP Dependant Mature mRNA	19/192	32/3719	2.81082e-17	5.12058e-16	3.70488e-16	NUP98/RANBP2/NUP214/NUP155/NUP93/NUP58/NUP153/NUP205/NUP160/NUP188/NUP62/NUP54/NDC1/NUP133/NUP107/NUP85/SEH1L/NUP35/NUP43	19
abundance	48	R-HSA-177243	Interactions of Rev with host cellular proteins	19/192	33/3719	6.33069e-17	1.10523e-15	7.99666e-16	NUP98/RANBP2/NUP214/NUP155/NUP93/NUP58/NUP153/NUP205/NUP160/NUP188/NUP62/NUP54/NDC1/NUP133/NUP107/NUP85/SEH1L/NUP35/NUP43	19
abundance	48	R-HSA-2980766	Nuclear Envelope Breakdown	21/192	45/3719	4.04961e-16	6.78714e-15	4.91068e-15	CCNB1/NUP98/RANBP2/NUP214/BANF1/NUP155/NUP93/NUP58/NUP153/NUP205/NUP160/NUP188/NUP62/NUP54/NDC1/NUP133/NUP107/NUP85/SEH1L/NUP35/NUP43	21
abundance	48	R-HSA-168325	Viral Messenger RNA Synthesis	19/192	36/3719	5.79854e-16	8.99847e-15	6.51064e-15	NUP98/RANBP2/NUP214/NUP155/NUP93/NUP58/NUP153/NUP205/NUP160/NUP188/NUP62/NUP54/NDC1/NUP133/NUP107/NUP85/SEH1L/NUP35/NUP43	19
abundance	48	R-HSA-4551638	SUMOylation of chromatin organization proteins	19/192	36/3719	5.79854e-16	8.99847e-15	6.51064e-15	NUP98/RANBP2/NUP214/NUP155/NUP93/NUP58/NUP153/NUP205/NUP160/NUP188/NUP62/NUP54/NDC1/NUP133/NUP107/NUP85/SEH1L/NUP35/NUP43	19
abundance	48	R-HSA-4615885	SUMOylation of DNA replication proteins	19/192	37/3719	1.13886e-15	1.70422e-14	1.23305e-14	NUP98/RANBP2/NUP214/NUP155/NUP93/NUP58/NUP153/NUP205/NUP160/NUP188/NUP62/NUP54/NDC1/NUP133/NUP107/NUP85/SEH1L/NUP35/NUP43	19
abundance	48	R-HSA-159231	Transport of Mature mRNA Derived from an Intronless Transcript	19/192	38/3719	2.17629e-15	3.03955e-14	2.1992e-14	NUP98/RANBP2/NUP214/NUP155/NUP93/NUP58/NUP153/NUP205/NUP160/NUP188/NUP62/NUP54/NDC1/NUP133/NUP107/NUP85/SEH1L/NUP35/NUP43	19
abundance	48	R-HSA-5578749	Transcriptional regulation by small RNAs	19/192	38/3719	2.17629e-15	3.03955e-14	2.1992e-14	NUP98/RANBP2/NUP214/NUP155/NUP93/NUP58/NUP153/NUP205/NUP160/NUP188/NUP62/NUP54/NDC1/NUP133/NUP107/NUP85/SEH1L/NUP35/NUP43	19
abundance	48	R-HSA-159234	Transport of Mature mRNAs Derived from Intronless Transcripts	19/192	39/3719	4.05478e-15	5.48049e-14	3.96528e-14	NUP98/RANBP2/NUP214/NUP155/NUP93/NUP58/NUP153/NUP205/NUP160/NUP188/NUP62/NUP54/NDC1/NUP133/NUP107/NUP85/SEH1L/NUP35/NUP43	19
abundance	48	R-HSA-1169410	Antiviral mechanism by IFN-stimulated genes	22/192	61/3719	5.59639e-14	7.32778e-13	5.30185e-13	NUP98/OAS1/EIF2AK2/RANBP2/NUP214/NUP155/ISG15/NUP93/NUP58/NUP153/NUP205/NUP160/NUP188/NUP62/NUP54/NDC1/NUP133/NUP107/NUP85/SEH1L/NUP35/NUP43	22
abundance	48	R-HSA-191859	snRNP Assembly	19/192	44/3719	6.59932e-14	8.13269e-13	5.88422e-13	NUP98/RANBP2/NUP214/NUP155/NUP93/NUP58/NUP153/NUP205/NUP160/NUP188/NUP62/NUP54/NDC1/NUP133/NUP107/NUP85/SEH1L/NUP35/NUP43	19
abundance	48	R-HSA-194441	Metabolism of non-coding RNA	19/192	44/3719	6.59932e-14	8.13269e-13	5.88422e-13	NUP98/RANBP2/NUP214/NUP155/NUP93/NUP58/NUP153/NUP205/NUP160/NUP188/NUP62/NUP54/NDC1/NUP133/NUP107/NUP85/SEH1L/NUP35/NUP43	19
abundance	48	R-HSA-1169408	ISG15 antiviral mechanism	21/192	57/3719	1.32781e-13	1.58958e-12	1.1501e-12	NUP98/EIF2AK2/RANBP2/NUP214/NUP155/ISG15/NUP93/NUP58/NUP153/NUP205/NUP160/NUP188/NUP62/NUP54/NDC1/NUP133/NUP107/NUP85/SEH1L/NUP35/NUP43	21
abundance	48	R-HSA-211000	Gene Silencing by RNA	19/192	48/3719	4.50505e-13	5.24338e-12	3.79373e-12	NUP98/RANBP2/NUP214/NUP155/NUP93/NUP58/NUP153/NUP205/NUP160/NUP188/NUP62/NUP54/NDC1/NUP133/NUP107/NUP85/SEH1L/NUP35/NUP43	19
abundance	48	R-HSA-70171	Glycolysis	20/192	54/3719	4.6898e-13	5.31089e-12	3.84257e-12	NUP98/PRKACA/RANBP2/NUP214/NUP155/NUP93/NUP58/NUP153/NUP205/NUP160/NUP188/NUP62/NUP54/NDC1/NUP133/NUP107/NUP85/SEH1L/NUP35/NUP43	20
abundance	48	R-HSA-6784531	tRNA processing in the nucleus	19/192	49/3719	7.03015e-13	7.75167e-12	5.60854e-12	NUP98/RANBP2/NUP214/NUP155/NUP93/NUP58/NUP153/NUP205/NUP160/NUP188/NUP62/NUP54/NDC1/NUP133/NUP107/NUP85/SEH1L/NUP35/NUP43	19
abundance	48	R-HSA-3108214	SUMOylation of DNA damage response and repair proteins	19/192	50/3719	1.08333e-12	1.16388e-11	8.42102e-12	NUP98/RANBP2/NUP214/NUP155/NUP93/NUP58/NUP153/NUP205/NUP160/NUP188/NUP62/NUP54/NDC1/NUP133/NUP107/NUP85/SEH1L/NUP35/NUP43	19
abundance	48	R-HSA-159236	Transport of Mature mRNA derived from an Intron-Containing Transcript	20/192	60/3719	4.65445e-12	4.87553e-11	3.52758e-11	GLE1/NUP98/RANBP2/NUP214/NUP155/NUP93/NUP58/NUP153/NUP205/NUP160/NUP188/NUP62/NUP54/NDC1/NUP133/NUP107/NUP85/SEH1L/NUP35/NUP43	20
abundance	48	R-HSA-5663205	Infectious disease	44/192	284/3719	6.82329e-12	6.97307e-11	5.04521e-11	RPSA/RPL10A/NUP98/EIF2AK2/RANBP2/RPL8/RPL12/RPL15/RPL30/RPL31/RPL34/RPL37/RPL36A/RPLP0/RPLP2/RPS3/RPS5/RPS7/RPS8/RPS12/RPS13/RPS14/RPS25/RPS27/NUP214/BANF1/AP1M1/NUP155/ISG15/NUP93/NUP58/NUP153/NUP205/NUP160/NUP188/NUP62/NUP54/NDC1/NUP133/NUP107/NUP85/SEH1L/NUP35/NUP43	44
abundance	48	R-HSA-68875	Mitotic Prophase	21/192	70/3719	1.32944e-11	1.32628e-10	9.59597e-11	CCNB1/NUP98/RANBP2/NUP214/BANF1/NUP155/NUP93/NUP58/NUP153/NUP205/NUP160/NUP188/NUP62/NUP54/NDC1/NUP133/NUP107/NUP85/SEH1L/NUP35/NUP43	21
abundance	48	R-HSA-913531	Interferon Signaling	23/192	85/3719	1.43227e-11	1.39563e-10	1.00978e-10	NUP98/OAS1/EIF2AK2/RANBP2/STAT2/NUP214/NUP155/ISG15/NUP93/NUP58/NUP153/NUP205/NUP160/NUP188/NUP62/NUP54/NDC1/NUP133/NUP107/NUP85/SEH1L/NUP35/NUP43	23
abundance	48	R-HSA-70326	Glucose metabolism	20/192	65/3719	2.50552e-11	2.38594e-10	1.72629e-10	NUP98/PRKACA/RANBP2/NUP214/NUP155/NUP93/NUP58/NUP153/NUP205/NUP160/NUP188/NUP62/NUP54/NDC1/NUP133/NUP107/NUP85/SEH1L/NUP35/NUP43	20
abundance	48	R-HSA-3371453	Regulation of HSF1-mediated heat shock response	19/192	60/3719	4.61522e-11	4.29728e-10	3.1092e-10	NUP98/RANBP2/NUP214/NUP155/NUP93/NUP58/NUP153/NUP205/NUP160/NUP188/NUP62/NUP54/NDC1/NUP133/NUP107/NUP85/SEH1L/NUP35/NUP43	19
abundance	48	R-HSA-2408557	Selenocysteine synthesis	21/192	76/3719	7.63025e-11	6.95016e-10	5.02863e-10	RPSA/RPL10A/RPL8/RPL12/RPL15/RPL30/RPL31/RPL34/RPL37/RPL36A/RPLP0/RPLP2/RPS3/RPS5/RPS7/RPS8/RPS12/RPS13/RPS14/RPS25/RPS27	21
abundance	48	R-HSA-72202	Transport of Mature Transcript to Cytoplasm	20/192	69/3719	8.51857e-11	7.59421e-10	5.49462e-10	GLE1/NUP98/RANBP2/NUP214/NUP155/NUP93/NUP58/NUP153/NUP205/NUP160/NUP188/NUP62/NUP54/NDC1/NUP133/NUP107/NUP85/SEH1L/NUP35/NUP43	20
abundance	48	R-HSA-156902	Peptide chain elongation	21/192	77/3719	1.00246e-10	8.57209e-10	6.20214e-10	RPSA/RPL10A/RPL8/RPL12/RPL15/RPL30/RPL31/RPL34/RPL37/RPL36A/RPLP0/RPLP2/RPS3/RPS5/RPS7/RPS8/RPS12/RPS13/RPS14/RPS25/RPS27	21
abundance	48	R-HSA-192823	Viral mRNA Translation	21/192	77/3719	1.00246e-10	8.57209e-10	6.20214e-10	RPSA/RPL10A/RPL8/RPL12/RPL15/RPL30/RPL31/RPL34/RPL37/RPL36A/RPLP0/RPLP2/RPS3/RPS5/RPS7/RPS8/RPS12/RPS13/RPS14/RPS25/RPS27	21
abundance	48	R-HSA-72764	Eukaryotic Translation Termination	21/192	80/3719	2.21e-10	1.85198e-09	1.33996e-09	RPSA/RPL10A/RPL8/RPL12/RPL15/RPL30/RPL31/RPL34/RPL37/RPL36A/RPLP0/RPLP2/RPS3/RPS5/RPS7/RPS8/RPS12/RPS13/RPS14/RPS25/RPS27	21
abundance	48	R-HSA-156842	Eukaryotic Translation Elongation	21/192	81/3719	2.85064e-10	2.30251e-09	1.66593e-09	RPSA/RPL10A/RPL8/RPL12/RPL15/RPL30/RPL31/RPL34/RPL37/RPL36A/RPLP0/RPLP2/RPS3/RPS5/RPS7/RPS8/RPS12/RPS13/RPS14/RPS25/RPS27	21
abundance	48	R-HSA-2408522	Selenoamino acid metabolism	22/192	89/3719	2.85753e-10	2.30251e-09	1.66593e-09	RPSA/RPL10A/RPL8/RPL12/RPL15/RPL30/RPL31/RPL34/RPL37/RPL36A/RPLP0/RPLP2/RPS3/RPS5/RPS7/RPS8/RPS12/RPS13/RPS14/RPS25/RPS27/INMT	22
abundance	48	R-HSA-975956	Nonsense Mediated Decay (NMD) independent of the Exon Junction Complex (EJC)	21/192	83/3719	4.68316e-10	3.70235e-09	2.67875e-09	RPSA/RPL10A/RPL8/RPL12/RPL15/RPL30/RPL31/RPL34/RPL37/RPL36A/RPLP0/RPLP2/RPS3/RPS5/RPS7/RPS8/RPS12/RPS13/RPS14/RPS25/RPS27	21
abundance	48	R-HSA-72766	Translation	36/192	233/3719	8.83359e-10	6.85421e-09	4.95921e-09	RPSA/RPL10A/RPL8/RPL12/RPL15/MRPL23/RPL30/RPL31/RPL34/RPL37/RPL36A/RPLP0/RPLP2/RPS3/RPS5/RPS7/RPS8/RPS12/RPS13/RPS14/RPS25/RPS27/MRPL3/MRPL13/MRPL18/MRPL22/MRPL4/MRPL39/MRPS18A/MRPS22/MRPS26/MRPS11/MRPS5/MRPL41/MRPS34/MRPL24	36
abundance	48	R-HSA-72689	Formation of a pool of free 40S subunits	21/192	88/3719	1.51252e-09	1.15227e-08	8.33695e-09	RPSA/RPL10A/RPL8/RPL12/RPL15/RPL30/RPL31/RPL34/RPL37/RPL36A/RPLP0/RPLP2/RPS3/RPS5/RPS7/RPS8/RPS12/RPS13/RPS14/RPS25/RPS27	21
abundance	48	R-HSA-3108232	SUMO E3 ligases SUMOylate target proteins	21/192	90/3719	2.35702e-09	1.76356e-08	1.27598e-08	NUP98/RANBP2/TRIM27/NUP214/NUP155/NUP93/NUP58/NUP153/NUP205/NUP160/NUP188/NUP62/NOP58/NUP54/NDC1/NUP133/NUP107/NUP85/SEH1L/NUP35/NUP43	21
abundance	48	R-HSA-2990846	SUMOylation	21/192	92/3719	3.62422e-09	2.66412e-08	1.92756e-08	NUP98/RANBP2/TRIM27/NUP214/NUP155/NUP93/NUP58/NUP153/NUP205/NUP160/NUP188/NUP62/NOP58/NUP54/NDC1/NUP133/NUP107/NUP85/SEH1L/NUP35/NUP43	21
abundance	48	R-HSA-3371556	Cellular response to heat stress	19/192	76/3719	4.15363e-09	3.00064e-08	2.17104e-08	NUP98/RANBP2/NUP214/NUP155/NUP93/NUP58/NUP153/NUP205/NUP160/NUP188/NUP62/NUP54/NDC1/NUP133/NUP107/NUP85/SEH1L/NUP35/NUP43	19
abundance	48	R-HSA-1799339	SRP-dependent cotranslational protein targeting to membrane	21/192	96/3719	8.2527e-09	5.86081e-08	4.24046e-08	RPSA/RPL10A/RPL8/RPL12/RPL15/RPL30/RPL31/RPL34/RPL37/RPL36A/RPLP0/RPLP2/RPS3/RPS5/RPS7/RPS8/RPS12/RPS13/RPS14/RPS25/RPS27	21
abundance	48	R-HSA-156827	L13a-mediated translational silencing of Ceruloplasmin expression	21/192	98/3719	1.22359e-08	8.54474e-08	6.18235e-08	RPSA/RPL10A/RPL8/RPL12/RPL15/RPL30/RPL31/RPL34/RPL37/RPL36A/RPLP0/RPLP2/RPS3/RPS5/RPS7/RPS8/RPS12/RPS13/RPS14/RPS25/RPS27	21
abundance	48	R-HSA-71387	Metabolism of carbohydrates	25/192	136/3719	1.28626e-08	8.83515e-08	6.39247e-08	SLC26A2/GPC3/GNS/HSPG2/NUP98/PRKACA/RANBP2/SDC4/NUP214/NUP155/NUP93/NUP58/NUP153/NUP205/NUP160/NUP188/NUP62/NUP54/NDC1/NUP133/NUP107/NUP85/SEH1L/NUP35/NUP43	25
abundance	48	R-HSA-72706	GTP hydrolysis and joining of the 60S ribosomal subunit	21/192	99/3719	1.4837e-08	1.00269e-07	7.25477e-08	RPSA/RPL10A/RPL8/RPL12/RPL15/RPL30/RPL31/RPL34/RPL37/RPL36A/RPLP0/RPLP2/RPS3/RPS5/RPS7/RPS8/RPS12/RPS13/RPS14/RPS25/RPS27	21
abundance	48	R-HSA-927802	Nonsense-Mediated Decay (NMD)	21/192	100/3719	1.79427e-08	1.17468e-07	8.49915e-08	RPSA/RPL10A/RPL8/RPL12/RPL15/RPL30/RPL31/RPL34/RPL37/RPL36A/RPLP0/RPLP2/RPS3/RPS5/RPS7/RPS8/RPS12/RPS13/RPS14/RPS25/RPS27	21
abundance	48	R-HSA-975957	Nonsense Mediated Decay (NMD) enhanced by the Exon Junction Complex (EJC)	21/192	100/3719	1.79427e-08	1.17468e-07	8.49915e-08	RPSA/RPL10A/RPL8/RPL12/RPL15/RPL30/RPL31/RPL34/RPL37/RPL36A/RPLP0/RPLP2/RPS3/RPS5/RPS7/RPS8/RPS12/RPS13/RPS14/RPS25/RPS27	21
abundance	48	R-HSA-72306	tRNA processing	19/192	84/3719	2.48738e-08	1.6034e-07	1.16011e-07	NUP98/RANBP2/NUP214/NUP155/NUP93/NUP58/NUP153/NUP205/NUP160/NUP188/NUP62/NUP54/NDC1/NUP133/NUP107/NUP85/SEH1L/NUP35/NUP43	19
abundance	48	R-HSA-162909	Host Interactions of HIV factors	21/192	104/3719	3.73986e-08	2.37425e-07	1.71783e-07	NUP98/RANBP2/NUP214/BANF1/AP1M1/NUP155/NUP93/NUP58/NUP153/NUP205/NUP160/NUP188/NUP62/NUP54/NDC1/NUP133/NUP107/NUP85/SEH1L/NUP35/NUP43	21
abundance	48	R-HSA-72613	Eukaryotic Translation Initiation	21/192	105/3719	4.46602e-08	2.75186e-07	1.99104e-07	RPSA/RPL10A/RPL8/RPL12/RPL15/RPL30/RPL31/RPL34/RPL37/RPL36A/RPLP0/RPLP2/RPS3/RPS5/RPS7/RPS8/RPS12/RPS13/RPS14/RPS25/RPS27	21
abundance	48	R-HSA-72737	Cap-dependent Translation Initiation	21/192	105/3719	4.46602e-08	2.75186e-07	1.99104e-07	RPSA/RPL10A/RPL8/RPL12/RPL15/RPL30/RPL31/RPL34/RPL37/RPL36A/RPLP0/RPLP2/RPS3/RPS5/RPS7/RPS8/RPS12/RPS13/RPS14/RPS25/RPS27	21
abundance	48	R-HSA-162599	Late Phase of HIV Life Cycle	19/192	100/3719	4.78624e-07	2.90643e-06	2.10288e-06	NUP98/RANBP2/NUP214/NUP155/NUP93/NUP58/NUP153/NUP205/NUP160/NUP188/NUP62/NUP54/NDC1/NUP133/NUP107/NUP85/SEH1L/NUP35/NUP43	19
abundance	48	R-HSA-162587	HIV Life Cycle	20/192	110/3719	4.96579e-07	2.97238e-06	2.1506e-06	NUP98/RANBP2/NUP214/BANF1/NUP155/NUP93/NUP58/NUP153/NUP205/NUP160/NUP188/NUP62/NUP54/NDC1/NUP133/NUP107/NUP85/SEH1L/NUP35/NUP43	20
abundance	48	R-HSA-5368286	Mitochondrial translation initiation	15/192	68/3719	1.12805e-06	6.5646e-06	4.74967e-06	MRPL23/MRPL3/MRPL13/MRPL18/MRPL22/MRPL4/MRPL39/MRPS18A/MRPS22/MRPS26/MRPS11/MRPS5/MRPL41/MRPS34/MRPL24	15
abundance	48	R-HSA-5419276	Mitochondrial translation termination	15/192	68/3719	1.12805e-06	6.5646e-06	4.74967e-06	MRPL23/MRPL3/MRPL13/MRPL18/MRPL22/MRPL4/MRPL39/MRPS18A/MRPS22/MRPS26/MRPS11/MRPS5/MRPL41/MRPS34/MRPL24	15
abundance	48	R-HSA-5389840	Mitochondrial translation elongation	15/192	69/3719	1.37669e-06	7.9018e-06	5.71717e-06	MRPL23/MRPL3/MRPL13/MRPL18/MRPL22/MRPL4/MRPL39/MRPS18A/MRPS22/MRPS26/MRPS11/MRPS5/MRPL41/MRPS34/MRPL24	15
abundance	48	R-HSA-5368287	Mitochondrial translation	15/192	73/3719	2.93904e-06	1.66413e-05	1.20405e-05	MRPL23/MRPL3/MRPL13/MRPL18/MRPL22/MRPL4/MRPL39/MRPS18A/MRPS22/MRPS26/MRPS11/MRPS5/MRPL41/MRPS34/MRPL24	15
abundance	48	R-HSA-9010553	Regulation of expression of SLITs and ROBOs	21/192	135/3719	3.66688e-06	2.04856e-05	1.48219e-05	RPSA/RPL10A/RPL8/RPL12/RPL15/RPL30/RPL31/RPL34/RPL37/RPL36A/RPLP0/RPLP2/RPS3/RPS5/RPS7/RPS8/RPS12/RPS13/RPS14/RPS25/RPS27	21
abundance	48	R-HSA-376176	Signaling by ROBO receptors	22/192	164/3719	2.50093e-05	0.00013788	9.97601e-05	RPSA/RPL10A/PRKACA/RPL8/RPL12/RPL15/RPL30/RPL31/RPL34/RPL37/RPL36A/RPLP0/RPLP2/RPS3/RPS5/RPS7/RPS8/RPS12/RPS13/RPS14/RPS25/RPS27	22
abundance	48	R-HSA-975634	Retinoid metabolism and transport	6/192	14/3719	3.71717e-05	0.000202272	0.000146349	APOB/GPC3/HSPG2/LDLR/LRP2/SDC4	6
abundance	48	R-HSA-6806667	Metabolism of fat-soluble vitamins	6/192	15/3719	5.93084e-05	0.000318592	0.00023051	APOB/GPC3/HSPG2/LDLR/LRP2/SDC4	6
abundance	48	R-HSA-1280215	Cytokine Signaling in Immune system	28/192	254/3719	7.68555e-05	0.000403737	0.000292115	LAMA5/NUP98/OAS1/PRKACA/EIF2AK2/RANBP2/RPLP0/STAT2/NUP214/SOCS2/NUP155/ISG15/NUP93/NUP58/NUP153/NUP205/NUP160/NUP188/NUP62/PDCD4/NUP54/NDC1/NUP133/NUP107/NUP85/SEH1L/NUP35/NUP43	28
abundance	48	R-HSA-2187338	Visual phototransduction	7/192	22/3719	7.70858e-05	0.000403737	0.000292115	APOB/GPC3/HSPG2/LDLR/LRP2/SDC4/METAP2	7
abundance	48	R-HSA-72695	Formation of the ternary complex, and subsequently, the 43S complex	10/192	46/3719	8.50313e-05	0.000439853	0.000318246	RPSA/RPS3/RPS5/RPS7/RPS8/RPS12/RPS13/RPS14/RPS25/RPS27	10
abundance	48	R-HSA-5250924	B-WICH complex positively regulates rRNA expression	7/192	23/3719	0.000106017	0.000541722	0.00039195	DDX21/POLR1C/MYBBP1A/CD3EAP/POLR1A/POLR1E/POLR1B	7
abundance	48	R-HSA-3000171	Non-integrin membrane-ECM interactions	7/192	24/3719	0.0001432	0.000722903	0.00052304	HSPG2/ITGA2/LAMA5/LAMC2/SDC4/THBS1/LAMA1	7
abundance	48	R-HSA-162906	HIV Infection	21/192	173/3719	0.000170473	0.000850338	0.000615243	NUP98/RANBP2/NUP214/BANF1/AP1M1/NUP155/NUP93/NUP58/NUP153/NUP205/NUP160/NUP188/NUP62/NUP54/NDC1/NUP133/NUP107/NUP85/SEH1L/NUP35/NUP43	21
abundance	48	R-HSA-68886	M Phase	25/192	232/3719	0.000277545	0.00136814	0.000989883	CCNB1/NUP98/PRKACA/RANBP2/RPS27/NUP214/BANF1/NUP155/NUP93/NUP58/NUP153/UBE2C/NUP205/NUP160/NUP188/NUP62/AHCTF1/NUP54/NDC1/NUP133/NUP107/NUP85/SEH1L/NUP35/NUP43	25
abundance	48	R-HSA-72649	Translation initiation complex formation	10/192	53/3719	0.000296297	0.00141078	0.00102074	RPSA/RPS3/RPS5/RPS7/RPS8/RPS12/RPS13/RPS14/RPS25/RPS27	10
abundance	48	R-HSA-72662	Activation of the mRNA upon binding of the cap-binding complex and eIFs, and subsequent binding to 43S	10/192	53/3719	0.000296297	0.00141078	0.00102074	RPSA/RPS3/RPS5/RPS7/RPS8/RPS12/RPS13/RPS14/RPS25/RPS27	10
abundance	48	R-HSA-72702	Ribosomal scanning and start codon recognition	10/192	53/3719	0.000296297	0.00141078	0.00102074	RPSA/RPS3/RPS5/RPS7/RPS8/RPS12/RPS13/RPS14/RPS25/RPS27	10
abundance	48	R-HSA-71291	Metabolism of amino acids and derivatives	24/192	225/3719	0.000432402	0.00203569	0.00147288	RPSA/RPL10A/OAT/RPL8/RPL12/RPL15/RPL30/RPL31/RPL34/RPL37/RPL36A/RPLP0/RPLP2/RPS3/RPS5/RPS7/RPS8/RPS12/RPS13/RPS14/RPS25/RPS27/INMT/SERINC5	24
abundance	48	R-HSA-73772	RNA Polymerase I Promoter Escape	6/192	21/3719	0.000495304	0.00230591	0.00166839	POLR1C/CD3EAP/POLR1A/RRN3/POLR1E/POLR1B	6
abundance	48	R-HSA-3000157	Laminin interactions	5/192	15/3719	0.000683987	0.00314935	0.00227864	HSPG2/ITGA2/LAMA5/LAMC2/LAMA1	5
abundance	48	R-HSA-422475	Axon guidance	27/192	289/3719	0.00152524	0.00694648	0.00502597	RHOB/EPHA2/GRB7/ITGA2/RPSA/RPL10A/PRKACA/RPL8/RPL12/RPL15/RPL30/RPL31/RPL34/RPL37/RPL36A/RPLP0/RPLP2/RPS3/RPS5/RPS7/RPS8/RPS12/RPS13/RPS14/RPS25/RPS27/LAMA1	27
abundance	48	R-HSA-8874081	MET activates PTK2 signaling	4/192	11/3719	0.00170619	0.00768701	0.00556176	ITGA2/LAMA5/LAMC2/LAMA1	4
abundance	48	R-HSA-418594	G alpha (i) signalling events	9/192	56/3719	0.00197811	0.008746	0.00632797	APOB/GPC3/HSPG2/LDLR/LRP2/PRKACA/PRKAR1B/SDC4/METAP2	9
abundance	48	R-HSA-141424	Amplification of signal from the kinetochores	10/192	67/3719	0.00200386	0.008746	0.00632797	NUP98/RANBP2/RPS27/NUP160/AHCTF1/NUP133/NUP107/NUP85/SEH1L/NUP43	10
abundance	48	R-HSA-141444	Amplification of signal from unattached kinetochores via a MAD2 inhibitory signal	10/192	67/3719	0.00200386	0.008746	0.00632797	NUP98/RANBP2/RPS27/NUP160/AHCTF1/NUP133/NUP107/NUP85/SEH1L/NUP43	10
abundance	48	R-HSA-5250913	Positive epigenetic regulation of rRNA expression	7/192	36/3719	0.00203673	0.00879785	0.00636548	DDX21/POLR1C/MYBBP1A/CD3EAP/POLR1A/POLR1E/POLR1B	7
abundance	48	R-HSA-69618	Mitotic Spindle Checkpoint	11/192	79/3719	0.00214722	0.00913519	0.00660956	NUP98/RANBP2/RPS27/UBE2C/NUP160/AHCTF1/NUP133/NUP107/NUP85/SEH1L/NUP43	11
abundance	48	R-HSA-72203	Processing of Capped Intron-Containing Pre-mRNA	21/192	209/3719	0.00215843	0.00913519	0.00660956	GLE1/SNU13/NUP98/RANBP2/NUP214/NUP155/NUP93/NUP58/NUP153/NUP205/NUP160/NUP188/NUP62/NUP54/NDC1/NUP133/NUP107/NUP85/SEH1L/NUP35/NUP43	21
abundance	48	R-HSA-2500257	Resolution of Sister Chromatid Cohesion	11/192	83/3719	0.003201	0.0134122	0.00970407	CCNB1/NUP98/RANBP2/RPS27/NUP160/AHCTF1/NUP133/NUP107/NUP85/SEH1L/NUP43	11
abundance	48	R-HSA-3560782	Diseases associated with glycosaminoglycan metabolism	4/192	13/3719	0.00340691	0.0141336	0.0102261	SLC26A2/GPC3/HSPG2/SDC4	4
abundance	48	R-HSA-73863	RNA Polymerase I Transcription Termination	5/192	21/3719	0.00359671	0.0147747	0.0106899	POLR1C/CD3EAP/POLR1A/POLR1E/POLR1B	5
abundance	48	R-HSA-73777	RNA Polymerase I Chain Elongation	5/192	22/3719	0.00446277	0.0181544	0.0131352	POLR1C/CD3EAP/POLR1A/POLR1E/POLR1B	5
abundance	48	R-HSA-3000178	ECM proteoglycans	4/192	14/3719	0.00457937	0.0184496	0.0133488	HSPG2/ITGA2/LAMA5/LAMA1	4
abundance	48	R-HSA-5663220	RHO GTPases Activate Formins	11/192	91/3719	0.00654172	0.0261046	0.0188874	RHOB/NUP98/RANBP2/RPS27/NUP160/AHCTF1/NUP133/NUP107/NUP85/SEH1L/NUP43	11
abundance	48	R-HSA-174824	Plasma lipoprotein assembly, remodeling, and clearance	5/192	25/3719	0.00793856	0.0313798	0.0227041	APOB/APOC1/LDLR/LIPA/PRKACA	5
abundance	48	R-HSA-73762	RNA Polymerase I Transcription Initiation	6/192	35/3719	0.00810163	0.0317251	0.022954	POLR1C/CD3EAP/POLR1A/RRN3/POLR1E/POLR1B	6
abundance	48	R-HSA-425407	SLC-mediated transmembrane transport	7/192	46/3719	0.00843867	0.0327389	0.0236875	APOD/SLC26A2/SLC1A3/SLC30A1/SLCO2B1/SLC2A8/SLC44A2	7
abundance	48	R-HSA-73854	RNA Polymerase I Promoter Clearance	6/192	37/3719	0.0106521	0.0409471	0.0296263	POLR1C/CD3EAP/POLR1A/RRN3/POLR1E/POLR1B	6
abundance	48	R-HSA-1474244	Extracellular matrix organization	9/192	72/3719	0.0108976	0.0415098	0.0300335	CTSV/FBLN1/HSPG2/ITGA2/LAMA5/LAMC2/SDC4/THBS1/LAMA1	9
abundance	48	R-HSA-3781865	Diseases of glycosylation	6/192	38/3719	0.0121204	0.0457519	0.0331028	SLC26A2/GPC3/HSPG2/SDC4/THBS1/SPON1	6
abundance	48	R-HSA-69278	Cell Cycle, Mitotic	26/192	322/3719	0.0131217	0.0490891	0.0355173	CCNB1/MAX/NUP98/PRKACA/RANBP2/RPS27/NUP214/BANF1/NUP155/NUP93/NUP58/NUP153/UBE2C/NUP205/NUP160/NUP188/NUP62/AHCTF1/NUP54/NDC1/NUP133/NUP107/NUP85/SEH1L/NUP35/NUP43	26
stability	1	R-HSA-1799339	SRP-dependent cotranslational protein targeting to membrane	8/14	96/3719	3.89024e-10	2.64536e-08	1.2285e-08	RPL7A/RPL21/RPL26/RPL27/RPL34/RPS6/RPS18/SRP14	8
stability	1	R-HSA-2408557	Selenocysteine synthesis	7/14	76/3719	3.44578e-09	6.15953e-08	2.86047e-08	RPL7A/RPL21/RPL26/RPL27/RPL34/RPS6/RPS18	7
stability	1	R-HSA-156902	Peptide chain elongation	7/14	77/3719	3.78401e-09	6.15953e-08	2.86047e-08	RPL7A/RPL21/RPL26/RPL27/RPL34/RPS6/RPS18	7
stability	1	R-HSA-192823	Viral mRNA Translation	7/14	77/3719	3.78401e-09	6.15953e-08	2.86047e-08	RPL7A/RPL21/RPL26/RPL27/RPL34/RPS6/RPS18	7
stability	1	R-HSA-72764	Eukaryotic Translation Termination	7/14	80/3719	4.97354e-09	6.15953e-08	2.86047e-08	RPL7A/RPL21/RPL26/RPL27/RPL34/RPS6/RPS18	7
stability	1	R-HSA-156842	Eukaryotic Translation Elongation	7/14	81/3719	5.43488e-09	6.15953e-08	2.86047e-08	RPL7A/RPL21/RPL26/RPL27/RPL34/RPS6/RPS18	7
stability	1	R-HSA-975956	Nonsense Mediated Decay (NMD) independent of the Exon Junction Complex (EJC)	7/14	83/3719	6.4677e-09	6.28291e-08	2.91776e-08	RPL7A/RPL21/RPL26/RPL27/RPL34/RPS6/RPS18	7
stability	1	R-HSA-72689	Formation of a pool of free 40S subunits	7/14	88/3719	9.80651e-09	8.02837e-08	3.72834e-08	RPL7A/RPL21/RPL26/RPL27/RPL34/RPS6/RPS18	7
stability	1	R-HSA-2408522	Selenoamino acid metabolism	7/14	89/3719	1.06258e-08	8.02837e-08	3.72834e-08	RPL7A/RPL21/RPL26/RPL27/RPL34/RPS6/RPS18	7
stability	1	R-HSA-156827	L13a-mediated translational silencing of Ceruloplasmin expression	7/14	98/3719	2.10141e-08	1.26759e-07	5.88662e-08	RPL7A/RPL21/RPL26/RPL27/RPL34/RPS6/RPS18	7
stability	1	R-HSA-72706	GTP hydrolysis and joining of the 60S ribosomal subunit	7/14	99/3719	2.25749e-08	1.26759e-07	5.88662e-08	RPL7A/RPL21/RPL26/RPL27/RPL34/RPS6/RPS18	7
stability	1	R-HSA-927802	Nonsense-Mediated Decay (NMD)	7/14	100/3719	2.42333e-08	1.26759e-07	5.88662e-08	RPL7A/RPL21/RPL26/RPL27/RPL34/RPS6/RPS18	7
stability	1	R-HSA-975957	Nonsense Mediated Decay (NMD) enhanced by the Exon Junction Complex (EJC)	7/14	100/3719	2.42333e-08	1.26759e-07	5.88662e-08	RPL7A/RPL21/RPL26/RPL27/RPL34/RPS6/RPS18	7
stability	1	R-HSA-72613	Eukaryotic Translation Initiation	7/14	105/3719	3.41675e-08	1.54893e-07	7.19315e-08	RPL7A/RPL21/RPL26/RPL27/RPL34/RPS6/RPS18	7
stability	1	R-HSA-72737	Cap-dependent Translation Initiation	7/14	105/3719	3.41675e-08	1.54893e-07	7.19315e-08	RPL7A/RPL21/RPL26/RPL27/RPL34/RPS6/RPS18	7
stability	1	R-HSA-168273	Influenza Viral RNA Transcription and Replication	7/14	115/3719	6.46705e-08	2.74849e-07	1.27639e-07	RPL7A/RPL21/RPL26/RPL27/RPL34/RPS6/RPS18	7
stability	1	R-HSA-168255	Influenza Life Cycle	7/14	123/3719	1.03427e-07	4.13708e-07	1.92125e-07	RPL7A/RPL21/RPL26/RPL27/RPL34/RPS6/RPS18	7
stability	1	R-HSA-168254	Influenza Infection	7/14	131/3719	1.60324e-07	6.0567e-07	2.81271e-07	RPL7A/RPL21/RPL26/RPL27/RPL34/RPS6/RPS18	7
stability	1	R-HSA-9010553	Regulation of expression of SLITs and ROBOs	7/14	135/3719	1.97525e-07	7.06931e-07	3.28296e-07	RPL7A/RPL21/RPL26/RPL27/RPL34/RPS6/RPS18	7
stability	1	R-HSA-72766	Translation	8/14	233/3719	4.56377e-07	1.51816e-06	7.05027e-07	RPL7A/RPL21/RPL26/RPL27/RPL34/RPS6/RPS18/SRP14	8
stability	1	R-HSA-6791226	Major pathway of rRNA processing in the nucleolus and cytosol	7/14	153/3719	4.68843e-07	1.51816e-06	7.05027e-07	RPL7A/RPL21/RPL26/RPL27/RPL34/RPS6/RPS18	7
stability	1	R-HSA-8868773	rRNA processing in the nucleus and cytosol	7/14	160/3719	6.37566e-07	1.97066e-06	9.15167e-07	RPL7A/RPL21/RPL26/RPL27/RPL34/RPS6/RPS18	7
stability	1	R-HSA-376176	Signaling by ROBO receptors	7/14	164/3719	7.55188e-07	2.23273e-06	1.03687e-06	RPL7A/RPL21/RPL26/RPL27/RPL34/RPS6/RPS18	7
stability	1	R-HSA-72312	rRNA processing	7/14	168/3719	8.90644e-07	2.52349e-06	1.1719e-06	RPL7A/RPL21/RPL26/RPL27/RPL34/RPS6/RPS18	7
stability	1	R-HSA-71291	Metabolism of amino acids and derivatives	7/14	225/3719	6.44618e-06	1.75336e-05	8.14254e-06	RPL7A/RPL21/RPL26/RPL27/RPL34/RPS6/RPS18	7
stability	1	R-HSA-5663205	Infectious disease	7/14	284/3719	3.02815e-05	7.91979e-05	3.67792e-05	RPL7A/RPL21/RPL26/RPL27/RPL34/RPS6/RPS18	7
stability	1	R-HSA-422475	Axon guidance	7/14	289/3719	3.39616e-05	8.5533e-05	3.97212e-05	RPL7A/RPL21/RPL26/RPL27/RPL34/RPS6/RPS18	7
stability	1	R-HSA-1266738	Developmental Biology	7/14	379/3719	0.000196545	0.000477323	0.000221667	RPL7A/RPL21/RPL26/RPL27/RPL34/RPS6/RPS18	7
stability	1	R-HSA-75876	Synthesis of very long-chain fatty acyl-CoAs	2/14	12/3719	0.000850208	0.00199359	0.000925817	TECR/HACD2	2
stability	1	R-HSA-75105	Fatty acyl-CoA biosynthesis	2/14	21/3719	0.00265331	0.00601416	0.00279295	TECR/HACD2	2
stability	1	R-HSA-72695	Formation of the ternary complex, and subsequently, the 43S complex	2/14	46/3719	0.0123928	0.0271841	0.0126242	RPS6/RPS18	2
stability	1	R-HSA-72649	Translation initiation complex formation	2/14	53/3719	0.0162536	0.0325072	0.0150962	RPS6/RPS18	2
stability	1	R-HSA-72662	Activation of the mRNA upon binding of the cap-binding complex and eIFs, and subsequent binding to 43S	2/14	53/3719	0.0162536	0.0325072	0.0150962	RPS6/RPS18	2
stability	1	R-HSA-72702	Ribosomal scanning and start codon recognition	2/14	53/3719	0.0162536	0.0325072	0.0150962	RPS6/RPS18	2
stability	2	R-HSA-1799339	SRP-dependent cotranslational protein targeting to membrane	5/23	96/3719	0.000240251	0.0158308	0.0103379	RPL22/RPS2/RPS9/RPS11/SRP54	5
stability	2	R-HSA-2408557	Selenocysteine synthesis	4/23	76/3719	0.00106218	0.0158308	0.0103379	RPL22/RPS2/RPS9/RPS11	4
stability	2	R-HSA-156902	Peptide chain elongation	4/23	77/3719	0.00111578	0.0158308	0.0103379	RPL22/RPS2/RPS9/RPS11	4
stability	2	R-HSA-192823	Viral mRNA Translation	4/23	77/3719	0.00111578	0.0158308	0.0103379	RPL22/RPS2/RPS9/RPS11	4
stability	2	R-HSA-72764	Eukaryotic Translation Termination	4/23	80/3719	0.00128803	0.0158308	0.0103379	RPL22/RPS2/RPS9/RPS11	4
stability	2	R-HSA-156842	Eukaryotic Translation Elongation	4/23	81/3719	0.00134938	0.0158308	0.0103379	RPL22/RPS2/RPS9/RPS11	4
stability	2	R-HSA-975956	Nonsense Mediated Decay (NMD) independent of the Exon Junction Complex (EJC)	4/23	83/3719	0.00147819	0.0158308	0.0103379	RPL22/RPS2/RPS9/RPS11	4
stability	2	R-HSA-72689	Formation of a pool of free 40S subunits	4/23	88/3719	0.0018376	0.0158308	0.0103379	RPL22/RPS2/RPS9/RPS11	4
stability	2	R-HSA-2408522	Selenoamino acid metabolism	4/23	89/3719	0.00191617	0.0158308	0.0103379	RPL22/RPS2/RPS9/RPS11	4
stability	2	R-HSA-8868773	rRNA processing in the nucleus and cytosol	5/23	160/3719	0.0024804	0.0158308	0.0103379	DKC1/RPL22/RPS2/RPS9/RPS11	5
stability	2	R-HSA-72695	Formation of the ternary complex, and subsequently, the 43S complex	3/23	46/3719	0.00263801	0.0158308	0.0103379	RPS2/RPS9/RPS11	3
stability	2	R-HSA-156827	L13a-mediated translational silencing of Ceruloplasmin expression	4/23	98/3719	0.00273182	0.0158308	0.0103379	RPL22/RPS2/RPS9/RPS11	4
stability	2	R-HSA-72163	mRNA Splicing - Major Pathway	5/23	164/3719	0.00276485	0.0158308	0.0103379	SRSF1/SRSF7/SNRNP70/SRRM1/SRSF10	5
stability	2	R-HSA-72706	GTP hydrolysis and joining of the 60S ribosomal subunit	4/23	99/3719	0.00283515	0.0158308	0.0103379	RPL22/RPS2/RPS9/RPS11	4
stability	2	R-HSA-72172	mRNA Splicing	5/23	166/3719	0.00291571	0.0158308	0.0103379	SRSF1/SRSF7/SNRNP70/SRRM1/SRSF10	5
stability	2	R-HSA-927802	Nonsense-Mediated Decay (NMD)	4/23	100/3719	0.00294115	0.0158308	0.0103379	RPL22/RPS2/RPS9/RPS11	4
stability	2	R-HSA-975957	Nonsense Mediated Decay (NMD) enhanced by the Exon Junction Complex (EJC)	4/23	100/3719	0.00294115	0.0158308	0.0103379	RPL22/RPS2/RPS9/RPS11	4
stability	2	R-HSA-72312	rRNA processing	5/23	168/3719	0.00307252	0.0158308	0.0103379	DKC1/RPL22/RPS2/RPS9/RPS11	5
stability	2	R-HSA-72187	mRNA 3'-end processing	3/23	49/3719	0.00316325	0.0158308	0.0103379	SRSF1/SRSF7/SRRM1	3
stability	2	R-HSA-6790901	rRNA modification in the nucleus and cytosol	3/23	50/3719	0.00335162	0.0158308	0.0103379	DKC1/RPS2/RPS9	3
stability	2	R-HSA-72613	Eukaryotic Translation Initiation	4/23	105/3719	0.00351242	0.0158308	0.0103379	RPL22/RPS2/RPS9/RPS11	4
stability	2	R-HSA-72737	Cap-dependent Translation Initiation	4/23	105/3719	0.00351242	0.0158308	0.0103379	RPL22/RPS2/RPS9/RPS11	4
stability	2	R-HSA-109688	Cleavage of Growing Transcript in the Termination Region	3/23	52/3719	0.00374876	0.0158308	0.0103379	SRSF1/SRSF7/SRRM1	3
stability	2	R-HSA-73856	RNA Polymerase II Transcription Termination	3/23	52/3719	0.00374876	0.0158308	0.0103379	SRSF1/SRSF7/SRRM1	3
stability	2	R-HSA-72649	Translation initiation complex formation	3/23	53/3719	0.0039577	0.0158308	0.0103379	RPS2/RPS9/RPS11	3
stability	2	R-HSA-72662	Activation of the mRNA upon binding of the cap-binding complex and eIFs, and subsequent binding to 43S	3/23	53/3719	0.0039577	0.0158308	0.0103379	RPS2/RPS9/RPS11	3
stability	2	R-HSA-72702	Ribosomal scanning and start codon recognition	3/23	53/3719	0.0039577	0.0158308	0.0103379	RPS2/RPS9/RPS11	3
stability	2	R-HSA-168273	Influenza Viral RNA Transcription and Replication	4/23	115/3719	0.00487491	0.0188032	0.0122789	RPL22/RPS2/RPS9/RPS11	4
stability	2	R-HSA-159236	Transport of Mature mRNA derived from an Intron-Containing Transcript	3/23	60/3719	0.00562047	0.0209314	0.0136686	SRSF1/SRSF7/SRRM1	3
stability	2	R-HSA-168255	Influenza Life Cycle	4/23	123/3719	0.0061943	0.0222995	0.014562	RPL22/RPS2/RPS9/RPS11	4
stability	2	R-HSA-168254	Influenza Infection	4/23	131/3719	0.00773511	0.0264065	0.017244	RPL22/RPS2/RPS9/RPS11	4
stability	2	R-HSA-72203	Processing of Capped Intron-Containing Pre-mRNA	5/23	209/3719	0.00782415	0.0264065	0.017244	SRSF1/SRSF7/SNRNP70/SRRM1/SRSF10	5
stability	2	R-HSA-72202	Transport of Mature Transcript to Cytoplasm	3/23	69/3719	0.00829909	0.0271607	0.0177365	SRSF1/SRSF7/SRRM1	3
stability	2	R-HSA-9010553	Regulation of expression of SLITs and ROBOs	4/23	135/3719	0.00859332	0.0272964	0.0178252	RPL22/RPS2/RPS9/RPS11	4
stability	2	R-HSA-3214858	RMTs methylate histone arginines	2/23	24/3719	0.00929767	0.0286899	0.0187352	RPS2/WDR5	2
stability	2	R-HSA-72766	Translation	5/23	233/3719	0.0122625	0.0367875	0.024023	RPL22/RPS2/RPS9/RPS11/SRP54	5
stability	2	R-HSA-6791226	Major pathway of rRNA processing in the nucleolus and cytosol	4/23	153/3719	0.0132342	0.0386295	0.0252259	RPL22/RPS2/RPS9/RPS11	4
stability	2	R-HSA-376176	Signaling by ROBO receptors	4/23	164/3719	0.0167411	0.0475798	0.0310707	RPL22/RPS2/RPS9/RPS11	4
stability	7	R-HSA-2408557	Selenocysteine synthesis	4/20	76/3719	0.000608841	0.0139246	0.0110532	RPL7A/RPL15/RPL18A/RPL36	4
stability	7	R-HSA-156902	Peptide chain elongation	4/20	77/3719	0.000639978	0.0139246	0.0110532	RPL7A/RPL15/RPL18A/RPL36	4
stability	7	R-HSA-192823	Viral mRNA Translation	4/20	77/3719	0.000639978	0.0139246	0.0110532	RPL7A/RPL15/RPL18A/RPL36	4
stability	7	R-HSA-72764	Eukaryotic Translation Termination	4/20	80/3719	0.000740199	0.0139246	0.0110532	RPL7A/RPL15/RPL18A/RPL36	4
stability	7	R-HSA-156842	Eukaryotic Translation Elongation	4/20	81/3719	0.000775953	0.0139246	0.0110532	RPL7A/RPL15/RPL18A/RPL36	4
stability	7	R-HSA-975956	Nonsense Mediated Decay (NMD) independent of the Exon Junction Complex (EJC)	4/20	83/3719	0.00085112	0.0139246	0.0110532	RPL7A/RPL15/RPL18A/RPL36	4
stability	7	R-HSA-72689	Formation of a pool of free 40S subunits	4/20	88/3719	0.00106146	0.0139246	0.0110532	RPL7A/RPL15/RPL18A/RPL36	4
stability	7	R-HSA-2408522	Selenoamino acid metabolism	4/20	89/3719	0.00110756	0.0139246	0.0110532	RPL7A/RPL15/RPL18A/RPL36	4
stability	7	R-HSA-8868773	rRNA processing in the nucleus and cytosol	5/20	160/3719	0.001269	0.0139246	0.0110532	NOP2/RPL7A/RPL15/RPL18A/RPL36	5
stability	7	R-HSA-1799339	SRP-dependent cotranslational protein targeting to membrane	4/20	96/3719	0.0014707	0.0139246	0.0110532	RPL7A/RPL15/RPL18A/RPL36	4
stability	7	R-HSA-72312	rRNA processing	5/20	168/3719	0.00158043	0.0139246	0.0110532	NOP2/RPL7A/RPL15/RPL18A/RPL36	5
stability	7	R-HSA-156827	L13a-mediated translational silencing of Ceruloplasmin expression	4/20	98/3719	0.00158815	0.0139246	0.0110532	RPL7A/RPL15/RPL18A/RPL36	4
stability	7	R-HSA-72706	GTP hydrolysis and joining of the 60S ribosomal subunit	4/20	99/3719	0.00164928	0.0139246	0.0110532	RPL7A/RPL15/RPL18A/RPL36	4
stability	7	R-HSA-927802	Nonsense-Mediated Decay (NMD)	4/20	100/3719	0.00171204	0.0139246	0.0110532	RPL7A/RPL15/RPL18A/RPL36	4
stability	7	R-HSA-975957	Nonsense Mediated Decay (NMD) enhanced by the Exon Junction Complex (EJC)	4/20	100/3719	0.00171204	0.0139246	0.0110532	RPL7A/RPL15/RPL18A/RPL36	4
stability	7	R-HSA-72613	Eukaryotic Translation Initiation	4/20	105/3719	0.00205113	0.0147199	0.0116845	RPL7A/RPL15/RPL18A/RPL36	4
stability	7	R-HSA-72737	Cap-dependent Translation Initiation	4/20	105/3719	0.00205113	0.0147199	0.0116845	RPL7A/RPL15/RPL18A/RPL36	4
stability	7	R-HSA-168273	Influenza Viral RNA Transcription and Replication	4/20	115/3719	0.00286505	0.0194187	0.0154143	RPL7A/RPL15/RPL18A/RPL36	4
stability	7	R-HSA-168255	Influenza Life Cycle	4/20	123/3719	0.00365913	0.0234954	0.0186504	RPL7A/RPL15/RPL18A/RPL36	4
stability	7	R-HSA-168254	Influenza Infection	4/20	131/3719	0.00459269	0.0280154	0.0222383	RPL7A/RPL15/RPL18A/RPL36	4
stability	7	R-HSA-9010553	Regulation of expression of SLITs and ROBOs	4/20	135/3719	0.00511527	0.0297173	0.0235892	RPL7A/RPL15/RPL18A/RPL36	4
stability	7	R-HSA-6791226	Major pathway of rRNA processing in the nucleolus and cytosol	4/20	153/3719	0.00796845	0.0441887	0.0350764	RPL7A/RPL15/RPL18A/RPL36	4
stability	7	R-HSA-111465	Apoptotic cleavage of cellular proteins	2/20	27/3719	0.00889885	0.0472026	0.0374689	CASP3/DSP	2
stability	12	R-HSA-72689	Formation of a pool of free 40S subunits	5/20	88/3719	7.75347e-05	0.00385928	0.00280951	RPL18A/RPL23A/RPL30/RPL29/EIF3I	5
stability	12	R-HSA-156827	L13a-mediated translational silencing of Ceruloplasmin expression	5/20	98/3719	0.0001299	0.00385928	0.00280951	RPL18A/RPL23A/RPL30/RPL29/EIF3I	5
stability	12	R-HSA-72706	GTP hydrolysis and joining of the 60S ribosomal subunit	5/20	99/3719	0.000136344	0.00385928	0.00280951	RPL18A/RPL23A/RPL30/RPL29/EIF3I	5
stability	12	R-HSA-72613	Eukaryotic Translation Initiation	5/20	105/3719	0.00018034	0.00385928	0.00280951	RPL18A/RPL23A/RPL30/RPL29/EIF3I	5
stability	12	R-HSA-72737	Cap-dependent Translation Initiation	5/20	105/3719	0.00018034	0.00385928	0.00280951	RPL18A/RPL23A/RPL30/RPL29/EIF3I	5
stability	12	R-HSA-2408557	Selenocysteine synthesis	4/20	76/3719	0.000608841	0.00827908	0.00602707	RPL18A/RPL23A/RPL30/RPL29	4
stability	12	R-HSA-156902	Peptide chain elongation	4/20	77/3719	0.000639978	0.00827908	0.00602707	RPL18A/RPL23A/RPL30/RPL29	4
stability	12	R-HSA-192823	Viral mRNA Translation	4/20	77/3719	0.000639978	0.00827908	0.00602707	RPL18A/RPL23A/RPL30/RPL29	4
stability	12	R-HSA-72764	Eukaryotic Translation Termination	4/20	80/3719	0.000740199	0.00827908	0.00602707	RPL18A/RPL23A/RPL30/RPL29	4
stability	12	R-HSA-156842	Eukaryotic Translation Elongation	4/20	81/3719	0.000775953	0.00827908	0.00602707	RPL18A/RPL23A/RPL30/RPL29	4
stability	12	R-HSA-975956	Nonsense Mediated Decay (NMD) independent of the Exon Junction Complex (EJC)	4/20	83/3719	0.00085112	0.00827908	0.00602707	RPL18A/RPL23A/RPL30/RPL29	4
stability	12	R-HSA-2408522	Selenoamino acid metabolism	4/20	89/3719	0.00110756	0.00987574	0.00718942	RPL18A/RPL23A/RPL30/RPL29	4
stability	12	R-HSA-1799339	SRP-dependent cotranslational protein targeting to membrane	4/20	96/3719	0.0014707	0.012105	0.00881227	RPL18A/RPL23A/RPL30/RPL29	4
stability	12	R-HSA-927802	Nonsense-Mediated Decay (NMD)	4/20	100/3719	0.00171204	0.0122126	0.0088906	RPL18A/RPL23A/RPL30/RPL29	4
stability	12	R-HSA-975957	Nonsense Mediated Decay (NMD) enhanced by the Exon Junction Complex (EJC)	4/20	100/3719	0.00171204	0.0122126	0.0088906	RPL18A/RPL23A/RPL30/RPL29	4
stability	12	R-HSA-168273	Influenza Viral RNA Transcription and Replication	4/20	115/3719	0.00286505	0.0183448	0.0133548	RPL18A/RPL23A/RPL30/RPL29	4
stability	12	R-HSA-5663205	Infectious disease	6/20	284/3719	0.0029146	0.0183448	0.0133548	SLC25A5/RPL18A/RPL23A/RPL30/RPL29/XRCC5	6
stability	12	R-HSA-168255	Influenza Life Cycle	4/20	123/3719	0.00365913	0.0217515	0.0158348	RPL18A/RPL23A/RPL30/RPL29	4
stability	12	R-HSA-168254	Influenza Infection	4/20	131/3719	0.00459269	0.0258641	0.0188288	RPL18A/RPL23A/RPL30/RPL29	4
stability	12	R-HSA-70263	Gluconeogenesis	2/20	20/3719	0.00492683	0.0260635	0.0189739	SLC25A1/SLC25A11	2
stability	12	R-HSA-9010553	Regulation of expression of SLITs and ROBOs	4/20	135/3719	0.00511527	0.0260635	0.0189739	RPL18A/RPL23A/RPL30/RPL29	4
stability	12	R-HSA-72766	Translation	5/20	233/3719	0.00658922	0.0320476	0.0233303	RPL18A/RPL23A/RPL30/RPL29/EIF3I	5
stability	12	R-HSA-6791226	Major pathway of rRNA processing in the nucleolus and cytosol	4/20	153/3719	0.00796845	0.0370706	0.026987	RPL18A/RPL23A/RPL30/RPL29	4
stability	12	R-HSA-6798695	Neutrophil degranulation	5/20	250/3719	0.00885979	0.0380871	0.027727	APRT/DSP/GSTP1/IMPDH2/XRCC5	5
stability	12	R-HSA-111465	Apoptotic cleavage of cellular proteins	2/20	27/3719	0.00889885	0.0380871	0.027727	CASP3/DSP	2
stability	12	R-HSA-8868773	rRNA processing in the nucleus and cytosol	4/20	160/3719	0.00931637	0.0383404	0.0279114	RPL18A/RPL23A/RPL30/RPL29	4
stability	12	R-HSA-376176	Signaling by ROBO receptors	4/20	164/3719	0.0101505	0.0402261	0.0292841	RPL18A/RPL23A/RPL30/RPL29	4
stability	12	R-HSA-72312	rRNA processing	4/20	168/3719	0.0110325	0.04216	0.030692	RPL18A/RPL23A/RPL30/RPL29	4
stability	24	R-HSA-6805567	Keratinization	4/60	13/3719	3.92864e-05	0.00789656	0.00628582	CAPN1/DSG2/DSP/PPL	4
stability	24	R-HSA-6809371	Formation of the cornified envelope	4/60	13/3719	3.92864e-05	0.00789656	0.00628582	CAPN1/DSG2/DSP/PPL	4
stability	48	R-HSA-389960	Formation of tubulin folding intermediates by CCT/TriC	8/105	12/3719	1.39468e-10	6.44344e-08	4.41894e-08	CCT6A/TCP1/CCT3/CCT7/CCT4/CCT2/CCT8/CCT5	8
stability	48	R-HSA-389957	Prefoldin mediated transfer of substrate to CCT/TriC	8/105	18/3719	1.07077e-08	1.23673e-06	8.48159e-07	CCT6A/TCP1/CCT3/CCT7/CCT4/CCT2/CCT8/CCT5	8
stability	48	R-HSA-389958	Cooperation of Prefoldin and TriC/CCT in actin and tubulin folding	8/105	18/3719	1.07077e-08	1.23673e-06	8.48159e-07	CCT6A/TCP1/CCT3/CCT7/CCT4/CCT2/CCT8/CCT5	8
stability	48	R-HSA-6814122	Cooperation of PDCL (PhLP1) and TRiC/CCT in G-protein beta folding	8/105	18/3719	1.07077e-08	1.23673e-06	8.48159e-07	CCT6A/TCP1/CCT3/CCT7/CCT4/CCT2/CCT8/CCT5	8
stability	48	R-HSA-390471	Association of TriC/CCT with target proteins during biosynthesis	8/105	23/3719	1.06685e-07	9.85768e-06	6.76045e-06	CCT6A/TCP1/CCT3/CCT7/CCT4/CCT2/CCT8/CCT5	8
stability	48	R-HSA-5663205	Infectious disease	24/105	284/3719	6.20434e-07	4.77734e-05	3.27633e-05	AP1B1/CTNND1/HSP90AA1/HSP90AB1/KPNB1/NMT1/PSMD1/PSMD2/PSMD5/PSMD8/RPL4/RPL6/RPL7/RPL12/RPL15/RPL18/RPLP0/RPS13/AP1M1/RPL14/PSMD6/NUP153/RPL13A/SH3KBP1	24
stability	48	R-HSA-376176	Signaling by ROBO receptors	17/105	164/3719	2.20935e-06	0.000145817	0.000100002	PFN1/PSMD1/PSMD2/PSMD5/PSMD8/RPL4/RPL6/RPL7/RPL12/RPL15/RPL18/RPLP0/RPS13/RPL14/PSMD6/RPL13A/ENAH	17
stability	48	R-HSA-1266738	Developmental Biology	27/105	379/3719	3.26194e-06	0.000187528	0.000128608	ACTG1/CAPN1/DSG2/HSPA8/HSP90AA1/HSP90AB1/PFN1/PKP2/PSMD1/PSMD2/PSMD5/PSMD8/RPL4/RPL6/RPL7/RPL12/RPL15/RPL18/RPLP0/RPS13/RPL14/PSMD6/MED24/WDR5/RPL13A/SH3KBP1/ENAH	27
stability	48	R-HSA-9010553	Regulation of expression of SLITs and ROBOs	15/105	135/3719	3.92659e-06	0.000187528	0.000128608	PSMD1/PSMD2/PSMD5/PSMD8/RPL4/RPL6/RPL7/RPL12/RPL15/RPL18/RPLP0/RPS13/RPL14/PSMD6/RPL13A	15
stability	48	R-HSA-6791226	Major pathway of rRNA processing in the nucleolus and cytosol	16/105	153/3719	4.05904e-06	0.000187528	0.000128608	NCL/RPL4/RPL6/RPL7/RPL12/RPL15/RPL18/RPLP0/RPS13/RPL14/RRP9/UTP14A/WDR43/RPL13A/NOL11/RIOK1	16
stability	48	R-HSA-8868773	rRNA processing in the nucleus and cytosol	16/105	160/3719	7.31359e-06	0.000307171	0.000210659	NCL/RPL4/RPL6/RPL7/RPL12/RPL15/RPL18/RPLP0/RPS13/RPL14/RRP9/UTP14A/WDR43/RPL13A/NOL11/RIOK1	16
stability	48	R-HSA-422475	Axon guidance	22/105	289/3719	1.14402e-05	0.000418368	0.000286919	ACTG1/HSPA8/HSP90AA1/HSP90AB1/PFN1/PSMD1/PSMD2/PSMD5/PSMD8/RPL4/RPL6/RPL7/RPL12/RPL15/RPL18/RPLP0/RPS13/RPL14/PSMD6/RPL13A/SH3KBP1/ENAH	22
stability	48	R-HSA-1799339	SRP-dependent cotranslational protein targeting to membrane	12/105	96/3719	1.17723e-05	0.000418368	0.000286919	DDOST/RPL4/RPL6/RPL7/RPL12/RPL15/RPL18/RPLP0/RPS13/RPL14/TRAM1/RPL13A	12
stability	48	R-HSA-72312	rRNA processing	16/105	168/3719	1.3752e-05	0.000453816	0.000311229	NCL/RPL4/RPL6/RPL7/RPL12/RPL15/RPL18/RPLP0/RPS13/RPL14/RRP9/UTP14A/WDR43/RPL13A/NOL11/RIOK1	16
stability	48	R-HSA-390466	Chaperonin-mediated protein folding	8/105	43/3719	1.97335e-05	0.000607792	0.000416827	CCT6A/TCP1/CCT3/CCT7/CCT4/CCT2/CCT8/CCT5	8
stability	48	R-HSA-168255	Influenza Life Cycle	13/105	123/3719	3.16879e-05	0.000914988	0.000627503	HSP90AA1/KPNB1/RPL4/RPL6/RPL7/RPL12/RPL15/RPL18/RPLP0/RPS13/RPL14/NUP153/RPL13A	13
stability	48	R-HSA-5617833	Cilium Assembly	10/105	75/3719	3.74699e-05	0.000977794	0.000670576	HSP90AA1/TNPO1/TCP1/CCT3/ACTR1A/CCT4/CCT2/CCT8/MAPRE1/CCT5	10
stability	48	R-HSA-5620920	Cargo trafficking to the periciliary membrane	6/105	24/3719	3.90745e-05	0.000977794	0.000670576	TCP1/CCT3/CCT4/CCT2/CCT8/CCT5	6
stability	48	R-HSA-2408557	Selenocysteine synthesis	10/105	76/3719	4.21412e-05	0.000977794	0.000670576	RPL4/RPL6/RPL7/RPL12/RPL15/RPL18/RPLP0/RPS13/RPL14/RPL13A	10
stability	48	R-HSA-71291	Metabolism of amino acids and derivatives	18/105	225/3719	4.23287e-05	0.000977794	0.000670576	PSMD1/PSMD2/PSMD5/PSMD8/PSPH/RPL4/RPL6/RPL7/RPL12/RPL15/RPL18/RPLP0/RPS13/PDHX/RPL14/PSMD6/RPL13A/PYCR3	18
stability	48	R-HSA-156902	Peptide chain elongation	10/105	77/3719	4.73019e-05	0.00099334	0.000681238	RPL4/RPL6/RPL7/RPL12/RPL15/RPL18/RPLP0/RPS13/RPL14/RPL13A	10
stability	48	R-HSA-192823	Viral mRNA Translation	10/105	77/3719	4.73019e-05	0.00099334	0.000681238	RPL4/RPL6/RPL7/RPL12/RPL15/RPL18/RPLP0/RPS13/RPL14/RPL13A	10
stability	48	R-HSA-391251	Protein folding	8/105	49/3719	5.33214e-05	0.00107106	0.000734541	CCT6A/TCP1/CCT3/CCT7/CCT4/CCT2/CCT8/CCT5	8
stability	48	R-HSA-168254	Influenza Infection	13/105	131/3719	6.20399e-05	0.00119427	0.000819036	HSP90AA1/KPNB1/RPL4/RPL6/RPL7/RPL12/RPL15/RPL18/RPLP0/RPS13/RPL14/NUP153/RPL13A	13
stability	48	R-HSA-72764	Eukaryotic Translation Termination	10/105	80/3719	6.61457e-05	0.00122237	0.00083831	RPL4/RPL6/RPL7/RPL12/RPL15/RPL18/RPLP0/RPS13/RPL14/RPL13A	10
stability	48	R-HSA-156842	Eukaryotic Translation Elongation	10/105	81/3719	7.37029e-05	0.00126968	0.000870756	RPL4/RPL6/RPL7/RPL12/RPL15/RPL18/RPLP0/RPS13/RPL14/RPL13A	10
stability	48	R-HSA-168273	Influenza Viral RNA Transcription and Replication	12/105	115/3719	7.42023e-05	0.00126968	0.000870756	HSP90AA1/RPL4/RPL6/RPL7/RPL12/RPL15/RPL18/RPLP0/RPS13/RPL14/NUP153/RPL13A	12
stability	48	R-HSA-72706	GTP hydrolysis and joining of the 60S ribosomal subunit	11/105	99/3719	8.48898e-05	0.00140068	0.000960595	EIF5/RPL4/RPL6/RPL7/RPL12/RPL15/RPL18/RPLP0/RPS13/RPL14/RPL13A	11
stability	48	R-HSA-975956	Nonsense Mediated Decay (NMD) independent of the Exon Junction Complex (EJC)	10/105	83/3719	9.10404e-05	0.00145037	0.00099467	RPL4/RPL6/RPL7/RPL12/RPL15/RPL18/RPLP0/RPS13/RPL14/RPL13A	10
stability	48	R-HSA-8852276	The role of GTSE1 in G2/M progression after G2 checkpoint	8/105	53/3719	9.54228e-05	0.00146951	0.0010078	HSP90AA1/HSP90AB1/PSMD1/PSMD2/PSMD5/PSMD8/PSMD6/MAPRE1	8
stability	48	R-HSA-72613	Eukaryotic Translation Initiation	11/105	105/3719	0.00014562	0.00210211	0.00144164	EIF5/RPL4/RPL6/RPL7/RPL12/RPL15/RPL18/RPLP0/RPS13/RPL14/RPL13A	11
stability	48	R-HSA-72737	Cap-dependent Translation Initiation	11/105	105/3719	0.00014562	0.00210211	0.00144164	EIF5/RPL4/RPL6/RPL7/RPL12/RPL15/RPL18/RPLP0/RPS13/RPL14/RPL13A	11
stability	48	R-HSA-72689	Formation of a pool of free 40S subunits	10/105	88/3719	0.000150151	0.00210211	0.00144164	RPL4/RPL6/RPL7/RPL12/RPL15/RPL18/RPLP0/RPS13/RPL14/RPL13A	10
stability	48	R-HSA-2408522	Selenoamino acid metabolism	10/105	89/3719	0.000165215	0.00222793	0.00152793	RPL4/RPL6/RPL7/RPL12/RPL15/RPL18/RPLP0/RPS13/RPL14/RPL13A	10
stability	48	R-HSA-6798695	Neutrophil degranulation	18/105	250/3719	0.000168783	0.00222793	0.00152793	ANXA2/CAPN1/COPB1/DDOST/HSPA8/HSP90AA1/HSP90AB1/IMPDH2/KPNB1/LAMP2/PSMD1/PSMD2/AP1M1/SCAMP1/PSMD6/CCT2/CCT8/DYNC1LI1	18
stability	48	R-HSA-3371497	HSP90 chaperone cycle for steroid hormone receptors (SHR)	6/105	31/3719	0.000181986	0.00233549	0.00160169	HSPA8/HSP90AA1/HSP90AB1/ACTR1A/DYNC1LI1/DCTN4	6
stability	48	R-HSA-450408	AUF1 (hnRNP D0) binds and destabilizes mRNA	7/105	45/3719	0.000219482	0.00271555	0.00186234	HSPA8/HSPB1/PSMD1/PSMD2/PSMD5/PSMD8/PSMD6	7
stability	48	R-HSA-72766	Translation	17/105	233/3719	0.000223357	0.00271555	0.00186234	MRPL49/DDOST/EIF5/RPL4/RPL6/RPL7/RPL12/RPL15/RPL18/RPLP0/RPS13/RPL14/FARSB/TRAM1/RPL13A/DARS2/MRPS6	17
stability	48	R-HSA-1852241	Organelle biogenesis and maintenance	12/105	131/3719	0.000261575	0.00309866	0.00212508	HSPA9/HSP90AA1/TNPO1/TCP1/CCT3/ACTR1A/CCT4/CCT2/CCT8/MAPRE1/CCT5/SAMM50	12
stability	48	R-HSA-156827	L13a-mediated translational silencing of Ceruloplasmin expression	10/105	98/3719	0.000368043	0.0042509	0.00291529	RPL4/RPL6/RPL7/RPL12/RPL15/RPL18/RPLP0/RPS13/RPL14/RPL13A	10
stability	48	R-HSA-927802	Nonsense-Mediated Decay (NMD)	10/105	100/3719	0.000433936	0.00477329	0.00327355	RPL4/RPL6/RPL7/RPL12/RPL15/RPL18/RPLP0/RPS13/RPL14/RPL13A	10
stability	48	R-HSA-975957	Nonsense Mediated Decay (NMD) enhanced by the Exon Junction Complex (EJC)	10/105	100/3719	0.000433936	0.00477329	0.00327355	RPL4/RPL6/RPL7/RPL12/RPL15/RPL18/RPLP0/RPS13/RPL14/RPL13A	10
stability	48	R-HSA-450531	Regulation of mRNA stability by proteins that bind AU-rich elements	8/105	73/3719	0.000906639	0.0097411	0.0066805	HSPA8/HSPB1/TNPO1/PSMD1/PSMD2/PSMD5/PSMD8/PSMD6	8
stability	48	R-HSA-68827	CDT1 association with the CDC6:ORC:origin complex	6/105	46/3719	0.00164218	0.0172429	0.0118253	PSMD1/PSMD2/PSMD5/PSMD8/PSMD6/ORC3	6
stability	48	R-HSA-1234176	Oxygen-dependent proline hydroxylation of Hypoxia-inducible Factor Alpha	6/105	48/3719	0.00205541	0.0211023	0.014472	PSMD1/PSMD2/PSMD5/PSMD8/PSMD6/EGLN1	6
stability	48	R-HSA-6807878	COPI-mediated anterograde transport	7/105	66/3719	0.00231594	0.0232601	0.0159519	ARCN1/COPB1/COPB2/ACTR1A/COPG1/DYNC1LI1/DCTN4	7
stability	48	R-HSA-162909	Host Interactions of HIV factors	9/105	104/3719	0.0023784	0.0233792	0.0160336	AP1B1/KPNB1/PSMD1/PSMD2/PSMD5/PSMD8/AP1M1/PSMD6/NUP153	9
stability	48	R-HSA-1234174	Regulation of Hypoxia-inducible Factor (HIF) by oxygen	6/105	51/3719	0.00281701	0.0265604	0.0182152	PSMD1/PSMD2/PSMD5/PSMD8/PSMD6/EGLN1	6
stability	48	R-HSA-2262749	Cellular response to hypoxia	6/105	51/3719	0.00281701	0.0265604	0.0182152	PSMD1/PSMD2/PSMD5/PSMD8/PSMD6/EGLN1	6
stability	48	R-HSA-109581	Apoptosis	9/105	107/3719	0.0028931	0.0267322	0.0183331	DSG2/KPNB1/NMT1/PSMD1/PSMD2/PSMD5/PSMD8/PSMD6/YWHAQ	9
stability	48	R-HSA-3371568	Attenuation phase	3/105	11/3719	0.00305951	0.0271333	0.0186082	HSPA8/HSP90AA1/HSP90AB1	3
stability	48	R-HSA-5357801	Programmed Cell Death	9/105	108/3719	0.00308302	0.0271333	0.0186082	DSG2/KPNB1/NMT1/PSMD1/PSMD2/PSMD5/PSMD8/PSMD6/YWHAQ	9
stability	48	R-HSA-68867	Assembly of the pre-replicative complex	6/105	52/3719	0.0031127	0.0271333	0.0186082	PSMD1/PSMD2/PSMD5/PSMD8/PSMD6/ORC3	6
stability	48	R-HSA-168249	Innate Immune System	23/105	456/3719	0.00340792	0.0291567	0.0199958	ACTG1/ANXA2/CAPN1/COPB1/DDOST/HSPA8/HSP90AA1/HSP90AB1/IMPDH2/KPNB1/LAMP2/PSMD1/PSMD2/PSMD5/PSMD8/AP1M1/SCAMP1/PSMD6/WASF2/CCT2/CCT8/SUGT1/DYNC1LI1	23
stability	48	R-HSA-5687128	MAPK6/MAPK4 signaling	6/105	55/3719	0.00413968	0.0347733	0.0238477	HSPB1/PSMD1/PSMD2/PSMD5/PSMD8/PSMD6	6
stability	48	R-HSA-1236978	Cross-presentation of soluble exogenous antigens (endosomes)	5/105	39/3719	0.00437301	0.0360774	0.0247421	PSMD1/PSMD2/PSMD5/PSMD8/PSMD6	5
stability	48	R-HSA-350562	Regulation of ornithine decarboxylase (ODC)	5/105	40/3719	0.00488746	0.0385449	0.0264343	PSMD1/PSMD2/PSMD5/PSMD8/PSMD6	5
stability	48	R-HSA-2262752	Cellular responses to stress	14/105	231/3719	0.00489151	0.0385449	0.0264343	HSPA8/HSPA9/HSP90AA1/HSP90AB1/PSMD1/PSMD2/PSMD5/PSMD8/PSMD6/NUP153/ACTR1A/DYNC1LI1/DCTN4/EGLN1	14
stability	48	R-HSA-68949	Orc1 removal from chromatin	6/105	57/3719	0.00495144	0.0385449	0.0264343	PSMD1/PSMD2/PSMD5/PSMD8/PSMD6/ORC3	6
stability	48	R-HSA-6805567	Keratinization	3/105	13/3719	0.00508926	0.0385449	0.0264343	CAPN1/DSG2/PKP2	3
stability	48	R-HSA-6809371	Formation of the cornified envelope	3/105	13/3719	0.00508926	0.0385449	0.0264343	CAPN1/DSG2/PKP2	3
stability	48	R-HSA-180534	Vpu mediated degradation of CD4	5/105	41/3719	0.00544353	0.038691	0.0265345	PSMD1/PSMD2/PSMD5/PSMD8/PSMD6	5
stability	48	R-HSA-211733	Regulation of activated PAK-2p34 by proteasome mediated degradation	5/105	41/3719	0.00544353	0.038691	0.0265345	PSMD1/PSMD2/PSMD5/PSMD8/PSMD6	5
stability	48	R-HSA-349425	Autodegradation of the E3 ubiquitin ligase COP1	5/105	41/3719	0.00544353	0.038691	0.0265345	PSMD1/PSMD2/PSMD5/PSMD8/PSMD6	5
stability	48	R-HSA-4641257	Degradation of AXIN	5/105	41/3719	0.00544353	0.038691	0.0265345	PSMD1/PSMD2/PSMD5/PSMD8/PSMD6	5
stability	48	R-HSA-195253	Degradation of beta-catenin by the destruction complex	6/105	59/3719	0.00587477	0.0401249	0.0275179	CTBP1/PSMD1/PSMD2/PSMD5/PSMD8/PSMD6	6
stability	48	R-HSA-4086400	PCP/CE pathway	6/105	59/3719	0.00587477	0.0401249	0.0275179	PFN1/PSMD1/PSMD2/PSMD5/PSMD8/PSMD6	6
stability	48	R-HSA-69541	Stabilization of p53	5/105	42/3719	0.00604297	0.0401249	0.0275179	PSMD1/PSMD2/PSMD5/PSMD8/PSMD6	5
stability	48	R-HSA-8941858	Regulation of RUNX3 expression and activity	5/105	42/3719	0.00604297	0.0401249	0.0275179	PSMD1/PSMD2/PSMD5/PSMD8/PSMD6	5
stability	48	R-HSA-169911	Regulation of Apoptosis	5/105	43/3719	0.00668748	0.0401249	0.0275179	PSMD1/PSMD2/PSMD5/PSMD8/PSMD6	5
stability	48	R-HSA-174113	SCF-beta-TrCP mediated degradation of Emi1	5/105	43/3719	0.00668748	0.0401249	0.0275179	PSMD1/PSMD2/PSMD5/PSMD8/PSMD6	5
stability	48	R-HSA-4608870	Asymmetric localization of PCP proteins	5/105	43/3719	0.00668748	0.0401249	0.0275179	PSMD1/PSMD2/PSMD5/PSMD8/PSMD6	5
stability	48	R-HSA-69229	Ubiquitin-dependent degradation of Cyclin D1	5/105	43/3719	0.00668748	0.0401249	0.0275179	PSMD1/PSMD2/PSMD5/PSMD8/PSMD6	5
stability	48	R-HSA-69601	Ubiquitin Mediated Degradation of Phosphorylated Cdc25A	5/105	43/3719	0.00668748	0.0401249	0.0275179	PSMD1/PSMD2/PSMD5/PSMD8/PSMD6	5
stability	48	R-HSA-69610	p53-Independent DNA Damage Response	5/105	43/3719	0.00668748	0.0401249	0.0275179	PSMD1/PSMD2/PSMD5/PSMD8/PSMD6	5
stability	48	R-HSA-69613	p53-Independent G1/S DNA damage checkpoint	5/105	43/3719	0.00668748	0.0401249	0.0275179	PSMD1/PSMD2/PSMD5/PSMD8/PSMD6	5
stability	48	R-HSA-75815	Ubiquitin-dependent degradation of Cyclin D	5/105	43/3719	0.00668748	0.0401249	0.0275179	PSMD1/PSMD2/PSMD5/PSMD8/PSMD6	5
stability	48	R-HSA-180585	Vif-mediated degradation of APOBEC3G	5/105	44/3719	0.00737877	0.0415731	0.028511	PSMD1/PSMD2/PSMD5/PSMD8/PSMD6	5
stability	48	R-HSA-4641258	Degradation of DVL	5/105	44/3719	0.00737877	0.0415731	0.028511	PSMD1/PSMD2/PSMD5/PSMD8/PSMD6	5
stability	48	R-HSA-69563	p53-Dependent G1 DNA Damage Response	5/105	44/3719	0.00737877	0.0415731	0.028511	PSMD1/PSMD2/PSMD5/PSMD8/PSMD6	5
stability	48	R-HSA-69580	p53-Dependent G1/S DNA damage checkpoint	5/105	44/3719	0.00737877	0.0415731	0.028511	PSMD1/PSMD2/PSMD5/PSMD8/PSMD6	5
stability	48	R-HSA-8854050	FBXL7 down-regulates AURKA during mitotic entry and in early mitosis	5/105	44/3719	0.00737877	0.0415731	0.028511	PSMD1/PSMD2/PSMD5/PSMD8/PSMD6	5
stability	48	R-HSA-453274	Mitotic G2-G2/M phases	9/105	124/3719	0.00769154	0.0423035	0.0290119	HSP90AA1/HSP90AB1/PSMD1/PSMD2/PSMD5/PSMD8/PSMD6/ACTR1A/MAPRE1	9
stability	48	R-HSA-69275	G2/M Transition	9/105	124/3719	0.00769154	0.0423035	0.0290119	HSP90AA1/HSP90AB1/PSMD1/PSMD2/PSMD5/PSMD8/PSMD6/ACTR1A/MAPRE1	9
stability	48	R-HSA-69615	G1/S DNA Damage Checkpoints	5/105	45/3719	0.00811849	0.0429716	0.0294702	PSMD1/PSMD2/PSMD5/PSMD8/PSMD6	5
stability	48	R-HSA-9604323	Negative regulation of NOTCH4 signaling	5/105	45/3719	0.00811849	0.0429716	0.0294702	PSMD1/PSMD2/PSMD5/PSMD8/PSMD6	5
stability	48	R-HSA-8950505	Gene and protein expression by JAK-STAT signaling after Interleukin-12 stimulation	4/105	29/3719	0.00827459	0.0429716	0.0294702	ANXA2/HSPA9/RPLP0/TCP1	4
stability	48	R-HSA-449147	Signaling by Interleukins	11/105	172/3719	0.00846902	0.0429716	0.0294702	ANXA2/HSPA8/HSPA9/HSP90AA1/PSMD1/PSMD2/PSMD5/PSMD8/RPLP0/TCP1/PSMD6	11
stability	48	R-HSA-202403	TCR signaling	6/105	64/3719	0.00872681	0.0429716	0.0294702	PSMD1/PSMD2/PSMD5/PSMD8/PSMD6/ENAH	6
stability	48	R-HSA-8856688	Golgi-to-ER retrograde transport	7/105	84/3719	0.00889691	0.0429716	0.0294702	ARCN1/COPB1/COPB2/ACTR1A/COPG1/DYNC1LI1/DCTN4	7
stability	48	R-HSA-5362768	Hh mutants that don't undergo autocatalytic processing are degraded by ERAD	5/105	46/3719	0.00890829	0.0429716	0.0294702	PSMD1/PSMD2/PSMD5/PSMD8/PSMD6	5
stability	48	R-HSA-5387390	Hh mutants abrogate ligand secretion	5/105	46/3719	0.00890829	0.0429716	0.0294702	PSMD1/PSMD2/PSMD5/PSMD8/PSMD6	5
stability	48	R-HSA-5610780	Degradation of GLI1 by the proteasome	5/105	46/3719	0.00890829	0.0429716	0.0294702	PSMD1/PSMD2/PSMD5/PSMD8/PSMD6	5
stability	48	R-HSA-5610783	Degradation of GLI2 by the proteasome	5/105	46/3719	0.00890829	0.0429716	0.0294702	PSMD1/PSMD2/PSMD5/PSMD8/PSMD6	5
stability	48	R-HSA-5610785	GLI3 is processed to GLI3R by the proteasome	5/105	46/3719	0.00890829	0.0429716	0.0294702	PSMD1/PSMD2/PSMD5/PSMD8/PSMD6	5
stability	48	R-HSA-69481	G2/M Checkpoints	8/105	105/3719	0.00892917	0.0429716	0.0294702	PSMD1/PSMD2/PSMD5/PSMD8/RFC4/PSMD6/YWHAQ/ORC3	8
stability	48	R-HSA-187577	SCF(Skp2)-mediated degradation of p27/p21	5/105	47/3719	0.00974975	0.0459631	0.0315217	PSMD1/PSMD2/PSMD5/PSMD8/PSMD6	5
stability	48	R-HSA-5676590	NIK-->noncanonical NF-kB signaling	5/105	47/3719	0.00974975	0.0459631	0.0315217	PSMD1/PSMD2/PSMD5/PSMD8/PSMD6	5
stability	48	R-HSA-69002	DNA Replication Pre-Initiation	6/105	66/3719	0.0101071	0.0471665	0.032347	PSMD1/PSMD2/PSMD5/PSMD8/PSMD6/ORC3	6
stability	48	R-HSA-5358346	Hedgehog ligand biogenesis	5/105	48/3719	0.0106444	0.048213	0.0330648	PSMD1/PSMD2/PSMD5/PSMD8/PSMD6	5
stability	48	R-HSA-5607761	Dectin-1 mediated noncanonical NF-kB signaling	5/105	48/3719	0.0106444	0.048213	0.0330648	PSMD1/PSMD2/PSMD5/PSMD8/PSMD6	5
stability	48	R-HSA-5678895	Defective CFTR causes cystic fibrosis	5/105	48/3719	0.0106444	0.048213	0.0330648	PSMD1/PSMD2/PSMD5/PSMD8/PSMD6	5

## Sheet: TableS2c
comparison	time_point	direction	ID	Description	GeneRatio	BgRatio	pvalue	p.adjust	qvalue	geneID	Count
abundance	1	increased	GO:0005198	structural molecule activity	8/14	268/5281	9.13566e-08	4.65919e-06	3.94276e-06	PLEC/RPL21/RPL37/RPS15/RPS18/RPS23/MRPS11/EPPK1	8
abundance	1	increased	GO:0003735	structural constituent of ribosome	6/14	128/5281	4.61966e-07	1.17801e-05	9.96874e-06	RPL21/RPL37/RPS15/RPS18/RPS23/MRPS11	6
abundance	1	increased	GO:0019843	rRNA binding	3/14	46/5281	0.000210563	0.00357956	0.00302915	RPL37/RPS18/MRPS11	3
abundance	4	increased	GO:0005506	iron ion binding	3/18	46/5281	0.000460636	0.0245386	0.021994	CYP1A1/FTH1/FTL	3
abundance	4	increased	GO:0008198	ferrous iron binding	2/18	10/5281	0.000485914	0.0245386	0.021994	FTH1/FTL	2
abundance	7	decreased	GO:0008201	heparin binding	2/6	26/5281	0.000345448	0.0151441	0.00656401	CCN1/RPL29	2
abundance	7	decreased	GO:0005539	glycosaminoglycan binding	2/6	34/5281	0.000593886	0.0151441	0.00656401	CCN1/RPL29	2
abundance	7	decreased	GO:1901681	sulfur compound binding	2/6	71/5281	0.00258176	0.0438899	0.0190235	CCN1/RPL29	2
abundance	7	decreased	GO:0050839	cell adhesion molecule binding	3/6	324/5281	0.00398193	0.0486923	0.021105	CCN1/RPL29/S100A11	3
abundance	7	decreased	GO:0004857	enzyme inhibitor activity	2/6	97/5281	0.00477376	0.0486923	0.021105	CASP3/ARPP19	2
abundance	12	increased	GO:0004867	serine-type endopeptidase inhibitor activity	2/9	10/5281	0.000115378	0.00680728	0.00400786	APP/SPINT1	2
abundance	12	increased	GO:0004866	endopeptidase inhibitor activity	2/9	28/5281	0.000953859	0.0195657	0.0115195	APP/SPINT1	2
abundance	12	increased	GO:0030414	peptidase inhibitor activity	2/9	29/5281	0.00102361	0.0195657	0.0115195	APP/SPINT1	2
abundance	12	increased	GO:0061135	endopeptidase regulator activity	2/9	33/5281	0.00132649	0.0195657	0.0115195	APP/SPINT1	2
abundance	12	increased	GO:0061134	peptidase regulator activity	2/9	44/5281	0.00235359	0.0277724	0.0163513	APP/SPINT1	2
abundance	24	decreased	GO:0030515	snoRNA binding	3/35	20/5281	0.000281487	0.0439119	0.04326	NOP14/RRP9/BMS1	3
abundance	24	increased	GO:0004867	serine-type endopeptidase inhibitor activity	3/35	10/5281	3.10093e-05	0.00240763	0.00186931	SPINT1/SPINT2/CRIM1	3
abundance	24	increased	GO:0030414	peptidase inhibitor activity	4/35	29/5281	3.41508e-05	0.00240763	0.00186931	GPC3/SPINT1/SPINT2/CRIM1	4
abundance	24	increased	GO:0061134	peptidase regulator activity	4/35	44/5281	0.000181894	0.00854901	0.00663753	GPC3/SPINT1/SPINT2/CRIM1	4
abundance	24	increased	GO:0038023	signaling receptor activity	5/35	92/5281	0.000308999	0.00871377	0.00676545	FGFR2/IL6ST/PTPRF/NECTIN1/CRIM1	5
abundance	24	increased	GO:0060089	molecular transducer activity	5/35	92/5281	0.000308999	0.00871377	0.00676545	FGFR2/IL6ST/PTPRF/NECTIN1/CRIM1	5
abundance	24	increased	GO:0004888	transmembrane signaling receptor activity	4/35	56/5281	0.000465142	0.0109308	0.0084868	FGFR2/IL6ST/PTPRF/CRIM1	4
abundance	24	increased	GO:0004866	endopeptidase inhibitor activity	3/35	28/5281	0.000780034	0.0137481	0.0106741	SPINT1/SPINT2/CRIM1	3
abundance	24	increased	GO:0019838	growth factor binding	3/35	28/5281	0.000780034	0.0137481	0.0106741	FGFR2/IL6ST/CRIM1	3
abundance	24	increased	GO:0061135	endopeptidase regulator activity	3/35	33/5281	0.00126996	0.0179545	0.0139401	SPINT1/SPINT2/CRIM1	3
abundance	24	increased	GO:0005539	glycosaminoglycan binding	3/35	34/5281	0.00138656	0.0179545	0.0139401	FGFR2/PTPRF/AGRN	3
abundance	24	increased	GO:0003735	structural constituent of ribosome	5/35	128/5281	0.00140071	0.0179545	0.0139401	MRPL49/RPL37/MRPL30/MRPS34/MRPL24	5
abundance	24	increased	GO:0005198	structural molecule activity	7/35	268/5281	0.00158204	0.0185889	0.0144326	MRPL49/RPL37/SPON1/MRPL30/MRPS34/MRPL24/AGRN	7
abundance	24	increased	GO:0022804	active transmembrane transporter activity	4/35	80/5281	0.00178945	0.0187073	0.0145245	ATP1B1/CDH17/SLC1A3/SLCO2B1	4
abundance	24	increased	GO:0043394	proteoglycan binding	2/35	10/5281	0.00185746	0.0187073	0.0145245	PTPRF/AGRN	2
abundance	24	increased	GO:0015291	secondary active transmembrane transporter activity	3/35	39/5281	0.00207015	0.0194594	0.0151084	CDH17/SLC1A3/SLCO2B1	3
abundance	24	increased	GO:0098772	molecular function regulator	9/35	483/5281	0.00337132	0.0297097	0.0230669	ATP1B1/GPC3/PRSS8/SPINT1/DYNLL1/SPINT2/DKK1/CRIM1/TBC1D7	9
abundance	24	increased	GO:0004857	enzyme inhibitor activity	4/35	97/5281	0.00361982	0.0300232	0.0233103	GPC3/SPINT1/SPINT2/CRIM1	4
abundance	24	increased	GO:0015081	sodium ion transmembrane transporter activity	2/35	15/5281	0.00424485	0.0332514	0.0258167	ATP1B1/SLC1A3	2
abundance	24	increased	GO:0004714	transmembrane receptor protein tyrosine kinase activity	2/35	16/5281	0.00483115	0.0340596	0.0264442	FGFR2/CRIM1	2
abundance	24	increased	GO:0019199	transmembrane receptor protein kinase activity	2/35	16/5281	0.00483115	0.0340596	0.0264442	FGFR2/CRIM1	2
abundance	24	increased	GO:0022853	active ion transmembrane transporter activity	3/35	54/5281	0.00524981	0.0352487	0.0273674	ATP1B1/SLC1A3/SLCO2B1	3
abundance	24	increased	GO:0004252	serine-type endopeptidase activity	2/35	19/5281	0.00679916	0.0435765	0.0338332	PRSS8/ST14	2
abundance	48	decreased	GO:0017056	structural constituent of nuclear pore	16/174	20/5281	4.18696e-21	1.36914e-18	1.30898e-18	NUP98/NUP214/NUP155/NUP93/NUP58/NUP153/NUP205/NUP160/NUP188/NUP62/NUP54/NDC1/NUP133/NUP107/NUP85/NUP35	16
abundance	48	decreased	GO:0030515	snoRNA binding	13/174	20/5281	2.19086e-15	3.58206e-13	3.42466e-13	BYSL/DKC1/SNU13/NOP14/RRP9/DDX21/NOLC1/BMS1/NOP56/NOP58/GAR1/UTP6/IMP4	13
abundance	48	decreased	GO:0005198	structural molecule activity	36/174	268/5281	1.29116e-13	1.40736e-11	1.34552e-11	CCN1/LAMC2/RPSA/RPL10A/NUP98/RPL12/RPL15/RPL30/RPL34/RPLP0/RPLP2/RPS3/RPS5/RPS7/RPS12/RPS14/RPS25/RPS27/THBS1/NUP214/NUP155/NUP93/NUP58/NUP153/NUP205/NUP160/NUP188/NUP62/NUP54/NDC1/NUP133/NUP107/NUP85/SEH1L/NUP35/RPL7L1	36
abundance	48	decreased	GO:0003735	structural constituent of ribosome	16/174	128/5281	3.61268e-06	0.000295336	0.000282359	RPSA/RPL10A/RPL12/RPL15/RPL30/RPL34/RPLP0/RPLP2/RPS3/RPS5/RPS7/RPS12/RPS14/RPS25/RPS27/RPL7L1	16
abundance	48	decreased	GO:0003724	RNA helicase activity	9/174	57/5281	8.56291e-05	0.00560014	0.00535407	DDX10/DDX18/DDX21/DDX52/DDX56/DDX27/DDX24/DDX54/DDX51	9
abundance	48	decreased	GO:0008139	nuclear localization sequence binding	5/174	16/5281	0.000119195	0.00649612	0.00621068	NUP98/NUP214/NOLC1/NUP58/NUP153	5
abundance	48	decreased	GO:0048027	mRNA 5'-UTR binding	5/174	21/5281	0.000485592	0.0226841	0.0216874	RPS7/RPS14/LARP1/RSL1D1/GNL3	5
abundance	48	decreased	GO:0003899	DNA-directed 5'-3' RNA polymerase activity	5/174	25/5281	0.00113925	0.0408262	0.0390323	POLR1C/CD3EAP/POLR1A/POLR1E/POLR1B	5
abundance	48	decreased	GO:0005048	signal sequence binding	5/174	26/5281	0.00137336	0.0408262	0.0390323	NUP98/NUP214/NOLC1/NUP58/NUP153	5
abundance	48	decreased	GO:0034062	5'-3' RNA polymerase activity	5/174	26/5281	0.00137336	0.0408262	0.0390323	POLR1C/CD3EAP/POLR1A/POLR1E/POLR1B	5
abundance	48	decreased	GO:0097747	RNA polymerase activity	5/174	26/5281	0.00137336	0.0408262	0.0390323	POLR1C/CD3EAP/POLR1A/POLR1E/POLR1B	5
abundance	48	decreased	GO:0050840	extracellular matrix binding	4/174	16/5281	0.00151873	0.0413854	0.039567	CCN1/ITGA2/RPSA/THBS1	4
abundance	48	decreased	GO:0140098	catalytic activity, acting on RNA	18/174	255/5281	0.00167815	0.0422118	0.040357	DDX10/FBL/NOP2/DDX18/DDX21/POLR1C/CD3EAP/DDX52/NOCT/POLR1A/DIMT1/DDX56/DDX27/DDX24/POLR1E/DDX54/POLR1B/DDX51	18
abundance	48	increased	GO:0003735	structural constituent of ribosome	19/83	128/5281	3.64764e-14	7.98833e-12	7.10329e-12	RPL8/MRPL23/RPL31/RPL37/RPL36A/RPS8/RPS13/MRPL3/MRPL13/MRPL18/MRPL22/MRPL4/MRPS18A/MRPS22/MRPS11/MRPS5/MRPL41/MRPS34/MRPL24	19
abundance	48	increased	GO:0005198	structural molecule activity	25/83	268/5281	1.10587e-13	1.21093e-11	1.07677e-11	CHI3L1/FBLN1/HSPG2/LAMA5/RPL8/MRPL23/RPL31/RPL37/RPL36A/RPS8/RPS13/SPON1/MRPL3/MRPL13/MRPL18/MRPL22/MRPL4/MRPS18A/MRPS22/MRPS11/MRPS5/MRPL41/MRPS34/MRPL24/LAMA1	25
abundance	48	increased	GO:0005201	extracellular matrix structural constituent	6/83	21/5281	5.64514e-07	4.12095e-05	3.66439e-05	CHI3L1/FBLN1/HSPG2/LAMA5/SPON1/LAMA1	6
abundance	48	increased	GO:0019843	rRNA binding	6/83	46/5281	7.11968e-05	0.00389803	0.00346616	RPL8/RPL37/RPS13/MRPL18/MRPS18A/MRPS11	6
stability	1	decreased	GO:0003735	structural constituent of ribosome	7/15	128/5281	2.28469e-08	1.32512e-06	1.25057e-06	RPL7A/RPL21/RPL26/RPL27/RPL34/RPS6/RPS18	7
stability	1	decreased	GO:0005198	structural molecule activity	8/15	268/5281	1.87205e-07	5.42896e-06	5.12352e-06	RPL7A/RPL21/RPL26/RPL27/RPL34/RPS6/RPS18/MATR3	8
stability	12	decreased	GO:0015291	secondary active transmembrane transporter activity	3/18	39/5281	0.000281497	0.0260259	0.0218196	SLC25A5/SLC25A1/SLC25A11	3
stability	12	decreased	GO:0008514	organic anion transmembrane transporter activity	3/18	46/5281	0.000460636	0.0260259	0.0218196	SLC25A5/SLC25A1/SLC25A11	3
stability	12	decreased	GO:0022853	active ion transmembrane transporter activity	3/18	54/5281	0.000739933	0.0278708	0.0233663	SLC25A5/SLC25A1/SLC25A11	3
stability	12	decreased	GO:0008509	anion transmembrane transporter activity	3/18	67/5281	0.00138996	0.032723	0.0274343	SLC25A5/SLC25A1/SLC25A11	3
stability	12	decreased	GO:0015297	antiporter activity	2/18	17/5281	0.00144792	0.032723	0.0274343	SLC25A5/SLC25A11	2
stability	12	decreased	GO:0022804	active transmembrane transporter activity	3/18	80/5281	0.00231862	0.0436674	0.0366098	SLC25A5/SLC25A1/SLC25A11	3
stability	12	increased	GO:1901681	sulfur compound binding	4/16	71/5281	4.83381e-05	0.00328699	0.00234058	GSTP1/LRPAP1/RPL29/LANCL1	4
stability	12	increased	GO:0050750	low-density lipoprotein particle receptor binding	2/16	14/5281	0.000766804	0.0200195	0.0142553	LRPAP1/LANCL1	2
stability	12	increased	GO:0070325	lipoprotein particle receptor binding	2/16	15/5281	0.000883211	0.0200195	0.0142553	LRPAP1/LANCL1	2
stability	12	increased	GO:0042277	peptide binding	3/16	85/5281	0.00193708	0.0310293	0.0220951	GSTP1/LRPAP1/LANCL1	3
stability	12	increased	GO:0008201	heparin binding	2/16	26/5281	0.00268113	0.0310293	0.0220951	LRPAP1/RPL29	2
stability	12	increased	GO:0030545	receptor regulator activity	2/16	28/5281	0.00310736	0.0310293	0.0220951	LRPAP1/NENF	2
stability	12	increased	GO:0016765	transferase activity, transferring alkyl or aryl (other than methyl) groups	2/16	29/5281	0.00333165	0.0310293	0.0220951	GSTP1/LANCL1	2
stability	12	increased	GO:0005102	signaling receptor binding	5/16	375/5281	0.00398908	0.0310293	0.0220951	CASP3/DDT/LRPAP1/LANCL1/NENF	5
stability	12	increased	GO:0072341	modified amino acid binding	2/16	33/5281	0.00430229	0.0310293	0.0220951	GSTP1/LANCL1	2
stability	12	increased	GO:0005539	glycosaminoglycan binding	2/16	34/5281	0.00456313	0.0310293	0.0220951	LRPAP1/RPL29	2
stability	12	increased	GO:0033218	amide binding	3/16	119/5281	0.00504222	0.0311701	0.0221954	GSTP1/LRPAP1/LANCL1	3
stability	12	increased	GO:0003735	structural constituent of ribosome	3/16	128/5281	0.00618222	0.0350326	0.0249458	RPL18A/RPL30/RPL29	3
stability	12	increased	GO:0005126	cytokine receptor binding	2/16	47/5281	0.00859342	0.0449502	0.0320079	CASP3/DDT	2
stability	24	decreased	GO:0004812	aminoacyl-tRNA ligase activity	6/41	37/5281	2.91526e-07	2.50713e-05	2.22481e-05	DARS1/EPRS1/KARS1/NARS1/HARS2/DARS2	6
stability	24	decreased	GO:0016875	ligase activity, forming carbon-oxygen bonds	6/41	37/5281	2.91526e-07	2.50713e-05	2.22481e-05	DARS1/EPRS1/KARS1/NARS1/HARS2/DARS2	6
stability	24	decreased	GO:0016874	ligase activity	7/41	100/5281	9.37646e-06	0.000537584	0.000477048	CAD/DARS1/EPRS1/KARS1/NARS1/HARS2/DARS2	7
stability	24	decreased	GO:0051082	unfolded protein binding	6/41	81/5281	3.16474e-05	0.00136084	0.0012076	HSPA8/HSP90AA1/NAP1L4/TRAP1/CLPX/AFG3L2	6
stability	24	decreased	GO:0023023	MHC protein complex binding	3/41	10/5281	5.0204e-05	0.00155177	0.00137703	ATP1B1/HSPA8/HSP90AA1	3
stability	24	decreased	GO:0140101	catalytic activity, acting on a tRNA	6/41	89/5281	5.41314e-05	0.00155177	0.00137703	DARS1/EPRS1/KARS1/NARS1/HARS2/DARS2	6
stability	24	increased	GO:0005509	calcium ion binding	13/46	137/5281	6.66672e-11	9.53341e-09	8.4913e-09	ANXA2/ANXA7/CDH17/DSG2/HPCAL1/NUCB1/PPP3CA/S100A6/S100A11/S100A13/SRI/CHP1/EFHD2	13
stability	24	increased	GO:0048306	calcium-dependent protein binding	5/46	24/5281	1.50735e-06	0.000107776	9.59946e-05	ANXA2/ANXA7/S100A6/S100A11/CHP1	5
stability	24	increased	GO:0008083	growth factor activity	3/46	12/5281	0.000128829	0.00614084	0.00546957	GMFB/MANF/NENF	3
stability	24	increased	GO:0048018	receptor ligand activity	3/46	24/5281	0.00110149	0.0355443	0.0316589	GMFB/MANF/NENF	3
stability	24	increased	GO:0030546	signaling receptor activator activity	3/46	26/5281	0.00139782	0.0355443	0.0316589	GMFB/MANF/NENF	3
stability	24	increased	GO:0030545	receptor regulator activity	3/46	28/5281	0.00173993	0.0355443	0.0316589	GMFB/MANF/NENF	3
stability	24	increased	GO:0098632	cell-cell adhesion mediator activity	3/46	28/5281	0.00173993	0.0355443	0.0316589	ANXA2/DSG2/S100A11	3
stability	48	decreased	GO:0051082	unfolded protein binding	17/89	81/5281	7.97012e-15	1.96862e-12	1.89605e-12	CCT6A/HSPA8/HSPA9/HSP90AA1/HSP90AB1/NAP1L4/PPIB/TCP1/CCT3/TRAP1/CCT7/CCT4/CCT2/CCT8/CLPX/AFG3L2/CCT5	17
stability	48	decreased	GO:0044183	protein folding chaperone	4/89	14/5281	6.63324e-05	0.00819205	0.00789007	HSPA8/HSPA9/HSPB1/CCT2	4
stability	48	decreased	GO:0023023	MHC protein complex binding	3/89	10/5281	0.000509763	0.0408687	0.0393621	HSPA8/HSP90AA1/HSP90AB1	3
stability	48	decreased	GO:0031072	heat shock protein binding	6/89	64/5281	0.000661841	0.0408687	0.0393621	HSPA8/HSPA9/HSP90AB1/KPNB1/CHORDC1/DNAJB12	6
stability	48	increased	GO:0003735	structural constituent of ribosome	9/43	128/5281	6.12149e-07	6.48544e-05	6.15309e-05	RPL4/RPL6/RPL7/RPL12/RPL15/RPL18/RPLP0/RPL14/RPL13A	9
stability	48	increased	GO:0005198	structural molecule activity	12/43	268/5281	8.53348e-07	6.48544e-05	6.15309e-05	SEPTIN7/EPB41L2/RPL4/RPL6/RPL7/RPL12/RPL15/RPL18/RPLP0/RPL14/NUP153/RPL13A	12
stability	48	increased	GO:0050839	cell adhesion molecule binding	10/43	324/5281	0.000204374	0.010355	0.0098243	ANXA2/SEPTIN7/CTNND1/DSG2/PKP2/RPL6/RPL15/RPL14/SEPTIN9/EFHD2	10
stability	48	increased	GO:0045296	cadherin binding	9/43	273/5281	0.000275665	0.0104753	0.00993845	ANXA2/SEPTIN7/CTNND1/PKP2/RPL6/RPL15/RPL14/SEPTIN9/EFHD2	9
stability	48	increased	GO:0098632	cell-cell adhesion mediator activity	3/43	28/5281	0.00142965	0.0434614	0.0412341	ANXA2/DSG2/PKP2	3

## Sheet: TableS2d
comparison	time_point	direction	ID	Description	GeneRatio	BgRatio	pvalue	p.adjust	qvalue	geneID	Count
abundance	1	decreased	R-HSA-204998	Cell death signalling via NRAGE, NRIF and NADE	2/5	31/3772	0.000643812	0.0231772	0.0121985	CASP2/CASP3	2
abundance	1	decreased	R-HSA-193704	p75 NTR receptor-mediated signalling	2/5	44/3772	0.00130073	0.0234132	0.0123227	CASP2/CASP3	2
abundance	1	decreased	R-HSA-73887	Death Receptor Signalling	2/5	64/3772	0.0027425	0.03291	0.017321	CASP2/CASP3	2
abundance	1	increased	R-HSA-8868773	rRNA processing in the nucleus and cytosol	8/12	160/3772	3.78023e-09	3.22374e-07	2.22114e-07	FBL/RPL21/RPL37/RPS15/RPS18/RPS23/NIP7/NAT10	8
abundance	1	increased	R-HSA-72312	rRNA processing	8/12	169/3772	5.86135e-09	3.22374e-07	2.22114e-07	FBL/RPL21/RPL37/RPS15/RPS18/RPS23/NIP7/NAT10	8
abundance	1	increased	R-HSA-6791226	Major pathway of rRNA processing in the nucleolus and cytosol	7/12	153/3772	1.05342e-07	3.86254e-06	2.66127e-06	FBL/RPL21/RPL37/RPS15/RPS18/RPS23/NIP7	7
abundance	1	increased	R-HSA-156902	Peptide chain elongation	5/12	77/3772	2.20375e-06	3.90485e-05	2.69042e-05	RPL21/RPL37/RPS15/RPS18/RPS23	5
abundance	1	increased	R-HSA-192823	Viral mRNA Translation	5/12	77/3772	2.20375e-06	3.90485e-05	2.69042e-05	RPL21/RPL37/RPS15/RPS18/RPS23	5
abundance	1	increased	R-HSA-2408557	Selenocysteine synthesis	5/12	77/3772	2.20375e-06	3.90485e-05	2.69042e-05	RPL21/RPL37/RPS15/RPS18/RPS23	5
abundance	1	increased	R-HSA-72764	Eukaryotic Translation Termination	5/12	80/3772	2.66878e-06	3.90485e-05	2.69042e-05	RPL21/RPL37/RPS15/RPS18/RPS23	5
abundance	1	increased	R-HSA-156842	Eukaryotic Translation Elongation	5/12	81/3772	2.83989e-06	3.90485e-05	2.69042e-05	RPL21/RPL37/RPS15/RPS18/RPS23	5
abundance	1	increased	R-HSA-975956	Nonsense Mediated Decay (NMD) independent of the Exon Junction Complex (EJC)	5/12	83/3772	3.20806e-06	3.92097e-05	2.70153e-05	RPL21/RPL37/RPS15/RPS18/RPS23	5
abundance	1	increased	R-HSA-72689	Formation of a pool of free 40S subunits	5/12	88/3772	4.2947e-06	4.72416e-05	3.25493e-05	RPL21/RPL37/RPS15/RPS18/RPS23	5
abundance	1	increased	R-HSA-1799339	SRP-dependent cotranslational protein targeting to membrane	5/12	96/3772	6.61693e-06	5.56804e-05	3.83635e-05	RPL21/RPL37/RPS15/RPS18/RPS23	5
abundance	1	increased	R-HSA-156827	L13a-mediated translational silencing of Ceruloplasmin expression	5/12	98/3772	7.3285e-06	5.56804e-05	3.83635e-05	RPL21/RPL37/RPS15/RPS18/RPS23	5
abundance	1	increased	R-HSA-2408522	Selenoamino acid metabolism	5/12	98/3772	7.3285e-06	5.56804e-05	3.83635e-05	RPL21/RPL37/RPS15/RPS18/RPS23	5
abundance	1	increased	R-HSA-72706	GTP hydrolysis and joining of the 60S ribosomal subunit	5/12	99/3772	7.70615e-06	5.56804e-05	3.83635e-05	RPL21/RPL37/RPS15/RPS18/RPS23	5
abundance	1	increased	R-HSA-927802	Nonsense-Mediated Decay (NMD)	5/12	100/3772	8.09896e-06	5.56804e-05	3.83635e-05	RPL21/RPL37/RPS15/RPS18/RPS23	5
abundance	1	increased	R-HSA-975957	Nonsense Mediated Decay (NMD) enhanced by the Exon Junction Complex (EJC)	5/12	100/3772	8.09896e-06	5.56804e-05	3.83635e-05	RPL21/RPL37/RPS15/RPS18/RPS23	5
abundance	1	increased	R-HSA-72613	Eukaryotic Translation Initiation	5/12	105/3772	1.03058e-05	6.29798e-05	4.33927e-05	RPL21/RPL37/RPS15/RPS18/RPS23	5
abundance	1	increased	R-HSA-72737	Cap-dependent Translation Initiation	5/12	105/3772	1.03058e-05	6.29798e-05	4.33927e-05	RPL21/RPL37/RPS15/RPS18/RPS23	5
abundance	1	increased	R-HSA-168273	Influenza Viral RNA Transcription and Replication	5/12	117/3772	1.75465e-05	0.000101585	6.99915e-05	RPL21/RPL37/RPS15/RPS18/RPS23	5
abundance	1	increased	R-HSA-168255	Influenza Life Cycle	5/12	125/3772	2.4252e-05	0.000133386	9.19022e-05	RPL21/RPL37/RPS15/RPS18/RPS23	5
abundance	1	increased	R-HSA-168254	Influenza Infection	5/12	133/3772	3.28161e-05	0.000171894	0.000118434	RPL21/RPL37/RPS15/RPS18/RPS23	5
abundance	1	increased	R-HSA-9010553	Regulation of expression of SLITs and ROBOs	5/12	135/3772	3.5287e-05	0.000176435	0.000121563	RPL21/RPL37/RPS15/RPS18/RPS23	5
abundance	1	increased	R-HSA-72766	Translation	6/12	251/3772	5.37957e-05	0.000257284	0.000177267	RPL21/RPL37/RPS15/RPS18/RPS23/MRPS11	6
abundance	1	increased	R-HSA-376176	Signaling by ROBO receptors	5/12	164/3772	9.03504e-05	0.000414106	0.000285317	RPL21/RPL37/RPS15/RPS18/RPS23	5
abundance	1	increased	R-HSA-5663205	Infectious disease	6/12	286/3772	0.000112769	0.000496185	0.000341869	RPL21/RPL37/RPS15/RPS18/RPS23/TAF15	6
abundance	1	increased	R-HSA-72695	Formation of the ternary complex, and subsequently, the 43S complex	3/12	46/3772	0.000345889	0.00146338	0.00100826	RPS15/RPS18/RPS23	3
abundance	1	increased	R-HSA-71291	Metabolism of amino acids and derivatives	5/12	236/3772	0.000506123	0.00193269	0.00133162	RPL21/RPL37/RPS15/RPS18/RPS23	5
abundance	1	increased	R-HSA-72649	Translation initiation complex formation	3/12	53/3772	0.000527098	0.00193269	0.00133162	RPS15/RPS18/RPS23	3
abundance	1	increased	R-HSA-72662	Activation of the mRNA upon binding of the cap-binding complex and eIFs, and subsequent binding to 43S	3/12	53/3772	0.000527098	0.00193269	0.00133162	RPS15/RPS18/RPS23	3
abundance	1	increased	R-HSA-72702	Ribosomal scanning and start codon recognition	3/12	53/3772	0.000527098	0.00193269	0.00133162	RPS15/RPS18/RPS23	3
abundance	1	increased	R-HSA-422475	Axon guidance	5/12	289/3772	0.00128886	0.00457336	0.00315102	RPL21/RPL37/RPS15/RPS18/RPS23	5
abundance	1	increased	R-HSA-1266738	Developmental Biology	5/12	386/3772	0.00471058	0.0161926	0.0111566	RPL21/RPL37/RPS15/RPS18/RPS23	5
abundance	1	increased	R-HSA-6790901	rRNA modification in the nucleus and cytosol	2/12	50/3772	0.0104426	0.0348086	0.023983	FBL/NAT10	2
abundance	2	increased	R-HSA-5368286	Mitochondrial translation initiation	2/3	68/3772	0.000949682	0.0150509	0.010082	MRPL33/MRPS11	2
abundance	2	increased	R-HSA-5419276	Mitochondrial translation termination	2/3	68/3772	0.000949682	0.0150509	0.010082	MRPL33/MRPS11	2
abundance	2	increased	R-HSA-5389840	Mitochondrial translation elongation	2/3	69/3772	0.000977856	0.0150509	0.010082	MRPL33/MRPS11	2
abundance	2	increased	R-HSA-5368287	Mitochondrial translation	2/3	73/3772	0.00109461	0.0150509	0.010082	MRPL33/MRPS11	2
abundance	24	decreased	R-HSA-6790901	rRNA modification in the nucleus and cytosol	7/28	50/3772	4.4673e-08	4.02057e-06	3.71491e-06	NOP14/RRP9/BMS1/UTP14A/KRR1/NOL11/NAT10	7
abundance	24	decreased	R-HSA-8868773	rRNA processing in the nucleus and cytosol	9/28	160/3772	1.22681e-06	5.52064e-05	5.10094e-05	RRP1/NOP14/RRP9/BMS1/UTP14A/KRR1/NOL11/NIP7/NAT10	9
abundance	24	decreased	R-HSA-72312	rRNA processing	9/28	169/3772	1.94859e-06	5.84577e-05	5.40136e-05	RRP1/NOP14/RRP9/BMS1/UTP14A/KRR1/NOL11/NIP7/NAT10	9
abundance	24	decreased	R-HSA-6791226	Major pathway of rRNA processing in the nucleolus and cytosol	8/28	153/3772	9.50353e-06	0.000213829	0.000197573	RRP1/NOP14/RRP9/BMS1/UTP14A/KRR1/NOL11/NIP7	8
abundance	24	increased	R-HSA-418990	Adherens junctions interactions	3/29	13/3772	0.00011102	0.0266449	0.0254762	CDH1/CDH17/NECTIN1	3
abundance	24	increased	R-HSA-421270	Cell-cell junction organization	3/29	19/3772	0.000364642	0.0437571	0.0418379	CDH1/CDH17/NECTIN1	3
abundance	48	decreased	R-HSA-8868773	rRNA processing in the nucleus and cytosol	63/121	160/3772	1.48001e-58	4.67683e-56	3.13139e-56	BYSL/DKC1/FBL/RPSA/RPL10A/SNU13/NOP2/RPL12/RPL15/RPL30/RPL34/RPLP0/RPLP2/RPS3/RPS5/RPS7/RPS12/RPS14/RPS25/RPS27/NOP14/RRP9/DDX21/WDR46/BMS1/MPHOSPH10/NOP56/TBL3/UTP14A/WDR3/DDX52/KRR1/PDCD11/WDR43/PES1/DCAF13/NOL11/SENP3/GNL3/PELP1/DIMT1/UTP20/RRP7A/UTP18/NIP7/NOP58/GAR1/TEX10/HEATR1/NAT10/UTP6/PNO1/UTP3/WDR18/NOL6/NOC4L/NOL9/LAS1L/RIOK1/WDR75/UTP4/IMP4/WDR36	63
abundance	48	decreased	R-HSA-72312	rRNA processing	63/121	169/3772	9.74317e-57	1.53942e-54	1.03072e-54	BYSL/DKC1/FBL/RPSA/RPL10A/SNU13/NOP2/RPL12/RPL15/RPL30/RPL34/RPLP0/RPLP2/RPS3/RPS5/RPS7/RPS12/RPS14/RPS25/RPS27/NOP14/RRP9/DDX21/WDR46/BMS1/MPHOSPH10/NOP56/TBL3/UTP14A/WDR3/DDX52/KRR1/PDCD11/WDR43/PES1/DCAF13/NOL11/SENP3/GNL3/PELP1/DIMT1/UTP20/RRP7A/UTP18/NIP7/NOP58/GAR1/TEX10/HEATR1/NAT10/UTP6/PNO1/UTP3/WDR18/NOL6/NOC4L/NOL9/LAS1L/RIOK1/WDR75/UTP4/IMP4/WDR36	63
abundance	48	decreased	R-HSA-6791226	Major pathway of rRNA processing in the nucleolus and cytosol	58/121	153/3772	3.76479e-52	3.96558e-50	2.65517e-50	BYSL/FBL/RPSA/RPL10A/SNU13/RPL12/RPL15/RPL30/RPL34/RPLP0/RPLP2/RPS3/RPS5/RPS7/RPS12/RPS14/RPS25/RPS27/NOP14/RRP9/DDX21/WDR46/BMS1/MPHOSPH10/NOP56/TBL3/UTP14A/WDR3/DDX52/KRR1/PDCD11/WDR43/PES1/DCAF13/NOL11/SENP3/GNL3/PELP1/UTP20/RRP7A/UTP18/NIP7/NOP58/TEX10/HEATR1/UTP6/PNO1/UTP3/WDR18/NOL6/NOC4L/NOL9/LAS1L/RIOK1/WDR75/UTP4/IMP4/WDR36	58
abundance	48	decreased	R-HSA-6790901	rRNA modification in the nucleus and cytosol	38/121	50/3772	2.84125e-49	2.24459e-47	1.50287e-47	DKC1/FBL/SNU13/NOP2/RPS7/RPS14/NOP14/RRP9/WDR46/BMS1/MPHOSPH10/NOP56/TBL3/UTP14A/WDR3/DDX52/KRR1/PDCD11/WDR43/DCAF13/NOL11/DIMT1/UTP20/RRP7A/UTP18/NOP58/GAR1/HEATR1/NAT10/UTP6/PNO1/UTP3/NOL6/NOC4L/WDR75/UTP4/IMP4/WDR36	38
abundance	48	decreased	R-HSA-168273	Influenza Viral RNA Transcription and Replication	34/121	117/3772	5.56614e-25	3.5178e-23	2.35535e-23	RPSA/RPL10A/NUP98/RANBP2/RPL12/RPL15/RPL30/RPL34/RPLP0/RPLP2/RPS3/RPS5/RPS7/RPS12/RPS14/RPS25/RPS27/NUP214/NUP155/NUP93/NUP58/NUP153/NUP205/NUP160/NUP188/NUP62/NUP54/NDC1/NUP133/NUP107/NUP85/SEH1L/NUP35/NUP43	34
abundance	48	decreased	R-HSA-168255	Influenza Life Cycle	34/121	125/3772	6.39025e-24	3.36553e-22	2.2534e-22	RPSA/RPL10A/NUP98/RANBP2/RPL12/RPL15/RPL30/RPL34/RPLP0/RPLP2/RPS3/RPS5/RPS7/RPS12/RPS14/RPS25/RPS27/NUP214/NUP155/NUP93/NUP58/NUP153/NUP205/NUP160/NUP188/NUP62/NUP54/NDC1/NUP133/NUP107/NUP85/SEH1L/NUP35/NUP43	34
abundance	48	decreased	R-HSA-180910	Vpr-mediated nuclear import of PICs	20/121	32/3772	4.39083e-23	1.87292e-21	1.25402e-21	NUP98/RANBP2/NUP214/BANF1/NUP155/NUP93/NUP58/NUP153/NUP205/NUP160/NUP188/NUP62/NUP54/NDC1/NUP133/NUP107/NUP85/SEH1L/NUP35/NUP43	20
abundance	48	decreased	R-HSA-170822	Regulation of Glucokinase by Glucokinase Regulatory Protein	19/121	28/3772	5.33426e-23	1.87292e-21	1.25402e-21	NUP98/RANBP2/NUP214/NUP155/NUP93/NUP58/NUP153/NUP205/NUP160/NUP188/NUP62/NUP54/NDC1/NUP133/NUP107/NUP85/SEH1L/NUP35/NUP43	19
abundance	48	decreased	R-HSA-5619107	Defective TPR may confer susceptibility towards thyroid papillary carcinoma (TPC)	19/121	28/3772	5.33426e-23	1.87292e-21	1.25402e-21	NUP98/RANBP2/NUP214/NUP155/NUP93/NUP58/NUP153/NUP205/NUP160/NUP188/NUP62/NUP54/NDC1/NUP133/NUP107/NUP85/SEH1L/NUP35/NUP43	19
abundance	48	decreased	R-HSA-168254	Influenza Infection	34/121	133/3772	6.06443e-23	1.91636e-21	1.28311e-21	RPSA/RPL10A/NUP98/RANBP2/RPL12/RPL15/RPL30/RPL34/RPLP0/RPLP2/RPS3/RPS5/RPS7/RPS12/RPS14/RPS25/RPS27/NUP214/NUP155/NUP93/NUP58/NUP153/NUP205/NUP160/NUP188/NUP62/NUP54/NDC1/NUP133/NUP107/NUP85/SEH1L/NUP35/NUP43	34
abundance	48	decreased	R-HSA-3301854	Nuclear Pore Complex (NPC) Disassembly	20/121	34/3772	2.56953e-22	7.38157e-21	4.94236e-21	CCNB1/NUP98/RANBP2/NUP214/NUP155/NUP93/NUP58/NUP153/NUP205/NUP160/NUP188/NUP62/NUP54/NDC1/NUP133/NUP107/NUP85/SEH1L/NUP35/NUP43	20
abundance	48	decreased	R-HSA-168271	Transport of Ribonucleoproteins into the Host Nucleus	19/121	30/3772	4.00349e-22	9.03645e-21	6.05039e-21	NUP98/RANBP2/NUP214/NUP155/NUP93/NUP58/NUP153/NUP205/NUP160/NUP188/NUP62/NUP54/NDC1/NUP133/NUP107/NUP85/SEH1L/NUP35/NUP43	19
abundance	48	decreased	R-HSA-168274	Export of Viral Ribonucleoproteins from Nucleus	19/121	30/3772	4.00349e-22	9.03645e-21	6.05039e-21	NUP98/RANBP2/NUP214/NUP155/NUP93/NUP58/NUP153/NUP205/NUP160/NUP188/NUP62/NUP54/NDC1/NUP133/NUP107/NUP85/SEH1L/NUP35/NUP43	19
abundance	48	decreased	R-HSA-168333	NEP/NS2 Interacts with the Cellular Export Machinery	19/121	30/3772	4.00349e-22	9.03645e-21	6.05039e-21	NUP98/RANBP2/NUP214/NUP155/NUP93/NUP58/NUP153/NUP205/NUP160/NUP188/NUP62/NUP54/NDC1/NUP133/NUP107/NUP85/SEH1L/NUP35/NUP43	19
abundance	48	decreased	R-HSA-176033	Interactions of Vpr with host cellular proteins	20/121	35/3772	5.84145e-22	1.2306e-20	8.23952e-21	NUP98/RANBP2/NUP214/BANF1/NUP155/NUP93/NUP58/NUP153/NUP205/NUP160/NUP188/NUP62/NUP54/NDC1/NUP133/NUP107/NUP85/SEH1L/NUP35/NUP43	20
abundance	48	decreased	R-HSA-4085377	SUMOylation of SUMOylation proteins	19/121	31/3772	1.00748e-21	1.98977e-20	1.33226e-20	NUP98/RANBP2/NUP214/NUP155/NUP93/NUP58/NUP153/NUP205/NUP160/NUP188/NUP62/NUP54/NDC1/NUP133/NUP107/NUP85/SEH1L/NUP35/NUP43	19
abundance	48	decreased	R-HSA-4570464	SUMOylation of RNA binding proteins	20/121	36/3772	1.28053e-21	2.38029e-20	1.59373e-20	NUP98/RANBP2/NUP214/NUP155/NUP93/NUP58/NUP153/NUP205/NUP160/NUP188/NUP62/NOP58/NUP54/NDC1/NUP133/NUP107/NUP85/SEH1L/NUP35/NUP43	20
abundance	48	decreased	R-HSA-180746	Nuclear import of Rev protein	19/121	32/3772	2.41577e-21	4.24102e-20	2.83959e-20	NUP98/RANBP2/NUP214/NUP155/NUP93/NUP58/NUP153/NUP205/NUP160/NUP188/NUP62/NUP54/NDC1/NUP133/NUP107/NUP85/SEH1L/NUP35/NUP43	19
abundance	48	decreased	R-HSA-159227	Transport of the SLBP independent Mature mRNA	19/121	33/3772	5.54693e-21	8.34681e-20	5.58864e-20	NUP98/RANBP2/NUP214/NUP155/NUP93/NUP58/NUP153/NUP205/NUP160/NUP188/NUP62/NUP54/NDC1/NUP133/NUP107/NUP85/SEH1L/NUP35/NUP43	19
abundance	48	decreased	R-HSA-165054	Rev-mediated nuclear export of HIV RNA	19/121	33/3772	5.54693e-21	8.34681e-20	5.58864e-20	NUP98/RANBP2/NUP214/NUP155/NUP93/NUP58/NUP153/NUP205/NUP160/NUP188/NUP62/NUP54/NDC1/NUP133/NUP107/NUP85/SEH1L/NUP35/NUP43	19
abundance	48	decreased	R-HSA-3232142	SUMOylation of ubiquitinylation proteins	19/121	33/3772	5.54693e-21	8.34681e-20	5.58864e-20	NUP98/RANBP2/NUP214/NUP155/NUP93/NUP58/NUP153/NUP205/NUP160/NUP188/NUP62/NUP54/NDC1/NUP133/NUP107/NUP85/SEH1L/NUP35/NUP43	19
abundance	48	decreased	R-HSA-159230	Transport of the SLBP Dependant Mature mRNA	19/121	34/3772	1.22476e-20	1.7592e-19	1.17788e-19	NUP98/RANBP2/NUP214/NUP155/NUP93/NUP58/NUP153/NUP205/NUP160/NUP188/NUP62/NUP54/NDC1/NUP133/NUP107/NUP85/SEH1L/NUP35/NUP43	19
abundance	48	decreased	R-HSA-177243	Interactions of Rev with host cellular proteins	19/121	35/3772	2.60979e-20	3.58562e-19	2.40077e-19	NUP98/RANBP2/NUP214/NUP155/NUP93/NUP58/NUP153/NUP205/NUP160/NUP188/NUP62/NUP54/NDC1/NUP133/NUP107/NUP85/SEH1L/NUP35/NUP43	19
abundance	48	decreased	R-HSA-2980766	Nuclear Envelope Breakdown	21/121	47/3772	4.58451e-20	6.03627e-19	4.04161e-19	CCNB1/NUP98/RANBP2/NUP214/BANF1/NUP155/NUP93/NUP58/NUP153/NUP205/NUP160/NUP188/NUP62/NUP54/NDC1/NUP133/NUP107/NUP85/SEH1L/NUP35/NUP43	21
abundance	48	decreased	R-HSA-168276	NS1 Mediated Effects on Host Pathways	19/121	37/3772	1.07795e-19	1.36252e-18	9.12282e-19	NUP98/RANBP2/NUP214/NUP155/NUP93/NUP58/NUP153/NUP205/NUP160/NUP188/NUP62/NUP54/NDC1/NUP133/NUP107/NUP85/SEH1L/NUP35/NUP43	19
abundance	48	decreased	R-HSA-168253	Host Interactions with Influenza Factors	19/121	38/3772	2.10004e-19	2.45782e-18	1.64565e-18	NUP98/RANBP2/NUP214/NUP155/NUP93/NUP58/NUP153/NUP205/NUP160/NUP188/NUP62/NUP54/NDC1/NUP133/NUP107/NUP85/SEH1L/NUP35/NUP43	19
abundance	48	decreased	R-HSA-168325	Viral Messenger RNA Synthesis	19/121	38/3772	2.10004e-19	2.45782e-18	1.64565e-18	NUP98/RANBP2/NUP214/NUP155/NUP93/NUP58/NUP153/NUP205/NUP160/NUP188/NUP62/NUP54/NDC1/NUP133/NUP107/NUP85/SEH1L/NUP35/NUP43	19
abundance	48	decreased	R-HSA-4551638	SUMOylation of chromatin organization proteins	19/121	39/3772	3.98897e-19	4.3466e-18	2.91028e-18	NUP98/RANBP2/NUP214/NUP155/NUP93/NUP58/NUP153/NUP205/NUP160/NUP188/NUP62/NUP54/NDC1/NUP133/NUP107/NUP85/SEH1L/NUP35/NUP43	19
abundance	48	decreased	R-HSA-4615885	SUMOylation of DNA replication proteins	19/121	39/3772	3.98897e-19	4.3466e-18	2.91028e-18	NUP98/RANBP2/NUP214/NUP155/NUP93/NUP58/NUP153/NUP205/NUP160/NUP188/NUP62/NUP54/NDC1/NUP133/NUP107/NUP85/SEH1L/NUP35/NUP43	19
abundance	48	decreased	R-HSA-159231	Transport of Mature mRNA Derived from an Intronless Transcript	19/121	40/3772	7.40114e-19	7.54438e-18	5.05137e-18	NUP98/RANBP2/NUP214/NUP155/NUP93/NUP58/NUP153/NUP205/NUP160/NUP188/NUP62/NUP54/NDC1/NUP133/NUP107/NUP85/SEH1L/NUP35/NUP43	19
abundance	48	decreased	R-HSA-5619102	SLC transporter disorders	19/121	40/3772	7.40114e-19	7.54438e-18	5.05137e-18	NUP98/RANBP2/NUP214/NUP155/NUP93/NUP58/NUP153/NUP205/NUP160/NUP188/NUP62/NUP54/NDC1/NUP133/NUP107/NUP85/SEH1L/NUP35/NUP43	19
abundance	48	decreased	R-HSA-159234	Transport of Mature mRNAs Derived from Intronless Transcripts	19/121	41/3772	1.34355e-18	1.28655e-17	8.61416e-18	NUP98/RANBP2/NUP214/NUP155/NUP93/NUP58/NUP153/NUP205/NUP160/NUP188/NUP62/NUP54/NDC1/NUP133/NUP107/NUP85/SEH1L/NUP35/NUP43	19
abundance	48	decreased	R-HSA-5578749	Transcriptional regulation by small RNAs	19/121	41/3772	1.34355e-18	1.28655e-17	8.61416e-18	NUP98/RANBP2/NUP214/NUP155/NUP93/NUP58/NUP153/NUP205/NUP160/NUP188/NUP62/NUP54/NDC1/NUP133/NUP107/NUP85/SEH1L/NUP35/NUP43	19
abundance	48	decreased	R-HSA-191859	snRNP Assembly	19/121	46/3772	2.00041e-17	1.80609e-16	1.20927e-16	NUP98/RANBP2/NUP214/NUP155/NUP93/NUP58/NUP153/NUP205/NUP160/NUP188/NUP62/NUP54/NDC1/NUP133/NUP107/NUP85/SEH1L/NUP35/NUP43	19
abundance	48	decreased	R-HSA-194441	Metabolism of non-coding RNA	19/121	46/3772	2.00041e-17	1.80609e-16	1.20927e-16	NUP98/RANBP2/NUP214/NUP155/NUP93/NUP58/NUP153/NUP205/NUP160/NUP188/NUP62/NUP54/NDC1/NUP133/NUP107/NUP85/SEH1L/NUP35/NUP43	19
abundance	48	decreased	R-HSA-211000	Gene Silencing by RNA	19/121	51/3772	2.04595e-16	1.74735e-15	1.16994e-15	NUP98/RANBP2/NUP214/NUP155/NUP93/NUP58/NUP153/NUP205/NUP160/NUP188/NUP62/NUP54/NDC1/NUP133/NUP107/NUP85/SEH1L/NUP35/NUP43	19
abundance	48	decreased	R-HSA-6784531	tRNA processing in the nucleus	19/121	51/3772	2.04595e-16	1.74735e-15	1.16994e-15	NUP98/RANBP2/NUP214/NUP155/NUP93/NUP58/NUP153/NUP205/NUP160/NUP188/NUP62/NUP54/NDC1/NUP133/NUP107/NUP85/SEH1L/NUP35/NUP43	19
abundance	48	decreased	R-HSA-3108214	SUMOylation of DNA damage response and repair proteins	19/121	52/3772	3.14019e-16	2.61131e-15	1.74841e-15	NUP98/RANBP2/NUP214/NUP155/NUP93/NUP58/NUP153/NUP205/NUP160/NUP188/NUP62/NUP54/NDC1/NUP133/NUP107/NUP85/SEH1L/NUP35/NUP43	19
abundance	48	decreased	R-HSA-159236	Transport of Mature mRNA derived from an Intron-Containing Transcript	20/121	62/3772	8.18086e-16	6.62859e-15	4.4382e-15	GLE1/NUP98/RANBP2/NUP214/NUP155/NUP93/NUP58/NUP153/NUP205/NUP160/NUP188/NUP62/NUP54/NDC1/NUP133/NUP107/NUP85/SEH1L/NUP35/NUP43	20
abundance	48	decreased	R-HSA-70171	Glycolysis	19/121	56/3772	1.57177e-15	1.2417e-14	8.31384e-15	NUP98/RANBP2/NUP214/NUP155/NUP93/NUP58/NUP153/NUP205/NUP160/NUP188/NUP62/NUP54/NDC1/NUP133/NUP107/NUP85/SEH1L/NUP35/NUP43	19
abundance	48	decreased	R-HSA-68875	Mitotic Prophase	21/121	73/3772	2.01644e-15	1.55413e-14	1.04058e-14	CCNB1/NUP98/RANBP2/NUP214/BANF1/NUP155/NUP93/NUP58/NUP153/NUP205/NUP160/NUP188/NUP62/NUP54/NDC1/NUP133/NUP107/NUP85/SEH1L/NUP35/NUP43	21
abundance	48	decreased	R-HSA-1169408	ISG15 antiviral mechanism	19/121	59/3772	4.77872e-15	3.59542e-14	2.40733e-14	NUP98/RANBP2/NUP214/NUP155/NUP93/NUP58/NUP153/NUP205/NUP160/NUP188/NUP62/NUP54/NDC1/NUP133/NUP107/NUP85/SEH1L/NUP35/NUP43	19
abundance	48	decreased	R-HSA-3371453	Regulation of HSF1-mediated heat shock response	19/121	62/3772	1.35313e-14	9.94395e-14	6.65801e-14	NUP98/RANBP2/NUP214/NUP155/NUP93/NUP58/NUP153/NUP205/NUP160/NUP188/NUP62/NUP54/NDC1/NUP133/NUP107/NUP85/SEH1L/NUP35/NUP43	19
abundance	48	decreased	R-HSA-72202	Transport of Mature Transcript to Cytoplasm	20/121	71/3772	1.58189e-14	1.13609e-13	7.60671e-14	GLE1/NUP98/RANBP2/NUP214/NUP155/NUP93/NUP58/NUP153/NUP205/NUP160/NUP188/NUP62/NUP54/NDC1/NUP133/NUP107/NUP85/SEH1L/NUP35/NUP43	20
abundance	48	decreased	R-HSA-1169410	Antiviral mechanism by IFN-stimulated genes	19/121	64/3772	2.61391e-14	1.83554e-13	1.229e-13	NUP98/RANBP2/NUP214/NUP155/NUP93/NUP58/NUP153/NUP205/NUP160/NUP188/NUP62/NUP54/NDC1/NUP133/NUP107/NUP85/SEH1L/NUP35/NUP43	19
abundance	48	decreased	R-HSA-70326	Glucose metabolism	19/121	67/3772	6.68885e-14	4.59495e-13	3.07657e-13	NUP98/RANBP2/NUP214/NUP155/NUP93/NUP58/NUP153/NUP205/NUP160/NUP188/NUP62/NUP54/NDC1/NUP133/NUP107/NUP85/SEH1L/NUP35/NUP43	19
abundance	48	decreased	R-HSA-5663205	Infectious disease	35/121	286/3772	7.66414e-13	5.15291e-12	3.45015e-12	RPSA/RPL10A/NUP98/RANBP2/RPL12/RPL15/RPL30/RPL34/RPLP0/RPLP2/RPS3/RPS5/RPS7/RPS12/RPS14/RPS25/RPS27/NUP214/BANF1/NUP155/NUP93/NUP58/NUP153/NUP205/NUP160/NUP188/NUP62/NUP54/NDC1/NUP133/NUP107/NUP85/SEH1L/NUP35/NUP43	35
abundance	48	decreased	R-HSA-3371556	Cellular response to heat stress	19/121	78/3772	1.39028e-12	9.15267e-12	6.1282e-12	NUP98/RANBP2/NUP214/NUP155/NUP93/NUP58/NUP153/NUP205/NUP160/NUP188/NUP62/NUP54/NDC1/NUP133/NUP107/NUP85/SEH1L/NUP35/NUP43	19
abundance	48	decreased	R-HSA-3108232	SUMO E3 ligases SUMOylate target proteins	20/121	93/3772	4.18783e-12	2.70072e-11	1.80828e-11	NUP98/RANBP2/NUP214/NUP155/NUP93/NUP58/NUP153/NUP205/NUP160/NUP188/NUP62/NOP58/NUP54/NDC1/NUP133/NUP107/NUP85/SEH1L/NUP35/NUP43	20
abundance	48	decreased	R-HSA-2990846	SUMOylation	20/121	95/3772	6.39248e-12	4.04005e-11	2.70503e-11	NUP98/RANBP2/NUP214/NUP155/NUP93/NUP58/NUP153/NUP205/NUP160/NUP188/NUP62/NOP58/NUP54/NDC1/NUP133/NUP107/NUP85/SEH1L/NUP35/NUP43	20
abundance	48	decreased	R-HSA-72306	tRNA processing	19/121	88/3772	1.41635e-11	8.60706e-11	5.76289e-11	NUP98/RANBP2/NUP214/NUP155/NUP93/NUP58/NUP153/NUP205/NUP160/NUP188/NUP62/NUP54/NDC1/NUP133/NUP107/NUP85/SEH1L/NUP35/NUP43	19
abundance	48	decreased	R-HSA-913531	Interferon Signaling	19/121	88/3772	1.41635e-11	8.60706e-11	5.76289e-11	NUP98/RANBP2/NUP214/NUP155/NUP93/NUP58/NUP153/NUP205/NUP160/NUP188/NUP62/NUP54/NDC1/NUP133/NUP107/NUP85/SEH1L/NUP35/NUP43	19
abundance	48	decreased	R-HSA-5619115	Disorders of transmembrane transporters	19/121	90/3772	2.16489e-11	1.29076e-10	8.64234e-11	NUP98/RANBP2/NUP214/NUP155/NUP93/NUP58/NUP153/NUP205/NUP160/NUP188/NUP62/NUP54/NDC1/NUP133/NUP107/NUP85/SEH1L/NUP35/NUP43	19
abundance	48	decreased	R-HSA-162909	Host Interactions of HIV factors	20/121	106/3772	5.43487e-11	3.18041e-10	2.12945e-10	NUP98/RANBP2/NUP214/BANF1/NUP155/NUP93/NUP58/NUP153/NUP205/NUP160/NUP188/NUP62/NUP54/NDC1/NUP133/NUP107/NUP85/SEH1L/NUP35/NUP43	20
abundance	48	decreased	R-HSA-162587	HIV Life Cycle	20/121	112/3772	1.55621e-10	8.94114e-10	5.98657e-10	NUP98/RANBP2/NUP214/BANF1/NUP155/NUP93/NUP58/NUP153/NUP205/NUP160/NUP188/NUP62/NUP54/NDC1/NUP133/NUP107/NUP85/SEH1L/NUP35/NUP43	20
abundance	48	decreased	R-HSA-162599	Late Phase of HIV Life Cycle	19/121	102/3772	2.19654e-10	1.23948e-09	8.29895e-10	NUP98/RANBP2/NUP214/NUP155/NUP93/NUP58/NUP153/NUP205/NUP160/NUP188/NUP62/NUP54/NDC1/NUP133/NUP107/NUP85/SEH1L/NUP35/NUP43	19
abundance	48	decreased	R-HSA-156902	Peptide chain elongation	15/121	77/3772	1.08415e-08	5.80664e-08	3.88786e-08	RPSA/RPL10A/RPL12/RPL15/RPL30/RPL34/RPLP0/RPLP2/RPS3/RPS5/RPS7/RPS12/RPS14/RPS25/RPS27	15
abundance	48	decreased	R-HSA-192823	Viral mRNA Translation	15/121	77/3772	1.08415e-08	5.80664e-08	3.88786e-08	RPSA/RPL10A/RPL12/RPL15/RPL30/RPL34/RPLP0/RPLP2/RPS3/RPS5/RPS7/RPS12/RPS14/RPS25/RPS27	15
abundance	48	decreased	R-HSA-2408557	Selenocysteine synthesis	15/121	77/3772	1.08415e-08	5.80664e-08	3.88786e-08	RPSA/RPL10A/RPL12/RPL15/RPL30/RPL34/RPLP0/RPLP2/RPS3/RPS5/RPS7/RPS12/RPS14/RPS25/RPS27	15
abundance	48	decreased	R-HSA-72764	Eukaryotic Translation Termination	15/121	80/3772	1.88039e-08	9.90337e-08	6.63084e-08	RPSA/RPL10A/RPL12/RPL15/RPL30/RPL34/RPLP0/RPLP2/RPS3/RPS5/RPS7/RPS12/RPS14/RPS25/RPS27	15
abundance	48	decreased	R-HSA-156842	Eukaryotic Translation Elongation	15/121	81/3772	2.24618e-08	1.1636e-07	7.7909e-08	RPSA/RPL10A/RPL12/RPL15/RPL30/RPL34/RPLP0/RPLP2/RPS3/RPS5/RPS7/RPS12/RPS14/RPS25/RPS27	15
abundance	48	decreased	R-HSA-975956	Nonsense Mediated Decay (NMD) independent of the Exon Junction Complex (EJC)	15/121	83/3772	3.1788e-08	1.62016e-07	1.08479e-07	RPSA/RPL10A/RPL12/RPL15/RPL30/RPL34/RPLP0/RPLP2/RPS3/RPS5/RPS7/RPS12/RPS14/RPS25/RPS27	15
abundance	48	decreased	R-HSA-71387	Metabolism of carbohydrates	19/121	139/3772	4.83573e-08	2.42554e-07	1.62403e-07	NUP98/RANBP2/NUP214/NUP155/NUP93/NUP58/NUP153/NUP205/NUP160/NUP188/NUP62/NUP54/NDC1/NUP133/NUP107/NUP85/SEH1L/NUP35/NUP43	19
abundance	48	decreased	R-HSA-72689	Formation of a pool of free 40S subunits	15/121	88/3772	7.24189e-08	3.57568e-07	2.39411e-07	RPSA/RPL10A/RPL12/RPL15/RPL30/RPL34/RPLP0/RPLP2/RPS3/RPS5/RPS7/RPS12/RPS14/RPS25/RPS27	15
abundance	48	decreased	R-HSA-68886	M Phase	24/121	234/3772	2.04601e-07	9.94675e-07	6.65988e-07	CCNB1/NUP98/RANBP2/RPS27/NUP214/BANF1/NUP155/NUP93/NUP58/NUP153/UBE2C/NUP205/NUP160/NUP188/NUP62/AHCTF1/NUP54/NDC1/NUP133/NUP107/NUP85/SEH1L/NUP35/NUP43	24
abundance	48	decreased	R-HSA-1799339	SRP-dependent cotranslational protein targeting to membrane	15/121	96/3772	2.40413e-07	1.15107e-06	7.70701e-07	RPSA/RPL10A/RPL12/RPL15/RPL30/RPL34/RPLP0/RPLP2/RPS3/RPS5/RPS7/RPS12/RPS14/RPS25/RPS27	15
abundance	48	decreased	R-HSA-156827	L13a-mediated translational silencing of Ceruloplasmin expression	15/121	98/3772	3.18078e-07	1.47813e-06	9.89684e-07	RPSA/RPL10A/RPL12/RPL15/RPL30/RPL34/RPLP0/RPLP2/RPS3/RPS5/RPS7/RPS12/RPS14/RPS25/RPS27	15
abundance	48	decreased	R-HSA-2408522	Selenoamino acid metabolism	15/121	98/3772	3.18078e-07	1.47813e-06	9.89684e-07	RPSA/RPL10A/RPL12/RPL15/RPL30/RPL34/RPLP0/RPLP2/RPS3/RPS5/RPS7/RPS12/RPS14/RPS25/RPS27	15
abundance	48	decreased	R-HSA-72706	GTP hydrolysis and joining of the 60S ribosomal subunit	15/121	99/3772	3.64856e-07	1.67094e-06	1.11878e-06	RPSA/RPL10A/RPL12/RPL15/RPL30/RPL34/RPLP0/RPLP2/RPS3/RPS5/RPS7/RPS12/RPS14/RPS25/RPS27	15
abundance	48	decreased	R-HSA-927802	Nonsense-Mediated Decay (NMD)	15/121	100/3772	4.17768e-07	1.85936e-06	1.24494e-06	RPSA/RPL10A/RPL12/RPL15/RPL30/RPL34/RPLP0/RPLP2/RPS3/RPS5/RPS7/RPS12/RPS14/RPS25/RPS27	15
abundance	48	decreased	R-HSA-975957	Nonsense Mediated Decay (NMD) enhanced by the Exon Junction Complex (EJC)	15/121	100/3772	4.17768e-07	1.85936e-06	1.24494e-06	RPSA/RPL10A/RPL12/RPL15/RPL30/RPL34/RPLP0/RPLP2/RPS3/RPS5/RPS7/RPS12/RPS14/RPS25/RPS27	15
abundance	48	decreased	R-HSA-162906	HIV Infection	20/121	175/3772	4.31478e-07	1.89371e-06	1.26794e-06	NUP98/RANBP2/NUP214/BANF1/NUP155/NUP93/NUP58/NUP153/NUP205/NUP160/NUP188/NUP62/NUP54/NDC1/NUP133/NUP107/NUP85/SEH1L/NUP35/NUP43	20
abundance	48	decreased	R-HSA-72613	Eukaryotic Translation Initiation	15/121	105/3772	8.01536e-07	3.42277e-06	2.29173e-06	RPSA/RPL10A/RPL12/RPL15/RPL30/RPL34/RPLP0/RPLP2/RPS3/RPS5/RPS7/RPS12/RPS14/RPS25/RPS27	15
abundance	48	decreased	R-HSA-72737	Cap-dependent Translation Initiation	15/121	105/3772	8.01536e-07	3.42277e-06	2.29173e-06	RPSA/RPL10A/RPL12/RPL15/RPL30/RPL34/RPLP0/RPLP2/RPS3/RPS5/RPS7/RPS12/RPS14/RPS25/RPS27	15
abundance	48	decreased	R-HSA-72203	Processing of Capped Intron-Containing Pre-mRNA	21/121	211/3772	2.19988e-06	9.26883e-06	6.20598e-06	GLE1/SNU13/NUP98/RANBP2/NUP214/NUP155/NUP93/NUP58/NUP153/NUP205/NUP160/NUP188/NUP62/NUP54/NDC1/NUP133/NUP107/NUP85/SEH1L/NUP35/NUP43	21
abundance	48	decreased	R-HSA-5250924	B-WICH complex positively regulates rRNA expression	7/121	24/3772	6.4633e-06	2.68737e-05	1.79934e-05	DDX21/POLR1C/MYBBP1A/CD3EAP/POLR1A/POLR1E/POLR1B	7
abundance	48	decreased	R-HSA-9010553	Regulation of expression of SLITs and ROBOs	15/121	135/3772	1.96122e-05	8.04865e-05	5.389e-05	RPSA/RPL10A/RPL12/RPL15/RPL30/RPL34/RPLP0/RPLP2/RPS3/RPS5/RPS7/RPS12/RPS14/RPS25/RPS27	15
abundance	48	decreased	R-HSA-69278	Cell Cycle, Mitotic	25/121	324/3772	2.2247e-05	9.0129e-05	6.03462e-05	CCNB1/MAX/NUP98/RANBP2/RPS27/NUP214/BANF1/NUP155/NUP93/NUP58/NUP153/UBE2C/NUP205/NUP160/NUP188/NUP62/AHCTF1/NUP54/NDC1/NUP133/NUP107/NUP85/SEH1L/NUP35/NUP43	25
abundance	48	decreased	R-HSA-69618	Mitotic Spindle Checkpoint	11/121	79/3772	3.34116e-05	0.000133647	8.94835e-05	NUP98/RANBP2/RPS27/UBE2C/NUP160/AHCTF1/NUP133/NUP107/NUP85/SEH1L/NUP43	11
abundance	48	decreased	R-HSA-141424	Amplification of signal from the kinetochores	10/121	67/3772	4.19691e-05	0.000163731	0.000109627	NUP98/RANBP2/RPS27/NUP160/AHCTF1/NUP133/NUP107/NUP85/SEH1L/NUP43	10
abundance	48	decreased	R-HSA-141444	Amplification of signal from unattached kinetochores via a MAD2 inhibitory signal	10/121	67/3772	4.19691e-05	0.000163731	0.000109627	NUP98/RANBP2/RPS27/NUP160/AHCTF1/NUP133/NUP107/NUP85/SEH1L/NUP43	10
abundance	48	decreased	R-HSA-2500257	Resolution of Sister Chromatid Cohesion	11/121	83/3772	5.35245e-05	0.000206265	0.000138106	CCNB1/NUP98/RANBP2/RPS27/NUP160/AHCTF1/NUP133/NUP107/NUP85/SEH1L/NUP43	11
abundance	48	decreased	R-HSA-73772	RNA Polymerase I Promoter Escape	6/121	24/3772	8.06591e-05	0.000307088	0.000205612	POLR1C/CD3EAP/POLR1A/RRN3/POLR1E/POLR1B	6
abundance	48	decreased	R-HSA-72695	Formation of the ternary complex, and subsequently, the 43S complex	8/121	46/3772	8.34663e-05	0.000313992	0.000210235	RPSA/RPS3/RPS5/RPS7/RPS12/RPS14/RPS25/RPS27	8
abundance	48	decreased	R-HSA-1640170	Cell Cycle	26/121	375/3772	9.57149e-05	0.000355834	0.00023825	CCNB1/DKC1/MAX/NUP98/RANBP2/RPS27/NUP214/BANF1/NUP155/NUP93/NUP58/NUP153/UBE2C/NUP205/NUP160/NUP188/NUP62/AHCTF1/NUP54/NDC1/NUP133/NUP107/NUP85/SEH1L/NUP35/NUP43	26
abundance	48	decreased	R-HSA-5663220	RHO GTPases Activate Formins	11/121	91/3772	0.000126229	0.000462584	0.000309725	RHOB/NUP98/RANBP2/RPS27/NUP160/AHCTF1/NUP133/NUP107/NUP85/SEH1L/NUP43	11
abundance	48	decreased	R-HSA-2262752	Cellular responses to stress	20/121	254/3772	0.000127357	0.000462584	0.000309725	NUP98/RANBP2/NUP214/NUP155/NUP93/NUP58/NUP153/UBE2C/NUP205/NUP160/NUP188/NUP62/NUP54/NDC1/NUP133/NUP107/NUP85/SEH1L/NUP35/NUP43	20
abundance	48	decreased	R-HSA-8953897	Cellular responses to external stimuli	20/121	255/3772	0.000134509	0.000482382	0.000322981	NUP98/RANBP2/NUP214/NUP155/NUP93/NUP58/NUP153/UBE2C/NUP205/NUP160/NUP188/NUP62/NUP54/NDC1/NUP133/NUP107/NUP85/SEH1L/NUP35/NUP43	20
abundance	48	decreased	R-HSA-5250913	Positive epigenetic regulation of rRNA expression	7/121	37/3772	0.000135861	0.000482382	0.000322981	DDX21/POLR1C/MYBBP1A/CD3EAP/POLR1A/POLR1E/POLR1B	7
abundance	48	decreased	R-HSA-376176	Signaling by ROBO receptors	15/121	164/3772	0.000191098	0.000670967	0.000449248	RPSA/RPL10A/RPL12/RPL15/RPL30/RPL34/RPLP0/RPLP2/RPS3/RPS5/RPS7/RPS12/RPS14/RPS25/RPS27	15
abundance	48	decreased	R-HSA-72649	Translation initiation complex formation	8/121	53/3772	0.000234876	0.000798074	0.000534353	RPSA/RPS3/RPS5/RPS7/RPS12/RPS14/RPS25/RPS27	8
abundance	48	decreased	R-HSA-72662	Activation of the mRNA upon binding of the cap-binding complex and eIFs, and subsequent binding to 43S	8/121	53/3772	0.000234876	0.000798074	0.000534353	RPSA/RPS3/RPS5/RPS7/RPS12/RPS14/RPS25/RPS27	8
abundance	48	decreased	R-HSA-72702	Ribosomal scanning and start codon recognition	8/121	53/3772	0.000234876	0.000798074	0.000534353	RPSA/RPS3/RPS5/RPS7/RPS12/RPS14/RPS25/RPS27	8
abundance	48	decreased	R-HSA-73863	RNA Polymerase I Transcription Termination	5/121	21/3772	0.00042124	0.00141608	0.000948143	POLR1C/CD3EAP/POLR1A/POLR1E/POLR1B	5
abundance	48	decreased	R-HSA-1280215	Cytokine Signaling in Immune system	21/121	308/3772	0.00063378	0.00210815	0.00141152	NUP98/RANBP2/RPLP0/NUP214/SOCS2/NUP155/NUP93/NUP58/NUP153/NUP205/NUP160/NUP188/NUP62/NUP54/NDC1/NUP133/NUP107/NUP85/SEH1L/NUP35/NUP43	21
abundance	48	decreased	R-HSA-73762	RNA Polymerase I Transcription Initiation	6/121	35/3772	0.00072839	0.00239762	0.00160533	POLR1C/CD3EAP/POLR1A/RRN3/POLR1E/POLR1B	6
abundance	48	decreased	R-HSA-73854	RNA Polymerase I Promoter Clearance	6/121	39/3772	0.00131837	0.0042949	0.00287567	POLR1C/CD3EAP/POLR1A/RRN3/POLR1E/POLR1B	6
abundance	48	decreased	R-HSA-73864	RNA Polymerase I Transcription	6/121	40/3772	0.00151095	0.00487203	0.00326208	POLR1C/CD3EAP/POLR1A/RRN3/POLR1E/POLR1B	6
abundance	48	decreased	R-HSA-68877	Mitotic Prometaphase	11/121	124/3772	0.00183922	0.00587063	0.0039307	CCNB1/NUP98/RANBP2/RPS27/NUP160/AHCTF1/NUP133/NUP107/NUP85/SEH1L/NUP43	11
abundance	48	decreased	R-HSA-2555396	Mitotic Metaphase and Anaphase	12/121	144/3772	0.00196321	0.00614233	0.00411262	NUP98/RANBP2/RPS27/BANF1/UBE2C/NUP160/AHCTF1/NUP133/NUP107/NUP85/SEH1L/NUP43	12
abundance	48	decreased	R-HSA-68882	Mitotic Anaphase	12/121	144/3772	0.00196321	0.00614233	0.00411262	NUP98/RANBP2/RPS27/BANF1/UBE2C/NUP160/AHCTF1/NUP133/NUP107/NUP85/SEH1L/NUP43	12
abundance	48	decreased	R-HSA-2467813	Separation of Sister Chromatids	11/121	133/3772	0.00321405	0.00995727	0.00666692	NUP98/RANBP2/RPS27/UBE2C/NUP160/AHCTF1/NUP133/NUP107/NUP85/SEH1L/NUP43	11
abundance	48	decreased	R-HSA-212165	Epigenetic regulation of gene expression	7/121	62/3772	0.00334073	0.0102492	0.00686241	DDX21/POLR1C/MYBBP1A/CD3EAP/POLR1A/POLR1E/POLR1B	7
abundance	48	decreased	R-HSA-427413	NoRC negatively regulates rRNA expression	5/121	34/3772	0.00412624	0.0125374	0.00839447	POLR1C/CD3EAP/POLR1A/POLR1E/POLR1B	5
abundance	48	decreased	R-HSA-422475	Axon guidance	18/121	289/3772	0.00437897	0.0131786	0.00882379	RHOB/EPHA2/ITGA2/RPSA/RPL10A/RPL12/RPL15/RPL30/RPL34/RPLP0/RPLP2/RPS3/RPS5/RPS7/RPS12/RPS14/RPS25/RPS27	18
abundance	48	decreased	R-HSA-5250941	Negative epigenetic regulation of rRNA expression	5/121	35/3772	0.00469255	0.0139891	0.00936645	POLR1C/CD3EAP/POLR1A/POLR1E/POLR1B	5
abundance	48	decreased	R-HSA-71291	Metabolism of amino acids and derivatives	15/121	236/3772	0.00772864	0.0228248	0.0152824	RPSA/RPL10A/RPL12/RPL15/RPL30/RPL34/RPLP0/RPLP2/RPS3/RPS5/RPS7/RPS12/RPS14/RPS25/RPS27	15
abundance	48	decreased	R-HSA-72766	Translation	15/121	251/3772	0.013293	0.0388944	0.0260419	RPSA/RPL10A/RPL12/RPL15/RPL30/RPL34/RPLP0/RPLP2/RPS3/RPS5/RPS7/RPS12/RPS14/RPS25/RPS27	15
abundance	48	decreased	R-HSA-69620	Cell Cycle Checkpoints	12/121	186/3772	0.0150725	0.0436965	0.0292572	CCNB1/NUP98/RANBP2/RPS27/UBE2C/NUP160/AHCTF1/NUP133/NUP107/NUP85/SEH1L/NUP43	12
abundance	48	increased	R-HSA-5368286	Mitochondrial translation initiation	15/72	68/3772	7.21787e-13	7.81767e-11	6.28348e-11	MRPL23/MRPL3/MRPL13/MRPL18/MRPL22/MRPL4/MRPL39/MRPS18A/MRPS22/MRPS26/MRPS11/MRPS5/MRPL41/MRPS34/MRPL24	15
abundance	48	increased	R-HSA-5419276	Mitochondrial translation termination	15/72	68/3772	7.21787e-13	7.81767e-11	6.28348e-11	MRPL23/MRPL3/MRPL13/MRPL18/MRPL22/MRPL4/MRPL39/MRPS18A/MRPS22/MRPS26/MRPS11/MRPS5/MRPL41/MRPS34/MRPL24	15
abundance	48	increased	R-HSA-5389840	Mitochondrial translation elongation	15/72	69/3772	9.09031e-13	7.81767e-11	6.28348e-11	MRPL23/MRPL3/MRPL13/MRPL18/MRPL22/MRPL4/MRPL39/MRPS18A/MRPS22/MRPS26/MRPS11/MRPS5/MRPL41/MRPS34/MRPL24	15
abundance	48	increased	R-HSA-5368287	Mitochondrial translation	15/72	73/3772	2.20081e-12	1.41952e-10	1.14095e-10	MRPL23/MRPL3/MRPL13/MRPL18/MRPL22/MRPL4/MRPL39/MRPS18A/MRPS22/MRPS26/MRPS11/MRPS5/MRPL41/MRPS34/MRPL24	15
abundance	48	increased	R-HSA-72766	Translation	21/72	251/3772	3.04756e-09	1.57254e-07	1.26393e-07	RPL8/MRPL23/RPL31/RPL37/RPL36A/RPS8/RPS13/MRPL3/MRPL13/MRPL18/MRPL22/MRPL4/MRPL39/MRPS18A/MRPS22/MRPS26/MRPS11/MRPS5/MRPL41/MRPS34/MRPL24	21
abundance	48	increased	R-HSA-3560782	Diseases associated with glycosaminoglycan metabolism	4/72	13/3772	7.66473e-05	0.00329584	0.00264904	SLC26A2/GPC3/HSPG2/SDC4	4
abundance	48	increased	R-HSA-975634	Retinoid metabolism and transport	4/72	14/3772	0.000105763	0.00389811	0.00313312	GPC3/HSPG2/LRP2/SDC4	4
abundance	48	increased	R-HSA-6806667	Metabolism of fat-soluble vitamins	4/72	15/3772	0.000142148	0.00458427	0.00368462	GPC3/HSPG2/LRP2/SDC4	4
abundance	48	increased	R-HSA-1630316	Glycosaminoglycan metabolism	5/72	33/3772	0.000344872	0.00923465	0.00742239	SLC26A2/GPC3/GNS/HSPG2/SDC4	5
abundance	48	increased	R-HSA-425407	SLC-mediated transmembrane transport	6/72	51/3772	0.000357932	0.00923465	0.00742239	APOD/SLC26A2/SLC1A3/SLC30A1/SLCO2B1/SLC44A2	6
abundance	48	increased	R-HSA-2187338	Visual phototransduction	4/72	22/3772	0.000688439	0.016147	0.0129782	GPC3/HSPG2/LRP2/SDC4	4
abundance	48	increased	R-HSA-3000171	Non-integrin membrane-ECM interactions	4/72	24/3772	0.000971598	0.0195689	0.0157286	HSPG2/LAMA5/SDC4/LAMA1	4
abundance	48	increased	R-HSA-1793185	Chondroitin sulfate/dermatan sulfate metabolism	3/72	11/3772	0.000986032	0.0195689	0.0157286	GPC3/HSPG2/SDC4	3
abundance	48	increased	R-HSA-3781865	Diseases of glycosylation	5/72	42/3772	0.00108174	0.0199349	0.0160227	SLC26A2/GPC3/HSPG2/SDC4/SPON1	5
abundance	48	increased	R-HSA-1638091	Heparan sulfate/heparin (HS-GAG) metabolism	3/72	13/3772	0.0016628	0.0286001	0.0229874	GPC3/HSPG2/SDC4	3
abundance	48	increased	R-HSA-3000178	ECM proteoglycans	3/72	14/3772	0.00208744	0.0316206	0.0254151	HSPG2/LAMA5/LAMA1	3
abundance	48	increased	R-HSA-1474244	Extracellular matrix organization	6/72	72/3772	0.00226451	0.0316206	0.0254151	CTSV/FBLN1/HSPG2/LAMA5/SDC4/LAMA1	6
abundance	48	increased	R-HSA-2408522	Selenoamino acid metabolism	7/72	98/3772	0.00238472	0.0316206	0.0254151	RPL8/RPL31/RPL37/RPL36A/RPS8/RPS13/INMT	7
abundance	48	increased	R-HSA-3000157	Laminin interactions	3/72	15/3772	0.00257377	0.0316206	0.0254151	HSPG2/LAMA5/LAMA1	3
abundance	48	increased	R-HSA-9024446	NR1H2 and NR1H3-mediated signaling	3/72	15/3772	0.00257377	0.0316206	0.0254151	APOC1/APOD/SCD	3
abundance	48	increased	R-HSA-909733	Interferon alpha/beta signaling	3/72	15/3772	0.00257377	0.0316206	0.0254151	OAS1/STAT2/ISG15	3
abundance	48	increased	R-HSA-156902	Peptide chain elongation	6/72	77/3772	0.00318808	0.0342718	0.0275461	RPL8/RPL31/RPL37/RPL36A/RPS8/RPS13	6
abundance	48	increased	R-HSA-192823	Viral mRNA Translation	6/72	77/3772	0.00318808	0.0342718	0.0275461	RPL8/RPL31/RPL37/RPL36A/RPS8/RPS13	6
abundance	48	increased	R-HSA-2408557	Selenocysteine synthesis	6/72	77/3772	0.00318808	0.0342718	0.0275461	RPL8/RPL31/RPL37/RPL36A/RPS8/RPS13	6
abundance	48	increased	R-HSA-168254	Influenza Infection	8/72	133/3772	0.00345636	0.0356696	0.0286696	EIF2AK2/RPL8/RPL31/RPL37/RPL36A/RPS8/RPS13/ISG15	8
abundance	48	increased	R-HSA-72764	Eukaryotic Translation Termination	6/72	80/3772	0.00386298	0.0383327	0.03081	RPL8/RPL31/RPL37/RPL36A/RPS8/RPS13	6
abundance	48	increased	R-HSA-156842	Eukaryotic Translation Elongation	6/72	81/3772	0.00410997	0.039273	0.0315658	RPL8/RPL31/RPL37/RPL36A/RPS8/RPS13	6
abundance	48	increased	R-HSA-975956	Nonsense Mediated Decay (NMD) independent of the Exon Junction Complex (EJC)	6/72	83/3772	0.00463889	0.0427441	0.0343557	RPL8/RPL31/RPL37/RPL36A/RPS8/RPS13	6
abundance	48	increased	R-HSA-418594	G alpha (i) signalling events	5/72	60/3772	0.00532408	0.0473659	0.0380705	GPC3/HSPG2/LRP2/PRKACA/SDC4	5
stability	1	decreased	R-HSA-1799339	SRP-dependent cotranslational protein targeting to membrane	8/12	96/3772	5.98198e-11	2.63207e-09	5.03745e-10	RPL7A/RPL21/RPL26/RPL27/RPL34/RPS6/RPS18/SRP14	8
stability	1	decreased	R-HSA-156902	Peptide chain elongation	7/12	77/3772	8.18538e-10	8.63853e-09	1.65331e-09	RPL7A/RPL21/RPL26/RPL27/RPL34/RPS6/RPS18	7
stability	1	decreased	R-HSA-192823	Viral mRNA Translation	7/12	77/3772	8.18538e-10	8.63853e-09	1.65331e-09	RPL7A/RPL21/RPL26/RPL27/RPL34/RPS6/RPS18	7
stability	1	decreased	R-HSA-2408557	Selenocysteine synthesis	7/12	77/3772	8.18538e-10	8.63853e-09	1.65331e-09	RPL7A/RPL21/RPL26/RPL27/RPL34/RPS6/RPS18	7
stability	1	decreased	R-HSA-72764	Eukaryotic Translation Termination	7/12	80/3772	1.07745e-09	8.63853e-09	1.65331e-09	RPL7A/RPL21/RPL26/RPL27/RPL34/RPS6/RPS18	7
stability	1	decreased	R-HSA-156842	Eukaryotic Translation Elongation	7/12	81/3772	1.17798e-09	8.63853e-09	1.65331e-09	RPL7A/RPL21/RPL26/RPL27/RPL34/RPS6/RPS18	7
stability	1	decreased	R-HSA-975956	Nonsense Mediated Decay (NMD) independent of the Exon Junction Complex (EJC)	7/12	83/3772	1.40323e-09	8.82031e-09	1.6881e-09	RPL7A/RPL21/RPL26/RPL27/RPL34/RPS6/RPS18	7
stability	1	decreased	R-HSA-72689	Formation of a pool of free 40S subunits	7/12	88/3772	2.13291e-09	1.1731e-08	2.24517e-09	RPL7A/RPL21/RPL26/RPL27/RPL34/RPS6/RPS18	7
stability	1	decreased	R-HSA-156827	L13a-mediated translational silencing of Ceruloplasmin expression	7/12	98/3772	4.59333e-09	1.79461e-08	3.43467e-09	RPL7A/RPL21/RPL26/RPL27/RPL34/RPS6/RPS18	7
stability	1	decreased	R-HSA-2408522	Selenoamino acid metabolism	7/12	98/3772	4.59333e-09	1.79461e-08	3.43467e-09	RPL7A/RPL21/RPL26/RPL27/RPL34/RPS6/RPS18	7
stability	1	decreased	R-HSA-72706	GTP hydrolysis and joining of the 60S ribosomal subunit	7/12	99/3772	4.93696e-09	1.79461e-08	3.43467e-09	RPL7A/RPL21/RPL26/RPL27/RPL34/RPS6/RPS18	7
stability	1	decreased	R-HSA-927802	Nonsense-Mediated Decay (NMD)	7/12	100/3772	5.30227e-09	1.79461e-08	3.43467e-09	RPL7A/RPL21/RPL26/RPL27/RPL34/RPS6/RPS18	7
stability	1	decreased	R-HSA-975957	Nonsense Mediated Decay (NMD) enhanced by the Exon Junction Complex (EJC)	7/12	100/3772	5.30227e-09	1.79461e-08	3.43467e-09	RPL7A/RPL21/RPL26/RPL27/RPL34/RPS6/RPS18	7
stability	1	decreased	R-HSA-72613	Eukaryotic Translation Initiation	7/12	105/3772	7.49453e-09	2.1984e-08	4.20746e-09	RPL7A/RPL21/RPL26/RPL27/RPL34/RPS6/RPS18	7
stability	1	decreased	R-HSA-72737	Cap-dependent Translation Initiation	7/12	105/3772	7.49453e-09	2.1984e-08	4.20746e-09	RPL7A/RPL21/RPL26/RPL27/RPL34/RPS6/RPS18	7
stability	1	decreased	R-HSA-168273	Influenza Viral RNA Transcription and Replication	7/12	117/3772	1.60989e-08	4.42719e-08	8.47309e-09	RPL7A/RPL21/RPL26/RPL27/RPL34/RPS6/RPS18	7
stability	1	decreased	R-HSA-168255	Influenza Life Cycle	7/12	125/3772	2.56388e-08	6.63593e-08	1.27003e-08	RPL7A/RPL21/RPL26/RPL27/RPL34/RPS6/RPS18	7
stability	1	decreased	R-HSA-168254	Influenza Infection	7/12	133/3772	3.9617e-08	9.68417e-08	1.85343e-08	RPL7A/RPL21/RPL26/RPL27/RPL34/RPS6/RPS18	7
stability	1	decreased	R-HSA-9010553	Regulation of expression of SLITs and ROBOs	7/12	135/3772	4.39813e-08	1.01852e-07	1.94931e-08	RPL7A/RPL21/RPL26/RPL27/RPL34/RPS6/RPS18	7
stability	1	decreased	R-HSA-6791226	Major pathway of rRNA processing in the nucleolus and cytosol	7/12	153/3772	1.05342e-07	2.31753e-07	4.43546e-08	RPL7A/RPL21/RPL26/RPL27/RPL34/RPS6/RPS18	7
stability	1	decreased	R-HSA-72766	Translation	8/12	251/3772	1.35248e-07	2.83376e-07	5.42347e-08	RPL7A/RPL21/RPL26/RPL27/RPL34/RPS6/RPS18/SRP14	8
stability	1	decreased	R-HSA-8868773	rRNA processing in the nucleus and cytosol	7/12	160/3772	1.43758e-07	2.87516e-07	5.50269e-08	RPL7A/RPL21/RPL26/RPL27/RPL34/RPS6/RPS18	7
stability	1	decreased	R-HSA-376176	Signaling by ROBO receptors	7/12	164/3772	1.70623e-07	3.26409e-07	6.24706e-08	RPL7A/RPL21/RPL26/RPL27/RPL34/RPS6/RPS18	7
stability	1	decreased	R-HSA-72312	rRNA processing	7/12	169/3772	2.10093e-07	3.85171e-07	7.37168e-08	RPL7A/RPL21/RPL26/RPL27/RPL34/RPS6/RPS18	7
stability	1	decreased	R-HSA-71291	Metabolism of amino acids and derivatives	7/12	236/3772	2.07936e-06	3.65967e-06	7.00416e-07	RPL7A/RPL21/RPL26/RPL27/RPL34/RPS6/RPS18	7
stability	1	decreased	R-HSA-5663205	Infectious disease	7/12	286/3772	7.62545e-06	1.29046e-05	2.46978e-06	RPL7A/RPL21/RPL26/RPL27/RPL34/RPS6/RPS18	7
stability	1	decreased	R-HSA-422475	Axon guidance	7/12	289/3772	8.17921e-06	1.33291e-05	2.55102e-06	RPL7A/RPL21/RPL26/RPL27/RPL34/RPS6/RPS18	7
stability	1	decreased	R-HSA-1266738	Developmental Biology	7/12	386/3772	5.59539e-05	8.79276e-05	1.68283e-05	RPL7A/RPL21/RPL26/RPL27/RPL34/RPS6/RPS18	7
stability	1	decreased	R-HSA-75876	Synthesis of very long-chain fatty acyl-CoAs	2/12	12/3772	0.000601733	0.000912974	0.000174732	TECR/HACD2	2
stability	1	decreased	R-HSA-75105	Fatty acyl-CoA biosynthesis	2/12	21/3772	0.00188436	0.00276373	0.000528943	TECR/HACD2	2
stability	1	decreased	R-HSA-72695	Formation of the ternary complex, and subsequently, the 43S complex	2/12	46/3772	0.00888553	0.0126117	0.00241373	RPS6/RPS18	2
stability	1	decreased	R-HSA-72649	Translation initiation complex formation	2/12	53/3772	0.0116847	0.0151214	0.00289405	RPS6/RPS18	2
stability	1	decreased	R-HSA-72662	Activation of the mRNA upon binding of the cap-binding complex and eIFs, and subsequent binding to 43S	2/12	53/3772	0.0116847	0.0151214	0.00289405	RPS6/RPS18	2
stability	1	decreased	R-HSA-72702	Ribosomal scanning and start codon recognition	2/12	53/3772	0.0116847	0.0151214	0.00289405	RPS6/RPS18	2
stability	1	decreased	R-HSA-8978868	Fatty acid metabolism	2/12	84/3772	0.0279843	0.0351803	0.00673307	TECR/HACD2	2
stability	1	increased	R-HSA-2028269	Signaling by Hippo	1/2	10/3772	0.0052959	0.0333287	0.00877072	CASP3	1
stability	1	increased	R-HSA-5357769	Caspase activation via extrinsic apoptotic signalling pathway	1/2	10/3772	0.0052959	0.0333287	0.00877072	CASP3	1
stability	1	increased	R-HSA-111461	Cytochrome c-mediated apoptotic response	1/2	11/3772	0.00582472	0.0333287	0.00877072	CASP3	1
stability	1	increased	R-HSA-389960	Formation of tubulin folding intermediates by CCT/TriC	1/2	12/3772	0.00635339	0.0333287	0.00877072	CCT2	1
stability	1	increased	R-HSA-111471	Apoptotic factor-mediated response	1/2	14/3772	0.00741032	0.0333287	0.00877072	CASP3	1
stability	1	increased	R-HSA-389957	Prefoldin mediated transfer of substrate to CCT/TriC	1/2	18/3772	0.0095225	0.0333287	0.00877072	CCT2	1
stability	1	increased	R-HSA-389958	Cooperation of Prefoldin and TriC/CCT in actin and tubulin folding	1/2	18/3772	0.0095225	0.0333287	0.00877072	CCT2	1
stability	1	increased	R-HSA-6814122	Cooperation of PDCL (PhLP1) and TRiC/CCT in G-protein beta folding	1/2	18/3772	0.0095225	0.0333287	0.00877072	CCT2	1
stability	1	increased	R-HSA-390471	Association of TriC/CCT with target proteins during biosynthesis	1/2	23/3772	0.0121595	0.0335042	0.0088169	CCT2	1
stability	1	increased	R-HSA-5620920	Cargo trafficking to the periciliary membrane	1/2	24/3772	0.0126865	0.0335042	0.0088169	CCT2	1
stability	1	increased	R-HSA-111465	Apoptotic cleavage of cellular proteins	1/2	27/3772	0.0142667	0.0335042	0.0088169	CASP3	1
stability	1	increased	R-HSA-1474228	Degradation of the extracellular matrix	1/2	29/3772	0.0153194	0.0335042	0.0088169	CASP3	1
stability	1	increased	R-HSA-204998	Cell death signalling via NRAGE, NRIF and NADE	1/2	31/3772	0.0163715	0.0335042	0.0088169	CASP3	1
stability	1	increased	R-HSA-109606	Intrinsic Pathway for Apoptosis	1/2	32/3772	0.0168974	0.0335042	0.0088169	CASP3	1
stability	1	increased	R-HSA-75153	Apoptotic execution phase	1/2	34/3772	0.0179487	0.0335042	0.0088169	CASP3	1
stability	1	increased	R-HSA-390466	Chaperonin-mediated protein folding	1/2	43/3772	0.0226726	0.0382065	0.0100543	CCT2	1
stability	1	increased	R-HSA-193704	p75 NTR receptor-mediated signalling	1/2	44/3772	0.0231968	0.0382065	0.0100543	CASP3	1
stability	1	increased	R-HSA-391251	Protein folding	1/2	49/3772	0.0258156	0.0401575	0.0105678	CCT2	1
stability	1	increased	R-HSA-73887	Death Receptor Signalling	1/2	64/3772	0.0336508	0.0495906	0.0130502	CASP3	1
stability	2	decreased	R-HSA-1799339	SRP-dependent cotranslational protein targeting to membrane	5/19	96/3772	8.43037e-05	0.00663552	0.00361564	RPL22/RPS2/RPS9/RPS11/SRP54	5
stability	2	decreased	R-HSA-156902	Peptide chain elongation	4/19	77/3772	0.000493117	0.00663552	0.00361564	RPL22/RPS2/RPS9/RPS11	4
stability	2	decreased	R-HSA-192823	Viral mRNA Translation	4/19	77/3772	0.000493117	0.00663552	0.00361564	RPL22/RPS2/RPS9/RPS11	4
stability	2	decreased	R-HSA-2408557	Selenocysteine synthesis	4/19	77/3772	0.000493117	0.00663552	0.00361564	RPL22/RPS2/RPS9/RPS11	4
stability	2	decreased	R-HSA-72764	Eukaryotic Translation Termination	4/19	80/3772	0.000570786	0.00663552	0.00361564	RPL22/RPS2/RPS9/RPS11	4
stability	2	decreased	R-HSA-156842	Eukaryotic Translation Elongation	4/19	81/3772	0.000598514	0.00663552	0.00361564	RPL22/RPS2/RPS9/RPS11	4
stability	2	decreased	R-HSA-975956	Nonsense Mediated Decay (NMD) independent of the Exon Junction Complex (EJC)	4/19	83/3772	0.000656834	0.00663552	0.00361564	RPL22/RPS2/RPS9/RPS11	4
stability	2	decreased	R-HSA-72689	Formation of a pool of free 40S subunits	4/19	88/3772	0.00082023	0.00663552	0.00361564	RPL22/RPS2/RPS9/RPS11	4
stability	2	decreased	R-HSA-8868773	rRNA processing in the nucleus and cytosol	5/19	160/3772	0.000924721	0.00663552	0.00361564	DKC1/RPL22/RPS2/RPS9/RPS11	5
stability	2	decreased	R-HSA-72163	mRNA Splicing - Major Pathway	5/19	164/3772	0.00103467	0.00663552	0.00361564	SRSF1/SRSF7/SNRNP70/SRRM1/SRSF10	5
stability	2	decreased	R-HSA-72172	mRNA Splicing	5/19	166/3772	0.0010932	0.00663552	0.00361564	SRSF1/SRSF7/SNRNP70/SRRM1/SRSF10	5
stability	2	decreased	R-HSA-72312	rRNA processing	5/19	169/3772	0.00118559	0.00663552	0.00361564	DKC1/RPL22/RPS2/RPS9/RPS11	5
stability	2	decreased	R-HSA-156827	L13a-mediated translational silencing of Ceruloplasmin expression	4/19	98/3772	0.00123043	0.00663552	0.00361564	RPL22/RPS2/RPS9/RPS11	4
stability	2	decreased	R-HSA-2408522	Selenoamino acid metabolism	4/19	98/3772	0.00123043	0.00663552	0.00361564	RPL22/RPS2/RPS9/RPS11	4
stability	2	decreased	R-HSA-72706	GTP hydrolysis and joining of the 60S ribosomal subunit	4/19	99/3772	0.00127812	0.00663552	0.00361564	RPL22/RPS2/RPS9/RPS11	4
stability	2	decreased	R-HSA-927802	Nonsense-Mediated Decay (NMD)	4/19	100/3772	0.0013271	0.00663552	0.00361564	RPL22/RPS2/RPS9/RPS11	4
stability	2	decreased	R-HSA-975957	Nonsense Mediated Decay (NMD) enhanced by the Exon Junction Complex (EJC)	4/19	100/3772	0.0013271	0.00663552	0.00361564	RPL22/RPS2/RPS9/RPS11	4
stability	2	decreased	R-HSA-72695	Formation of the ternary complex, and subsequently, the 43S complex	3/19	46/3772	0.00143493	0.00676611	0.0036868	RPS2/RPS9/RPS11	3
stability	2	decreased	R-HSA-72613	Eukaryotic Translation Initiation	4/19	105/3772	0.00159203	0.00676611	0.0036868	RPL22/RPS2/RPS9/RPS11	4
stability	2	decreased	R-HSA-72737	Cap-dependent Translation Initiation	4/19	105/3772	0.00159203	0.00676611	0.0036868	RPL22/RPS2/RPS9/RPS11	4
stability	2	decreased	R-HSA-72187	mRNA 3'-end processing	3/19	49/3772	0.001725	0.00698215	0.00380451	SRSF1/SRSF7/SRRM1	3
stability	2	decreased	R-HSA-6790901	rRNA modification in the nucleus and cytosol	3/19	50/3772	0.00182927	0.00706762	0.00385109	DKC1/RPS2/RPS9	3
stability	2	decreased	R-HSA-73856	RNA Polymerase II Transcription Termination	3/19	52/3772	0.00204948	0.00707964	0.00385764	SRSF1/SRSF7/SRRM1	3
stability	2	decreased	R-HSA-72649	Translation initiation complex formation	3/19	53/3772	0.00216554	0.00707964	0.00385764	RPS2/RPS9/RPS11	3
stability	2	decreased	R-HSA-72662	Activation of the mRNA upon binding of the cap-binding complex and eIFs, and subsequent binding to 43S	3/19	53/3772	0.00216554	0.00707964	0.00385764	RPS2/RPS9/RPS11	3
stability	2	decreased	R-HSA-72702	Ribosomal scanning and start codon recognition	3/19	53/3772	0.00216554	0.00707964	0.00385764	RPS2/RPS9/RPS11	3
stability	2	decreased	R-HSA-168273	Influenza Viral RNA Transcription and Replication	4/19	117/3772	0.00237559	0.00747871	0.00407509	RPL22/RPS2/RPS9/RPS11	4
stability	2	decreased	R-HSA-168255	Influenza Life Cycle	4/19	125/3772	0.00302648	0.00918752	0.0050062	RPL22/RPS2/RPS9/RPS11	4
stability	2	decreased	R-HSA-72203	Processing of Capped Intron-Containing Pre-mRNA	5/19	211/3772	0.00318529	0.00933621	0.00508722	SRSF1/SRSF7/SNRNP70/SRRM1/SRSF10	5
stability	2	decreased	R-HSA-159236	Transport of Mature mRNA derived from an Intron-Containing Transcript	3/19	62/3772	0.00339727	0.00962561	0.00524491	SRSF1/SRSF7/SRRM1	3
stability	2	decreased	R-HSA-168254	Influenza Infection	4/19	133/3772	0.00379132	0.0103955	0.00566445	RPL22/RPS2/RPS9/RPS11	4
stability	2	decreased	R-HSA-9010553	Regulation of expression of SLITs and ROBOs	4/19	135/3772	0.00400143	0.0106288	0.00579155	RPL22/RPS2/RPS9/RPS11	4
stability	2	decreased	R-HSA-72202	Transport of Mature Transcript to Cytoplasm	3/19	71/3772	0.00498892	0.0128502	0.00700199	SRSF1/SRSF7/SRRM1	3
stability	2	decreased	R-HSA-6791226	Major pathway of rRNA processing in the nucleolus and cytosol	4/19	153/3772	0.00626254	0.0156564	0.00853102	RPL22/RPS2/RPS9/RPS11	4
stability	2	decreased	R-HSA-72766	Translation	5/19	251/3772	0.00672907	0.016342	0.00890464	RPL22/RPS2/RPS9/RPS11/SRP54	5
stability	2	decreased	R-HSA-3214858	RMTs methylate histone arginines	2/19	26/3772	0.00727053	0.0171665	0.0093539	RPS2/WDR5	2
stability	2	decreased	R-HSA-376176	Signaling by ROBO receptors	4/19	164/3772	0.00800025	0.0183789	0.0100145	RPL22/RPS2/RPS9/RPS11	4
stability	2	decreased	R-HSA-1266738	Developmental Biology	6/19	386/3772	0.0094116	0.0210523	0.0114712	RPL22/RPS2/RPS9/RPS11/WDR5/MED8	6
stability	2	decreased	R-HSA-72165	mRNA Splicing - Minor Pathway	2/19	38/3772	0.0151717	0.0330665	0.0180176	SRSF1/SRSF7	2
stability	7	increased	R-HSA-156902	Peptide chain elongation	4/16	77/3772	0.000242587	0.00503498	0.00371928	RPL7A/RPL15/RPL18A/RPL36	4
stability	7	increased	R-HSA-192823	Viral mRNA Translation	4/16	77/3772	0.000242587	0.00503498	0.00371928	RPL7A/RPL15/RPL18A/RPL36	4
stability	7	increased	R-HSA-2408557	Selenocysteine synthesis	4/16	77/3772	0.000242587	0.00503498	0.00371928	RPL7A/RPL15/RPL18A/RPL36	4
stability	7	increased	R-HSA-72764	Eukaryotic Translation Termination	4/16	80/3772	0.000281334	0.00503498	0.00371928	RPL7A/RPL15/RPL18A/RPL36	4
stability	7	increased	R-HSA-156842	Eukaryotic Translation Elongation	4/16	81/3772	0.000295188	0.00503498	0.00371928	RPL7A/RPL15/RPL18A/RPL36	4
stability	7	increased	R-HSA-975956	Nonsense Mediated Decay (NMD) independent of the Exon Junction Complex (EJC)	4/16	83/3772	0.000324365	0.00503498	0.00371928	RPL7A/RPL15/RPL18A/RPL36	4
stability	7	increased	R-HSA-8868773	rRNA processing in the nucleus and cytosol	5/16	160/3772	0.000385286	0.00503498	0.00371928	NOP2/RPL7A/RPL15/RPL18A/RPL36	5
stability	7	increased	R-HSA-72689	Formation of a pool of free 40S subunits	4/16	88/3772	0.000406347	0.00503498	0.00371928	RPL7A/RPL15/RPL18A/RPL36	4
stability	7	increased	R-HSA-72312	rRNA processing	5/16	169/3772	0.000496969	0.00503498	0.00371928	NOP2/RPL7A/RPL15/RPL18A/RPL36	5
stability	7	increased	R-HSA-1799339	SRP-dependent cotranslational protein targeting to membrane	4/16	96/3772	0.000567067	0.00503498	0.00371928	RPL7A/RPL15/RPL18A/RPL36	4
stability	7	increased	R-HSA-156827	L13a-mediated translational silencing of Ceruloplasmin expression	4/16	98/3772	0.000613455	0.00503498	0.00371928	RPL7A/RPL15/RPL18A/RPL36	4
stability	7	increased	R-HSA-2408522	Selenoamino acid metabolism	4/16	98/3772	0.000613455	0.00503498	0.00371928	RPL7A/RPL15/RPL18A/RPL36	4
stability	7	increased	R-HSA-72706	GTP hydrolysis and joining of the 60S ribosomal subunit	4/16	99/3772	0.000637639	0.00503498	0.00371928	RPL7A/RPL15/RPL18A/RPL36	4
stability	7	increased	R-HSA-927802	Nonsense-Mediated Decay (NMD)	4/16	100/3772	0.000662497	0.00503498	0.00371928	RPL7A/RPL15/RPL18A/RPL36	4
stability	7	increased	R-HSA-975957	Nonsense Mediated Decay (NMD) enhanced by the Exon Junction Complex (EJC)	4/16	100/3772	0.000662497	0.00503498	0.00371928	RPL7A/RPL15/RPL18A/RPL36	4
stability	7	increased	R-HSA-72613	Eukaryotic Translation Initiation	4/16	105/3772	0.000797281	0.00534648	0.00394938	RPL7A/RPL15/RPL18A/RPL36	4
stability	7	increased	R-HSA-72737	Cap-dependent Translation Initiation	4/16	105/3772	0.000797281	0.00534648	0.00394938	RPL7A/RPL15/RPL18A/RPL36	4
stability	7	increased	R-HSA-168273	Influenza Viral RNA Transcription and Replication	4/16	117/3772	0.0011988	0.00759241	0.00560843	RPL7A/RPL15/RPL18A/RPL36	4
stability	7	increased	R-HSA-168255	Influenza Life Cycle	4/16	125/3772	0.00153504	0.00921027	0.00680352	RPL7A/RPL15/RPL18A/RPL36	4
stability	7	increased	R-HSA-168254	Influenza Infection	4/16	133/3772	0.00193277	0.0110168	0.00813799	RPL7A/RPL15/RPL18A/RPL36	4
stability	7	increased	R-HSA-9010553	Regulation of expression of SLITs and ROBOs	4/16	135/3772	0.00204248	0.0110877	0.00819039	RPL7A/RPL15/RPL18A/RPL36	4
stability	7	increased	R-HSA-6791226	Major pathway of rRNA processing in the nucleolus and cytosol	4/16	153/3772	0.00323335	0.0167546	0.0123764	RPL7A/RPL15/RPL18A/RPL36	4
stability	7	increased	R-HSA-376176	Signaling by ROBO receptors	4/16	164/3772	0.00415941	0.0206162	0.015229	RPL7A/RPL15/RPL18A/RPL36	4
stability	12	increased	R-HSA-156902	Peptide chain elongation	3/8	77/3772	0.00042562	0.00473631	0.00215794	RPL18A/RPL30/RPL29	3
stability	12	increased	R-HSA-192823	Viral mRNA Translation	3/8	77/3772	0.00042562	0.00473631	0.00215794	RPL18A/RPL30/RPL29	3
stability	12	increased	R-HSA-2408557	Selenocysteine synthesis	3/8	77/3772	0.00042562	0.00473631	0.00215794	RPL18A/RPL30/RPL29	3
stability	12	increased	R-HSA-72764	Eukaryotic Translation Termination	3/8	80/3772	0.000476603	0.00473631	0.00215794	RPL18A/RPL30/RPL29	3
stability	12	increased	R-HSA-156842	Eukaryotic Translation Elongation	3/8	81/3772	0.000494436	0.00473631	0.00215794	RPL18A/RPL30/RPL29	3
stability	12	increased	R-HSA-975956	Nonsense Mediated Decay (NMD) independent of the Exon Junction Complex (EJC)	3/8	83/3772	0.000531386	0.00473631	0.00215794	RPL18A/RPL30/RPL29	3
stability	12	increased	R-HSA-72689	Formation of a pool of free 40S subunits	3/8	88/3772	0.00063146	0.00473631	0.00215794	RPL18A/RPL30/RPL29	3
stability	12	increased	R-HSA-1799339	SRP-dependent cotranslational protein targeting to membrane	3/8	96/3772	0.000815577	0.00473631	0.00215794	RPL18A/RPL30/RPL29	3
stability	12	increased	R-HSA-156827	L13a-mediated translational silencing of Ceruloplasmin expression	3/8	98/3772	0.000866433	0.00473631	0.00215794	RPL18A/RPL30/RPL29	3
stability	12	increased	R-HSA-2408522	Selenoamino acid metabolism	3/8	98/3772	0.000866433	0.00473631	0.00215794	RPL18A/RPL30/RPL29	3
stability	12	increased	R-HSA-72706	GTP hydrolysis and joining of the 60S ribosomal subunit	3/8	99/3772	0.000892608	0.00473631	0.00215794	RPL18A/RPL30/RPL29	3
stability	12	increased	R-HSA-927802	Nonsense-Mediated Decay (NMD)	3/8	100/3772	0.000919286	0.00473631	0.00215794	RPL18A/RPL30/RPL29	3
stability	12	increased	R-HSA-975957	Nonsense Mediated Decay (NMD) enhanced by the Exon Junction Complex (EJC)	3/8	100/3772	0.000919286	0.00473631	0.00215794	RPL18A/RPL30/RPL29	3
stability	12	increased	R-HSA-72613	Eukaryotic Translation Initiation	3/8	105/3772	0.00106037	0.00473631	0.00215794	RPL18A/RPL30/RPL29	3
stability	12	increased	R-HSA-72737	Cap-dependent Translation Initiation	3/8	105/3772	0.00106037	0.00473631	0.00215794	RPL18A/RPL30/RPL29	3
stability	12	increased	R-HSA-168273	Influenza Viral RNA Transcription and Replication	3/8	117/3772	0.00145368	0.00608728	0.00277347	RPL18A/RPL30/RPL29	3
stability	12	increased	R-HSA-168255	Influenza Life Cycle	3/8	125/3772	0.00176135	0.00694179	0.0031628	RPL18A/RPL30/RPL29	3
stability	12	increased	R-HSA-168254	Influenza Infection	3/8	133/3772	0.00210758	0.0077592	0.00353522	RPL18A/RPL30/RPL29	3
stability	12	increased	R-HSA-9010553	Regulation of expression of SLITs and ROBOs	3/8	135/3772	0.00220037	0.0077592	0.00353522	RPL18A/RPL30/RPL29	3
stability	12	increased	R-HSA-6791226	Major pathway of rRNA processing in the nucleolus and cytosol	3/8	153/3772	0.00315338	0.0105638	0.00481305	RPL18A/RPL30/RPL29	3
stability	12	increased	R-HSA-8868773	rRNA processing in the nucleus and cytosol	3/8	160/3772	0.0035838	0.011434	0.00520954	RPL18A/RPL30/RPL29	3
stability	12	increased	R-HSA-376176	Signaling by ROBO receptors	3/8	164/3772	0.00384545	0.0117111	0.00533579	RPL18A/RPL30/RPL29	3
stability	12	increased	R-HSA-72312	rRNA processing	3/8	169/3772	0.0041889	0.0122024	0.00555963	RPL18A/RPL30/RPL29	3
stability	12	increased	R-HSA-211859	Biological oxidations	2/8	69/3772	0.00860068	0.0240102	0.0109395	GSTP1/ACY3	2
stability	12	increased	R-HSA-71291	Metabolism of amino acids and derivatives	3/8	236/3772	0.0107047	0.0286885	0.013071	RPL18A/RPL30/RPL29	3
stability	12	increased	R-HSA-72766	Translation	3/8	251/3772	0.0126905	0.0327023	0.0148997	RPL18A/RPL30/RPL29	3
stability	12	increased	R-HSA-5663205	Infectious disease	3/8	286/3772	0.0181332	0.0446358	0.0203368	RPL18A/RPL30/RPL29	3
stability	12	increased	R-HSA-422475	Axon guidance	3/8	289/3772	0.0186538	0.0446358	0.0203368	RPL18A/RPL30/RPL29	3
stability	12	increased	R-HSA-2028269	Signaling by Hippo	1/8	10/3772	0.0210325	0.0454573	0.0207111	CASP3	1
stability	12	increased	R-HSA-5357769	Caspase activation via extrinsic apoptotic signalling pathway	1/8	10/3772	0.0210325	0.0454573	0.0207111	CASP3	1
stability	12	increased	R-HSA-74217	Purine salvage	1/8	10/3772	0.0210325	0.0454573	0.0207111	APRT	1
stability	12	increased	R-HSA-111461	Cytochrome c-mediated apoptotic response	1/8	11/3772	0.0231143	0.0483956	0.0220498	CASP3	1
stability	24	decreased	R-HSA-72766	Translation	13/34	251/3772	9.71654e-08	3.48824e-05	2.09673e-05	DARS1/EIF4G1/EIF5/EPRS1/KARS1/NARS1/RPL36A/RPS14/EIF3I/RPL23/HARS2/TRAM1/DARS2	13
stability	24	decreased	R-HSA-379724	tRNA Aminoacylation	6/34	41/3772	1.21296e-06	0.000217727	0.000130872	DARS1/EPRS1/KARS1/NARS1/HARS2/DARS2	6
stability	24	decreased	R-HSA-450408	AUF1 (hnRNP D0) binds and destabilizes mRNA	5/34	45/3772	4.14015e-05	0.00462209	0.00277827	EIF4G1/HSPA8/PSMD2/PSMD5/PSMD11	5
stability	24	decreased	R-HSA-379716	Cytosolic tRNA aminoacylation	4/34	24/3772	5.14996e-05	0.00462209	0.00277827	DARS1/EPRS1/KARS1/NARS1	4
stability	24	decreased	R-HSA-1266738	Developmental Biology	12/34	386/3772	7.51414e-05	0.00539515	0.00324294	CAPN1/DSP/EIF4G1/HSPA8/HSP90AA1/MAPK1/PSMD2/PSMD5/PSMD11/RPL36A/RPS14/RPL23	12
stability	24	decreased	R-HSA-422475	Axon guidance	10/34	289/3772	0.000149213	0.00745972	0.00448393	EIF4G1/HSPA8/HSP90AA1/MAPK1/PSMD2/PSMD5/PSMD11/RPL36A/RPS14/RPL23	10
stability	24	decreased	R-HSA-9010553	Regulation of expression of SLITs and ROBOs	7/34	135/3772	0.000154178	0.00745972	0.00448393	EIF4G1/PSMD2/PSMD5/PSMD11/RPL36A/RPS14/RPL23	7
stability	24	decreased	R-HSA-71291	Metabolism of amino acids and derivatives	9/34	236/3772	0.000166233	0.00745972	0.00448393	DARS1/EPRS1/KARS1/PSMD2/PSMD5/PSMD11/RPL36A/RPS14/RPL23	9
stability	24	decreased	R-HSA-2408522	Selenoamino acid metabolism	6/34	98/3772	0.000196826	0.00747362	0.00449228	DARS1/EPRS1/KARS1/RPL36A/RPS14/RPL23	6
stability	24	decreased	R-HSA-72706	GTP hydrolysis and joining of the 60S ribosomal subunit	6/34	99/3772	0.000208179	0.00747362	0.00449228	EIF4G1/EIF5/RPL36A/RPS14/EIF3I/RPL23	6
stability	24	decreased	R-HSA-72613	Eukaryotic Translation Initiation	6/34	105/3772	0.000287649	0.00860551	0.00517264	EIF4G1/EIF5/RPL36A/RPS14/EIF3I/RPL23	6
stability	24	decreased	R-HSA-72737	Cap-dependent Translation Initiation	6/34	105/3772	0.000287649	0.00860551	0.00517264	EIF4G1/EIF5/RPL36A/RPS14/EIF3I/RPL23	6
stability	24	decreased	R-HSA-450531	Regulation of mRNA stability by proteins that bind AU-rich elements	5/34	73/3772	0.000424921	0.0117344	0.00705334	EIF4G1/HSPA8/PSMD2/PSMD5/PSMD11	5
stability	24	decreased	R-HSA-376176	Signaling by ROBO receptors	7/34	164/3772	0.00051429	0.0131879	0.00792703	EIF4G1/PSMD2/PSMD5/PSMD11/RPL36A/RPS14/RPL23	7
stability	24	decreased	R-HSA-379726	Mitochondrial tRNA aminoacylation	3/34	20/3772	0.000687177	0.0164464	0.00988571	KARS1/HARS2/DARS2	3
stability	24	decreased	R-HSA-1234176	Oxygen-dependent proline hydroxylation of Hypoxia-inducible Factor Alpha	4/34	48/3772	0.000809185	0.0181561	0.0109134	PSMD2/PSMD5/PSMD11/EGLN1	4
stability	24	decreased	R-HSA-1234174	Cellular response to hypoxia	4/34	51/3772	0.00101956	0.0215307	0.0129418	PSMD2/PSMD5/PSMD11/EGLN1	4
stability	24	decreased	R-HSA-72702	Ribosomal scanning and start codon recognition	4/34	53/3772	0.00117956	0.0222875	0.0133967	EIF4G1/EIF5/RPS14/EIF3I	4
stability	24	decreased	R-HSA-8852276	The role of GTSE1 in G2/M progression after G2 checkpoint	4/34	53/3772	0.00117956	0.0222875	0.0133967	HSP90AA1/PSMD2/PSMD5/PSMD11	4
stability	24	decreased	R-HSA-6798695	Neutrophil degranulation	8/34	250/3772	0.00133236	0.0239159	0.0143755	CAPN1/DSP/HSPA8/HSP90AA1/IMPDH2/MAPK1/PSMD2/PSMD11	8
stability	24	decreased	R-HSA-156827	L13a-mediated translational silencing of Ceruloplasmin expression	5/34	98/3772	0.00163506	0.0279518	0.0168014	EIF4G1/RPL36A/RPS14/EIF3I/RPL23	5
stability	24	decreased	R-HSA-109581	Apoptosis	5/34	113/3772	0.00306779	0.0419133	0.0251934	DSP/MAPK1/PSMD2/PSMD5/PSMD11	5
stability	24	decreased	R-HSA-8878166	Transcriptional regulation by RUNX2	4/34	69/3772	0.00314511	0.0419133	0.0251934	MAPK1/PSMD2/PSMD5/PSMD11	4
stability	24	decreased	R-HSA-5357801	Programmed Cell Death	5/34	114/3772	0.00318788	0.0419133	0.0251934	DSP/MAPK1/PSMD2/PSMD5/PSMD11	5
stability	24	decreased	R-HSA-9613829	Chaperone Mediated Autophagy	2/34	10/3772	0.00339232	0.0419133	0.0251934	HSPA8/HSP90AA1	2
stability	24	decreased	R-HSA-449147	Signaling by Interleukins	6/34	172/3772	0.00381699	0.0419133	0.0251934	HSPA8/HSP90AA1/MAPK1/PSMD2/PSMD5/PSMD11	6
stability	24	decreased	R-HSA-3371568	Attenuation phase	2/34	11/3772	0.0041228	0.0419133	0.0251934	HSPA8/HSP90AA1	2
stability	24	decreased	R-HSA-1236978	Cross-presentation of soluble exogenous antigens (endosomes)	3/34	39/3772	0.00490104	0.0419133	0.0251934	PSMD2/PSMD5/PSMD11	3
stability	24	decreased	R-HSA-350562	Regulation of ornithine decarboxylase (ODC)	3/34	40/3772	0.00526599	0.0419133	0.0251934	PSMD2/PSMD5/PSMD11	3
stability	24	decreased	R-HSA-180534	Vpu mediated degradation of CD4	3/34	41/3772	0.00564696	0.0419133	0.0251934	PSMD2/PSMD5/PSMD11	3
stability	24	decreased	R-HSA-211733	Regulation of activated PAK-2p34 by proteasome mediated degradation	3/34	41/3772	0.00564696	0.0419133	0.0251934	PSMD2/PSMD5/PSMD11	3
stability	24	decreased	R-HSA-349425	Autodegradation of the E3 ubiquitin ligase COP1	3/34	41/3772	0.00564696	0.0419133	0.0251934	PSMD2/PSMD5/PSMD11	3
stability	24	decreased	R-HSA-4641257	Degradation of AXIN	3/34	41/3772	0.00564696	0.0419133	0.0251934	PSMD2/PSMD5/PSMD11	3
stability	24	decreased	R-HSA-6805567	Keratinization	2/34	13/3772	0.00578122	0.0419133	0.0251934	CAPN1/DSP	2
stability	24	decreased	R-HSA-6809371	Formation of the cornified envelope	2/34	13/3772	0.00578122	0.0419133	0.0251934	CAPN1/DSP	2
stability	24	decreased	R-HSA-2454202	Fc epsilon receptor (FCERI) signaling	4/34	82/3772	0.0058583	0.0419133	0.0251934	MAPK1/PSMD2/PSMD5/PSMD11	4
stability	24	decreased	R-HSA-69541	Stabilization of p53	3/34	42/3772	0.00604414	0.0419133	0.0251934	PSMD2/PSMD5/PSMD11	3
stability	24	decreased	R-HSA-69601	Ubiquitin Mediated Degradation of Phosphorylated Cdc25A	3/34	42/3772	0.00604414	0.0419133	0.0251934	PSMD2/PSMD5/PSMD11	3
stability	24	decreased	R-HSA-69610	p53-Independent DNA Damage Response	3/34	42/3772	0.00604414	0.0419133	0.0251934	PSMD2/PSMD5/PSMD11	3
stability	24	decreased	R-HSA-69613	p53-Independent G1/S DNA damage checkpoint	3/34	42/3772	0.00604414	0.0419133	0.0251934	PSMD2/PSMD5/PSMD11	3
stability	24	decreased	R-HSA-8941858	Regulation of RUNX3 expression and activity	3/34	42/3772	0.00604414	0.0419133	0.0251934	PSMD2/PSMD5/PSMD11	3
stability	24	decreased	R-HSA-5663202	Diseases of signal transduction	6/34	189/3772	0.00606694	0.0419133	0.0251934	HSP90AA1/MAPK1/PSMD2/PSMD5/PSMD11/SND1	6
stability	24	decreased	R-HSA-975956	Nonsense Mediated Decay (NMD) independent of the Exon Junction Complex (EJC)	4/34	83/3772	0.00611594	0.0419133	0.0251934	EIF4G1/RPL36A/RPS14/RPL23	4
stability	24	decreased	R-HSA-2262752	Cellular responses to stress	7/34	254/3772	0.00644622	0.0419133	0.0251934	HSPA8/HSP90AA1/MAPK1/PSMD2/PSMD5/PSMD11/EGLN1	7
stability	24	decreased	R-HSA-169911	Regulation of Apoptosis	3/34	43/3772	0.00645772	0.0419133	0.0251934	PSMD2/PSMD5/PSMD11	3
stability	24	decreased	R-HSA-174113	SCF-beta-TrCP mediated degradation of Emi1	3/34	43/3772	0.00645772	0.0419133	0.0251934	PSMD2/PSMD5/PSMD11	3
stability	24	decreased	R-HSA-4608870	Asymmetric localization of PCP proteins	3/34	43/3772	0.00645772	0.0419133	0.0251934	PSMD2/PSMD5/PSMD11	3
stability	24	decreased	R-HSA-75815	Ubiquitin-dependent degradation of Cyclin D	3/34	43/3772	0.00645772	0.0419133	0.0251934	PSMD2/PSMD5/PSMD11	3
stability	24	decreased	R-HSA-8953897	Cellular responses to external stimuli	7/34	255/3772	0.0065854	0.0419133	0.0251934	HSPA8/HSP90AA1/MAPK1/PSMD2/PSMD5/PSMD11/EGLN1	7
stability	24	decreased	R-HSA-8956320	Nucleobase biosynthesis	2/34	14/3772	0.00670681	0.0419133	0.0251934	CAD/IMPDH2	2
stability	24	decreased	R-HSA-180585	Vif-mediated degradation of APOBEC3G	3/34	44/3772	0.00688786	0.0419133	0.0251934	PSMD2/PSMD5/PSMD11	3
stability	24	decreased	R-HSA-351202	Metabolism of polyamines	3/34	44/3772	0.00688786	0.0419133	0.0251934	PSMD2/PSMD5/PSMD11	3
stability	24	decreased	R-HSA-4641258	Degradation of DVL	3/34	44/3772	0.00688786	0.0419133	0.0251934	PSMD2/PSMD5/PSMD11	3
stability	24	decreased	R-HSA-69563	p53-Dependent G1 DNA Damage Response	3/34	44/3772	0.00688786	0.0419133	0.0251934	PSMD2/PSMD5/PSMD11	3
stability	24	decreased	R-HSA-69580	p53-Dependent G1/S DNA damage checkpoint	3/34	44/3772	0.00688786	0.0419133	0.0251934	PSMD2/PSMD5/PSMD11	3
stability	24	decreased	R-HSA-8854050	FBXL7 down-regulates AURKA during mitotic entry and in early mitosis	3/34	44/3772	0.00688786	0.0419133	0.0251934	PSMD2/PSMD5/PSMD11	3
stability	24	decreased	R-HSA-69615	G1/S DNA Damage Checkpoints	3/34	45/3772	0.00733473	0.0419133	0.0251934	PSMD2/PSMD5/PSMD11	3
stability	24	decreased	R-HSA-9604323	Negative regulation of NOTCH4 signaling	3/34	45/3772	0.00733473	0.0419133	0.0251934	PSMD2/PSMD5/PSMD11	3
stability	24	decreased	R-HSA-72689	Formation of a pool of free 40S subunits	4/34	88/3772	0.0075183	0.0419133	0.0251934	RPL36A/RPS14/EIF3I/RPL23	4
stability	24	decreased	R-HSA-5578775	Ion homeostasis	2/34	15/3772	0.00769511	0.0419133	0.0251934	ATP1B1/ATP2B1	2
stability	24	decreased	R-HSA-5362768	Hh mutants that don't undergo autocatalytic processing are degraded by ERAD	3/34	46/3772	0.00779851	0.0419133	0.0251934	PSMD2/PSMD5/PSMD11	3
stability	24	decreased	R-HSA-5387390	Hh mutants abrogate ligand secretion	3/34	46/3772	0.00779851	0.0419133	0.0251934	PSMD2/PSMD5/PSMD11	3
stability	24	decreased	R-HSA-5610780	Degradation of GLI1 by the proteasome	3/34	46/3772	0.00779851	0.0419133	0.0251934	PSMD2/PSMD5/PSMD11	3
stability	24	decreased	R-HSA-5610783	Degradation of GLI2 by the proteasome	3/34	46/3772	0.00779851	0.0419133	0.0251934	PSMD2/PSMD5/PSMD11	3
stability	24	decreased	R-HSA-5610785	GLI3 is processed to GLI3R by the proteasome	3/34	46/3772	0.00779851	0.0419133	0.0251934	PSMD2/PSMD5/PSMD11	3
stability	24	decreased	R-HSA-68827	CDT1 association with the CDC6:ORC:origin complex	3/34	46/3772	0.00779851	0.0419133	0.0251934	PSMD2/PSMD5/PSMD11	3
stability	24	decreased	R-HSA-6807070	PTEN Regulation	4/34	89/3772	0.00782226	0.0419133	0.0251934	MAPK1/PSMD2/PSMD5/PSMD11	4
stability	24	decreased	R-HSA-187577	SCF(Skp2)-mediated degradation of p27/p21	3/34	47/3772	0.00827933	0.0430765	0.0258926	PSMD2/PSMD5/PSMD11	3
stability	24	decreased	R-HSA-5676590	NIK-->noncanonical NF-kB signaling	3/34	47/3772	0.00827933	0.0430765	0.0258926	PSMD2/PSMD5/PSMD11	3
stability	24	decreased	R-HSA-5576891	Cardiac conduction	2/34	16/3772	0.00874499	0.0431653	0.025946	ATP1B1/ATP2B1	2
stability	24	decreased	R-HSA-5358346	Hedgehog ligand biogenesis	3/34	48/3772	0.00877734	0.0431653	0.025946	PSMD2/PSMD5/PSMD11	3
stability	24	decreased	R-HSA-5607761	Dectin-1 mediated noncanonical NF-kB signaling	3/34	48/3772	0.00877734	0.0431653	0.025946	PSMD2/PSMD5/PSMD11	3
stability	24	decreased	R-HSA-5678895	Defective CFTR causes cystic fibrosis	3/34	48/3772	0.00877734	0.0431653	0.025946	PSMD2/PSMD5/PSMD11	3
stability	24	decreased	R-HSA-5658442	Regulation of RAS by GAPs	3/34	49/3772	0.00929267	0.0444809	0.0267368	PSMD2/PSMD5/PSMD11	3
stability	24	decreased	R-HSA-8939902	Regulation of RUNX2 expression and activity	3/34	49/3772	0.00929267	0.0444809	0.0267368	PSMD2/PSMD5/PSMD11	3
stability	24	decreased	R-HSA-5619084	ABC transporter disorders	3/34	50/3772	0.00982546	0.0447855	0.0269199	PSMD2/PSMD5/PSMD11	3
stability	24	decreased	R-HSA-5668541	TNFR2 non-canonical NF-kB pathway	3/34	50/3772	0.00982546	0.0447855	0.0269199	PSMD2/PSMD5/PSMD11	3
stability	24	decreased	R-HSA-3371571	HSF1-dependent transactivation	2/34	17/3772	0.00985531	0.0447855	0.0269199	HSPA8/HSP90AA1	2
stability	24	decreased	R-HSA-936837	Ion transport by P-type ATPases	2/34	17/3772	0.00985531	0.0447855	0.0269199	ATP1B1/ATP2B1	2
stability	24	decreased	R-HSA-1799339	SRP-dependent cotranslational protein targeting to membrane	4/34	96/3772	0.01018	0.0448786	0.0269758	RPL36A/RPS14/RPL23/TRAM1	4
stability	24	decreased	R-HSA-174084	Autodegradation of Cdh1 by Cdh1:APC/C	3/34	51/3772	0.0103758	0.0448786	0.0269758	PSMD2/PSMD5/PSMD11	3
stability	24	decreased	R-HSA-5632684	Hedgehog 'on' state	3/34	51/3772	0.0103758	0.0448786	0.0269758	PSMD2/PSMD5/PSMD11	3
stability	24	decreased	R-HSA-8939236	RUNX1 regulates transcription of genes involved in differentiation of HSCs	3/34	51/3772	0.0103758	0.0448786	0.0269758	PSMD2/PSMD5/PSMD11	3
stability	24	decreased	R-HSA-1169091	Activation of NF-kappaB in B cells	3/34	52/3772	0.0109439	0.0451593	0.0271446	PSMD2/PSMD5/PSMD11	3
stability	24	decreased	R-HSA-1236974	ER-Phagosome pathway	3/34	52/3772	0.0109439	0.0451593	0.0271446	PSMD2/PSMD5/PSMD11	3
stability	24	decreased	R-HSA-68867	Assembly of the pre-replicative complex	3/34	52/3772	0.0109439	0.0451593	0.0271446	PSMD2/PSMD5/PSMD11	3
stability	24	decreased	R-HSA-8948751	Regulation of PTEN stability and activity	3/34	52/3772	0.0109439	0.0451593	0.0271446	PSMD2/PSMD5/PSMD11	3
stability	24	decreased	R-HSA-174154	APC/C:Cdc20 mediated degradation of Securin	3/34	53/3772	0.0115298	0.0457149	0.0274785	PSMD2/PSMD5/PSMD11	3
stability	24	decreased	R-HSA-72649	Translation initiation complex formation	3/34	53/3772	0.0115298	0.0457149	0.0274785	EIF4G1/RPS14/EIF3I	3
stability	24	decreased	R-HSA-72662	Activation of the mRNA upon binding of the cap-binding complex and eIFs, and subsequent binding to 43S	3/34	53/3772	0.0115298	0.0457149	0.0274785	EIF4G1/RPS14/EIF3I	3
stability	24	decreased	R-HSA-927802	Nonsense-Mediated Decay (NMD)	4/34	100/3772	0.0117152	0.0457149	0.0274785	EIF4G1/RPL36A/RPS14/RPL23	4
stability	24	decreased	R-HSA-975957	Nonsense Mediated Decay (NMD) enhanced by the Exon Junction Complex (EJC)	4/34	100/3772	0.0117152	0.0457149	0.0274785	EIF4G1/RPL36A/RPS14/RPL23	4
stability	24	decreased	R-HSA-69017	CDK-mediated phosphorylation and removal of Cdc6	3/34	54/3772	0.0121335	0.0463437	0.0278565	PSMD2/PSMD5/PSMD11	3
stability	24	decreased	R-HSA-5663205	Infectious disease	7/34	286/3772	0.0121346	0.0463437	0.0278565	HSP90AA1/PSMD2/PSMD5/PSMD11/RPL36A/RPS14/RPL23	7
stability	24	decreased	R-HSA-9013694	Signaling by NOTCH4	3/34	55/3772	0.0127553	0.0481342	0.0289328	PSMD2/PSMD5/PSMD11	3
stability	24	decreased	R-HSA-5673001	RAF/MAP kinase cascade	4/34	104/3772	0.0133935	0.0481342	0.0289328	MAPK1/PSMD2/PSMD5/PSMD11	4
stability	24	decreased	R-HSA-5687128	MAPK6/MAPK4 signaling	3/34	56/3772	0.0133951	0.0481342	0.0289328	PSMD2/PSMD5/PSMD11	3
stability	24	decreased	R-HSA-8878159	Transcriptional regulation by RUNX3	3/34	56/3772	0.0133951	0.0481342	0.0289328	PSMD2/PSMD5/PSMD11	3
stability	24	decreased	R-HSA-6785807	Interleukin-4 and Interleukin-13 signaling	2/34	20/3772	0.013538	0.0481342	0.0289328	HSPA8/HSP90AA1	2
stability	24	decreased	R-HSA-174178	APC/C:Cdh1 mediated degradation of Cdc20 and other APC/C:Cdh1 targeted proteins in late mitosis/early G1	3/34	57/3772	0.0140531	0.0481342	0.0289328	PSMD2/PSMD5/PSMD11	3
stability	24	decreased	R-HSA-202424	Downstream TCR signaling	3/34	57/3772	0.0140531	0.0481342	0.0289328	PSMD2/PSMD5/PSMD11	3
stability	24	decreased	R-HSA-2871837	FCERI mediated NF-kB activation	3/34	57/3772	0.0140531	0.0481342	0.0289328	PSMD2/PSMD5/PSMD11	3
stability	24	decreased	R-HSA-68949	Orc1 removal from chromatin	3/34	57/3772	0.0140531	0.0481342	0.0289328	PSMD2/PSMD5/PSMD11	3
stability	24	decreased	R-HSA-1168372	Downstream signaling events of B Cell Receptor (BCR)	3/34	58/3772	0.0147293	0.0481342	0.0289328	PSMD2/PSMD5/PSMD11	3
stability	24	decreased	R-HSA-1236975	Antigen processing-Cross presentation	3/34	58/3772	0.0147293	0.0481342	0.0289328	PSMD2/PSMD5/PSMD11	3
stability	24	decreased	R-HSA-174184	Cdc20:Phospho-APC/C mediated degradation of Cyclin A	3/34	58/3772	0.0147293	0.0481342	0.0289328	PSMD2/PSMD5/PSMD11	3
stability	24	decreased	R-HSA-179419	APC:Cdc20 mediated degradation of cell cycle proteins prior to satisfation of the cell cycle checkpoint	3/34	58/3772	0.0147293	0.0481342	0.0289328	PSMD2/PSMD5/PSMD11	3
stability	24	decreased	R-HSA-69202	Cyclin E associated events during G1/S transition	3/34	58/3772	0.0147293	0.0481342	0.0289328	PSMD2/PSMD5/PSMD11	3
stability	24	decreased	R-HSA-69656	Cyclin A:Cdk2-associated events at S phase entry	3/34	58/3772	0.0147293	0.0481342	0.0289328	PSMD2/PSMD5/PSMD11	3
stability	24	decreased	R-HSA-5684996	MAPK1/MAPK3 signaling	4/34	107/3772	0.0147487	0.0481342	0.0289328	MAPK1/PSMD2/PSMD5/PSMD11	4
stability	24	decreased	R-HSA-176409	APC/C:Cdc20 mediated degradation of mitotic proteins	3/34	59/3772	0.0154239	0.0490015	0.0294541	PSMD2/PSMD5/PSMD11	3
stability	24	decreased	R-HSA-195253	Degradation of beta-catenin by the destruction complex	3/34	59/3772	0.0154239	0.0490015	0.0294541	PSMD2/PSMD5/PSMD11	3
stability	24	decreased	R-HSA-4086400	PCP/CE pathway	3/34	59/3772	0.0154239	0.0490015	0.0294541	PSMD2/PSMD5/PSMD11	3
stability	24	decreased	R-HSA-176814	Activation of APC/C and APC/C:Cdc20 mediated degradation of mitotic proteins	3/34	60/3772	0.0161368	0.0498783	0.0299811	PSMD2/PSMD5/PSMD11	3
stability	24	decreased	R-HSA-5610787	Hedgehog 'off' state	3/34	60/3772	0.0161368	0.0498783	0.0299811	PSMD2/PSMD5/PSMD11	3
stability	24	decreased	R-HSA-5689603	UCH proteinases	3/34	60/3772	0.0161368	0.0498783	0.0299811	PSMD2/PSMD5/PSMD11	3
stability	24	decreased	R-HSA-382551	Transport of small molecules	6/34	233/3772	0.0162556	0.0498783	0.0299811	ATP1B1/ATP2B1/PSMD2/PSMD5/PSMD11/AFG3L2	6
stability	48	decreased	R-HSA-389960	Formation of tubulin folding intermediates by CCT/TriC	8/73	12/3772	6.19972e-12	2.56668e-09	1.58582e-09	CCT6A/TCP1/CCT3/CCT7/CCT4/CCT2/CCT8/CCT5	8
stability	48	decreased	R-HSA-389957	Prefoldin mediated transfer of substrate to CCT/TriC	8/73	18/3772	4.99464e-10	5.16945e-08	3.19394e-08	CCT6A/TCP1/CCT3/CCT7/CCT4/CCT2/CCT8/CCT5	8
stability	48	decreased	R-HSA-389958	Cooperation of Prefoldin and TriC/CCT in actin and tubulin folding	8/73	18/3772	4.99464e-10	5.16945e-08	3.19394e-08	CCT6A/TCP1/CCT3/CCT7/CCT4/CCT2/CCT8/CCT5	8
stability	48	decreased	R-HSA-6814122	Cooperation of PDCL (PhLP1) and TRiC/CCT in G-protein beta folding	8/73	18/3772	4.99464e-10	5.16945e-08	3.19394e-08	CCT6A/TCP1/CCT3/CCT7/CCT4/CCT2/CCT8/CCT5	8
stability	48	decreased	R-HSA-390471	Association of TriC/CCT with target proteins during biosynthesis	8/73	23/3772	5.17981e-09	4.28888e-07	2.64988e-07	CCT6A/TCP1/CCT3/CCT7/CCT4/CCT2/CCT8/CCT5	8
stability	48	decreased	R-HSA-390466	Chaperonin-mediated protein folding	8/73	43/3772	1.12396e-06	7.75533e-05	4.79162e-05	CCT6A/TCP1/CCT3/CCT7/CCT4/CCT2/CCT8/CCT5	8
stability	48	decreased	R-HSA-5617833	Cilium Assembly	10/73	76/3772	1.35229e-06	7.99785e-05	4.94146e-05	HSP90AA1/TNPO1/TCP1/CCT3/ACTR1A/CCT4/CCT2/CCT8/MAPRE1/CCT5	10
stability	48	decreased	R-HSA-391251	Protein folding	8/73	49/3772	3.18534e-06	0.000164841	0.000101847	CCT6A/TCP1/CCT3/CCT7/CCT4/CCT2/CCT8/CCT5	8
stability	48	decreased	R-HSA-5620920	Cargo trafficking to the periciliary membrane	6/73	24/3772	4.36188e-06	0.000200647	0.000123969	TCP1/CCT3/CCT4/CCT2/CCT8/CCT5	6
stability	48	decreased	R-HSA-8852276	The role of GTSE1 in G2/M progression after G2 checkpoint	8/73	53/3772	5.88416e-06	0.000243604	0.000150511	HSP90AA1/HSP90AB1/PSMD1/PSMD2/PSMD5/PSMD8/PSMD6/MAPRE1	8
stability	48	decreased	R-HSA-1852241	Organelle biogenesis and maintenance	12/73	133/3772	6.56784e-06	0.00024719	0.000152726	HSPA9/HSP90AA1/TNPO1/TCP1/CCT3/ACTR1A/CCT4/CCT2/CCT8/MAPRE1/CCT5/SAMM50	12
stability	48	decreased	R-HSA-450408	AUF1 (hnRNP D0) binds and destabilizes mRNA	7/73	45/3772	1.91748e-05	0.000661531	0.000408727	HSPA8/HSPB1/PSMD1/PSMD2/PSMD5/PSMD8/PSMD6	7
stability	48	decreased	R-HSA-3371497	HSP90 chaperone cycle for steroid hormone receptors (SHR)	6/73	31/3772	2.14325e-05	0.000682541	0.000421707	HSPA8/HSP90AA1/HSP90AB1/ACTR1A/DYNC1LI1/DCTN4	6
stability	48	decreased	R-HSA-6798695	Neutrophil degranulation	15/73	250/3772	6.1456e-05	0.00180683	0.00111635	CAPN1/COPB1/DDOST/HSPA8/HSP90AA1/HSP90AB1/IMPDH2/KPNB1/PSMD1/PSMD2/AP1M1/PSMD6/CCT2/CCT8/DYNC1LI1	15
stability	48	decreased	R-HSA-450531	Regulation of mRNA stability by proteins that bind AU-rich elements	8/73	73/3772	6.5465e-05	0.00180683	0.00111635	HSPA8/HSPB1/TNPO1/PSMD1/PSMD2/PSMD5/PSMD8/PSMD6	8
stability	48	decreased	R-HSA-68827	CDT1 association with the CDC6:ORC:origin complex	6/73	46/3772	0.000216707	0.0056073	0.00346446	PSMD1/PSMD2/PSMD5/PSMD8/PSMD6/ORC3	6
stability	48	decreased	R-HSA-6807878	COPI-mediated anterograde transport	7/73	66/3772	0.000237983	0.00579558	0.00358079	ARCN1/COPB1/COPB2/ACTR1A/COPG1/DYNC1LI1/DCTN4	7
stability	48	decreased	R-HSA-168249	Innate Immune System	20/73	456/3772	0.000267285	0.00599987	0.00370701	ACTG1/CAPN1/COPB1/DDOST/HSPA8/HSP90AA1/HSP90AB1/IMPDH2/KPNB1/PSMD1/PSMD2/PSMD5/PSMD8/AP1M1/PSMD6/WASF2/CCT2/CCT8/SUGT1/DYNC1LI1	20
stability	48	decreased	R-HSA-1234176	Oxygen-dependent proline hydroxylation of Hypoxia-inducible Factor Alpha	6/73	48/3772	0.000275356	0.00599987	0.00370701	PSMD1/PSMD2/PSMD5/PSMD8/PSMD6/EGLN1	6
stability	48	decreased	R-HSA-1234174	Cellular response to hypoxia	6/73	51/3772	0.000385993	0.00799005	0.00493664	PSMD1/PSMD2/PSMD5/PSMD8/PSMD6/EGLN1	6
stability	48	decreased	R-HSA-68867	Assembly of the pre-replicative complex	6/73	52/3772	0.000429721	0.00847165	0.0052342	PSMD1/PSMD2/PSMD5/PSMD8/PSMD6/ORC3	6
stability	48	decreased	R-HSA-453274	Mitotic G2-G2/M phases	9/73	124/3772	0.000550305	0.0099055	0.0061201	HSP90AA1/HSP90AB1/PSMD1/PSMD2/PSMD5/PSMD8/PSMD6/ACTR1A/MAPRE1	9
stability	48	decreased	R-HSA-69275	G2/M Transition	9/73	124/3772	0.000550305	0.0099055	0.0061201	HSP90AA1/HSP90AB1/PSMD1/PSMD2/PSMD5/PSMD8/PSMD6/ACTR1A/MAPRE1	9
stability	48	decreased	R-HSA-5687128	MAPK6/MAPK4 signaling	6/73	56/3772	0.000644706	0.0107409	0.00663623	HSPB1/PSMD1/PSMD2/PSMD5/PSMD8/PSMD6	6
stability	48	decreased	R-HSA-68949	Orc1 removal from chromatin	6/73	57/3772	0.000709634	0.0107409	0.00663623	PSMD1/PSMD2/PSMD5/PSMD8/PSMD6/ORC3	6
stability	48	decreased	R-HSA-9613829	Chaperone Mediated Autophagy	3/73	10/3772	0.00075714	0.0107409	0.00663623	HSPA8/HSP90AA1/HSP90AB1	3
stability	48	decreased	R-HSA-1236978	Cross-presentation of soluble exogenous antigens (endosomes)	5/73	39/3772	0.000815517	0.0107409	0.00663623	PSMD1/PSMD2/PSMD5/PSMD8/PSMD6	5
stability	48	decreased	R-HSA-4086400	PCP/CE pathway	6/73	59/3772	0.000854621	0.0107409	0.00663623	PFN1/PSMD1/PSMD2/PSMD5/PSMD8/PSMD6	6
stability	48	decreased	R-HSA-162909	Host Interactions of HIV factors	8/73	106/3772	0.000880982	0.0107409	0.00663623	AP1B1/KPNB1/PSMD1/PSMD2/PSMD5/PSMD8/AP1M1/PSMD6	8
stability	48	decreased	R-HSA-69481	G2/M Checkpoints	8/73	106/3772	0.000880982	0.0107409	0.00663623	PSMD1/PSMD2/PSMD5/PSMD8/RFC4/PSMD6/YWHAQ/ORC3	8
stability	48	decreased	R-HSA-350562	Regulation of ornithine decarboxylase (ODC)	5/73	40/3772	0.000918113	0.0107409	0.00663623	PSMD1/PSMD2/PSMD5/PSMD8/PSMD6	5
stability	48	decreased	R-HSA-2262752	Cellular responses to stress	13/73	254/3772	0.000963847	0.0107409	0.00663623	HSPA8/HSPA9/HSP90AA1/HSP90AB1/PSMD1/PSMD2/PSMD5/PSMD8/PSMD6/ACTR1A/DYNC1LI1/DCTN4/EGLN1	13
stability	48	decreased	R-HSA-8953897	Cellular responses to external stimuli	13/73	255/3772	0.00100003	0.0107409	0.00663623	HSPA8/HSPA9/HSP90AA1/HSP90AB1/PSMD1/PSMD2/PSMD5/PSMD8/PSMD6/ACTR1A/DYNC1LI1/DCTN4/EGLN1	13
stability	48	decreased	R-HSA-3371568	Attenuation phase	3/73	11/3772	0.00102664	0.0107409	0.00663623	HSPA8/HSP90AA1/HSP90AB1	3
stability	48	decreased	R-HSA-180534	Vpu mediated degradation of CD4	5/73	41/3772	0.00103003	0.0107409	0.00663623	PSMD1/PSMD2/PSMD5/PSMD8/PSMD6	5
stability	48	decreased	R-HSA-211733	Regulation of activated PAK-2p34 by proteasome mediated degradation	5/73	41/3772	0.00103003	0.0107409	0.00663623	PSMD1/PSMD2/PSMD5/PSMD8/PSMD6	5
stability	48	decreased	R-HSA-349425	Autodegradation of the E3 ubiquitin ligase COP1	5/73	41/3772	0.00103003	0.0107409	0.00663623	PSMD1/PSMD2/PSMD5/PSMD8/PSMD6	5
stability	48	decreased	R-HSA-4641257	Degradation of AXIN	5/73	41/3772	0.00103003	0.0107409	0.00663623	PSMD1/PSMD2/PSMD5/PSMD8/PSMD6	5
stability	48	decreased	R-HSA-8856688	Golgi-to-ER retrograde transport	7/73	84/3772	0.00104878	0.0107409	0.00663623	ARCN1/COPB1/COPB2/ACTR1A/COPG1/DYNC1LI1/DCTN4	7
stability	48	decreased	R-HSA-69541	Stabilization of p53	5/73	42/3772	0.00115179	0.0107409	0.00663623	PSMD1/PSMD2/PSMD5/PSMD8/PSMD6	5
stability	48	decreased	R-HSA-69601	Ubiquitin Mediated Degradation of Phosphorylated Cdc25A	5/73	42/3772	0.00115179	0.0107409	0.00663623	PSMD1/PSMD2/PSMD5/PSMD8/PSMD6	5
stability	48	decreased	R-HSA-69610	p53-Independent DNA Damage Response	5/73	42/3772	0.00115179	0.0107409	0.00663623	PSMD1/PSMD2/PSMD5/PSMD8/PSMD6	5
stability	48	decreased	R-HSA-69613	p53-Independent G1/S DNA damage checkpoint	5/73	42/3772	0.00115179	0.0107409	0.00663623	PSMD1/PSMD2/PSMD5/PSMD8/PSMD6	5
stability	48	decreased	R-HSA-8941858	Regulation of RUNX3 expression and activity	5/73	42/3772	0.00115179	0.0107409	0.00663623	PSMD1/PSMD2/PSMD5/PSMD8/PSMD6	5
stability	48	decreased	R-HSA-169911	Regulation of Apoptosis	5/73	43/3772	0.00128391	0.0107409	0.00663623	PSMD1/PSMD2/PSMD5/PSMD8/PSMD6	5
stability	48	decreased	R-HSA-174113	SCF-beta-TrCP mediated degradation of Emi1	5/73	43/3772	0.00128391	0.0107409	0.00663623	PSMD1/PSMD2/PSMD5/PSMD8/PSMD6	5
stability	48	decreased	R-HSA-4608870	Asymmetric localization of PCP proteins	5/73	43/3772	0.00128391	0.0107409	0.00663623	PSMD1/PSMD2/PSMD5/PSMD8/PSMD6	5
stability	48	decreased	R-HSA-75815	Ubiquitin-dependent degradation of Cyclin D	5/73	43/3772	0.00128391	0.0107409	0.00663623	PSMD1/PSMD2/PSMD5/PSMD8/PSMD6	5
stability	48	decreased	R-HSA-202403	TCR signaling	6/73	64/3772	0.0013176	0.0107409	0.00663623	PSMD1/PSMD2/PSMD5/PSMD8/PSMD6/ENAH	6
stability	48	decreased	R-HSA-180585	Vif-mediated degradation of APOBEC3G	5/73	44/3772	0.00142693	0.0107409	0.00663623	PSMD1/PSMD2/PSMD5/PSMD8/PSMD6	5
stability	48	decreased	R-HSA-351202	Metabolism of polyamines	5/73	44/3772	0.00142693	0.0107409	0.00663623	PSMD1/PSMD2/PSMD5/PSMD8/PSMD6	5
stability	48	decreased	R-HSA-4641258	Degradation of DVL	5/73	44/3772	0.00142693	0.0107409	0.00663623	PSMD1/PSMD2/PSMD5/PSMD8/PSMD6	5
stability	48	decreased	R-HSA-69563	p53-Dependent G1 DNA Damage Response	5/73	44/3772	0.00142693	0.0107409	0.00663623	PSMD1/PSMD2/PSMD5/PSMD8/PSMD6	5
stability	48	decreased	R-HSA-69580	p53-Dependent G1/S DNA damage checkpoint	5/73	44/3772	0.00142693	0.0107409	0.00663623	PSMD1/PSMD2/PSMD5/PSMD8/PSMD6	5
stability	48	decreased	R-HSA-8854050	FBXL7 down-regulates AURKA during mitotic entry and in early mitosis	5/73	44/3772	0.00142693	0.0107409	0.00663623	PSMD1/PSMD2/PSMD5/PSMD8/PSMD6	5
stability	48	decreased	R-HSA-69002	DNA Replication Pre-Initiation	6/73	66/3772	0.00154879	0.0112877	0.00697411	PSMD1/PSMD2/PSMD5/PSMD8/PSMD6/ORC3	6
stability	48	decreased	R-HSA-69615	G1/S DNA Damage Checkpoints	5/73	45/3772	0.00158137	0.0112877	0.00697411	PSMD1/PSMD2/PSMD5/PSMD8/PSMD6	5
stability	48	decreased	R-HSA-9604323	Negative regulation of NOTCH4 signaling	5/73	45/3772	0.00158137	0.0112877	0.00697411	PSMD1/PSMD2/PSMD5/PSMD8/PSMD6	5
stability	48	decreased	R-HSA-5362768	Hh mutants that don't undergo autocatalytic processing are degraded by ERAD	5/73	46/3772	0.0017478	0.0114855	0.00709631	PSMD1/PSMD2/PSMD5/PSMD8/PSMD6	5
stability	48	decreased	R-HSA-5387390	Hh mutants abrogate ligand secretion	5/73	46/3772	0.0017478	0.0114855	0.00709631	PSMD1/PSMD2/PSMD5/PSMD8/PSMD6	5
stability	48	decreased	R-HSA-5610780	Degradation of GLI1 by the proteasome	5/73	46/3772	0.0017478	0.0114855	0.00709631	PSMD1/PSMD2/PSMD5/PSMD8/PSMD6	5
stability	48	decreased	R-HSA-5610783	Degradation of GLI2 by the proteasome	5/73	46/3772	0.0017478	0.0114855	0.00709631	PSMD1/PSMD2/PSMD5/PSMD8/PSMD6	5
stability	48	decreased	R-HSA-5610785	GLI3 is processed to GLI3R by the proteasome	5/73	46/3772	0.0017478	0.0114855	0.00709631	PSMD1/PSMD2/PSMD5/PSMD8/PSMD6	5
stability	48	decreased	R-HSA-187577	SCF(Skp2)-mediated degradation of p27/p21	5/73	47/3772	0.00192674	0.0120622	0.00745264	PSMD1/PSMD2/PSMD5/PSMD8/PSMD6	5
stability	48	decreased	R-HSA-5676590	NIK-->noncanonical NF-kB signaling	5/73	47/3772	0.00192674	0.0120622	0.00745264	PSMD1/PSMD2/PSMD5/PSMD8/PSMD6	5
stability	48	decreased	R-HSA-69052	Switching of origins to a post-replicative state	6/73	69/3772	0.0019521	0.0120622	0.00745264	PSMD1/PSMD2/PSMD5/PSMD8/PSMD6/ORC3	6
stability	48	decreased	R-HSA-983705	Signaling by the B Cell Receptor (BCR)	6/73	69/3772	0.0019521	0.0120622	0.00745264	PSMD1/PSMD2/PSMD5/PSMD8/PSMD6/SH3KBP1	6
stability	48	decreased	R-HSA-5358346	Hedgehog ligand biogenesis	5/73	48/3772	0.00211876	0.012531	0.00774225	PSMD1/PSMD2/PSMD5/PSMD8/PSMD6	5
stability	48	decreased	R-HSA-5607761	Dectin-1 mediated noncanonical NF-kB signaling	5/73	48/3772	0.00211876	0.012531	0.00774225	PSMD1/PSMD2/PSMD5/PSMD8/PSMD6	5
stability	48	decreased	R-HSA-5678895	Defective CFTR causes cystic fibrosis	5/73	48/3772	0.00211876	0.012531	0.00774225	PSMD1/PSMD2/PSMD5/PSMD8/PSMD6	5
stability	48	decreased	R-HSA-1266738	Developmental Biology	16/73	386/3772	0.00231403	0.0131823	0.00814467	ACTG1/CAPN1/HSPA8/HSP90AA1/HSP90AB1/PFN1/PSMD1/PSMD2/PSMD5/PSMD8/RPS13/PSMD6/MED24/WDR5/SH3KBP1/ENAH	16
stability	48	decreased	R-HSA-5658442	Regulation of RAS by GAPs	5/73	49/3772	0.00232442	0.0131823	0.00814467	PSMD1/PSMD2/PSMD5/PSMD8/PSMD6	5
stability	48	decreased	R-HSA-8939902	Regulation of RUNX2 expression and activity	5/73	49/3772	0.00232442	0.0131823	0.00814467	PSMD1/PSMD2/PSMD5/PSMD8/PSMD6	5
stability	48	decreased	R-HSA-69239	Synthesis of DNA	7/73	97/3772	0.00243517	0.0136238	0.00841743	PSMD1/PSMD2/PSMD5/PSMD8/RFC4/PSMD6/ORC3	7
stability	48	decreased	R-HSA-5619084	ABC transporter disorders	5/73	50/3772	0.00254426	0.0138595	0.00856309	PSMD1/PSMD2/PSMD5/PSMD8/PSMD6	5
stability	48	decreased	R-HSA-5668541	TNFR2 non-canonical NF-kB pathway	5/73	50/3772	0.00254426	0.0138595	0.00856309	PSMD1/PSMD2/PSMD5/PSMD8/PSMD6	5
stability	48	decreased	R-HSA-199977	ER to Golgi Anterograde Transport	7/73	99/3772	0.00273654	0.0139434	0.00861494	ARCN1/COPB1/COPB2/ACTR1A/COPG1/DYNC1LI1/DCTN4	7
stability	48	decreased	R-HSA-69306	DNA Replication	7/73	99/3772	0.00273654	0.0139434	0.00861494	PSMD1/PSMD2/PSMD5/PSMD8/RFC4/PSMD6/ORC3	7
stability	48	decreased	R-HSA-69620	Cell Cycle Checkpoints	10/73	186/3772	0.00274796	0.0139434	0.00861494	PSMD1/PSMD2/PSMD5/PSMD8/RFC4/PSMD6/YWHAQ/MAPRE1/ORC3/DYNC1LI1	10
stability	48	decreased	R-HSA-174084	Autodegradation of Cdh1 by Cdh1:APC/C	5/73	51/3772	0.00277885	0.0139434	0.00861494	PSMD1/PSMD2/PSMD5/PSMD8/PSMD6	5
stability	48	decreased	R-HSA-5632684	Hedgehog 'on' state	5/73	51/3772	0.00277885	0.0139434	0.00861494	PSMD1/PSMD2/PSMD5/PSMD8/PSMD6	5
stability	48	decreased	R-HSA-8939236	RUNX1 regulates transcription of genes involved in differentiation of HSCs	5/73	51/3772	0.00277885	0.0139434	0.00861494	PSMD1/PSMD2/PSMD5/PSMD8/PSMD6	5
stability	48	decreased	R-HSA-3858494	Beta-catenin independent WNT signaling	6/73	74/3772	0.00279542	0.0139434	0.00861494	PFN1/PSMD1/PSMD2/PSMD5/PSMD8/PSMD6	6
stability	48	decreased	R-HSA-1169091	Activation of NF-kappaB in B cells	5/73	52/3772	0.00302876	0.0145803	0.00900843	PSMD1/PSMD2/PSMD5/PSMD8/PSMD6	5
stability	48	decreased	R-HSA-1236974	ER-Phagosome pathway	5/73	52/3772	0.00302876	0.0145803	0.00900843	PSMD1/PSMD2/PSMD5/PSMD8/PSMD6	5
stability	48	decreased	R-HSA-8948751	Regulation of PTEN stability and activity	5/73	52/3772	0.00302876	0.0145803	0.00900843	PSMD1/PSMD2/PSMD5/PSMD8/PSMD6	5
stability	48	decreased	R-HSA-422475	Axon guidance	13/73	289/3772	0.00311856	0.01484	0.0091689	ACTG1/HSPA8/HSP90AA1/HSP90AB1/PFN1/PSMD1/PSMD2/PSMD5/PSMD8/RPS13/PSMD6/SH3KBP1/ENAH	13
stability	48	decreased	R-HSA-174154	APC/C:Cdc20 mediated degradation of Securin	5/73	53/3772	0.00329455	0.0154993	0.00957625	PSMD1/PSMD2/PSMD5/PSMD8/PSMD6	5
stability	48	decreased	R-HSA-69017	CDK-mediated phosphorylation and removal of Cdc6	5/73	54/3772	0.00357677	0.016638	0.0102798	PSMD1/PSMD2/PSMD5/PSMD8/PSMD6	5
stability	48	decreased	R-HSA-9013694	Signaling by NOTCH4	5/73	55/3772	0.003876	0.0177068	0.0109401	PSMD1/PSMD2/PSMD5/PSMD8/PSMD6	5
stability	48	decreased	R-HSA-3371571	HSF1-dependent transactivation	3/73	17/3772	0.00389208	0.0177068	0.0109401	HSPA8/HSP90AA1/HSP90AB1	3
stability	48	decreased	R-HSA-8878159	Transcriptional regulation by RUNX3	5/73	56/3772	0.00419279	0.0188676	0.0116573	PSMD1/PSMD2/PSMD5/PSMD8/PSMD6	5
stability	48	decreased	R-HSA-174178	APC/C:Cdh1 mediated degradation of Cdc20 and other APC/C:Cdh1 targeted proteins in late mitosis/early G1	5/73	57/3772	0.00452771	0.0197313	0.012191	PSMD1/PSMD2/PSMD5/PSMD8/PSMD6	5
stability	48	decreased	R-HSA-202424	Downstream TCR signaling	5/73	57/3772	0.00452771	0.0197313	0.012191	PSMD1/PSMD2/PSMD5/PSMD8/PSMD6	5
stability	48	decreased	R-HSA-2871837	FCERI mediated NF-kB activation	5/73	57/3772	0.00452771	0.0197313	0.012191	PSMD1/PSMD2/PSMD5/PSMD8/PSMD6	5
stability	48	decreased	R-HSA-1168372	Downstream signaling events of B Cell Receptor (BCR)	5/73	58/3772	0.00488131	0.0200086	0.0123623	PSMD1/PSMD2/PSMD5/PSMD8/PSMD6	5
stability	48	decreased	R-HSA-1236975	Antigen processing-Cross presentation	5/73	58/3772	0.00488131	0.0200086	0.0123623	PSMD1/PSMD2/PSMD5/PSMD8/PSMD6	5
stability	48	decreased	R-HSA-174184	Cdc20:Phospho-APC/C mediated degradation of Cyclin A	5/73	58/3772	0.00488131	0.0200086	0.0123623	PSMD1/PSMD2/PSMD5/PSMD8/PSMD6	5
stability	48	decreased	R-HSA-179419	APC:Cdc20 mediated degradation of cell cycle proteins prior to satisfation of the cell cycle checkpoint	5/73	58/3772	0.00488131	0.0200086	0.0123623	PSMD1/PSMD2/PSMD5/PSMD8/PSMD6	5
stability	48	decreased	R-HSA-69202	Cyclin E associated events during G1/S transition	5/73	58/3772	0.00488131	0.0200086	0.0123623	PSMD1/PSMD2/PSMD5/PSMD8/PSMD6	5
stability	48	decreased	R-HSA-69656	Cyclin A:Cdk2-associated events at S phase entry	5/73	58/3772	0.00488131	0.0200086	0.0123623	PSMD1/PSMD2/PSMD5/PSMD8/PSMD6	5
stability	48	decreased	R-HSA-176409	APC/C:Cdc20 mediated degradation of mitotic proteins	5/73	59/3772	0.00525416	0.0211186	0.0130481	PSMD1/PSMD2/PSMD5/PSMD8/PSMD6	5
stability	48	decreased	R-HSA-195253	Degradation of beta-catenin by the destruction complex	5/73	59/3772	0.00525416	0.0211186	0.0130481	PSMD1/PSMD2/PSMD5/PSMD8/PSMD6	5
stability	48	decreased	R-HSA-449147	Signaling by Interleukins	9/73	172/3772	0.00540279	0.0214474	0.0132513	HSPA8/HSPA9/HSP90AA1/PSMD1/PSMD2/PSMD5/PSMD8/TCP1/PSMD6	9
stability	48	decreased	R-HSA-948021	Transport to the Golgi and subsequent modification	7/73	112/3772	0.00545359	0.0214474	0.0132513	ARCN1/COPB1/COPB2/ACTR1A/COPG1/DYNC1LI1/DCTN4	7
stability	48	decreased	R-HSA-446203	Asparagine N-linked glycosylation	9/73	173/3772	0.00561152	0.0214474	0.0132513	ARCN1/COPB1/DDOST/STT3A/COPB2/ACTR1A/COPG1/DYNC1LI1/DCTN4	9
stability	48	decreased	R-HSA-176814	Activation of APC/C and APC/C:Cdc20 mediated degradation of mitotic proteins	5/73	60/3772	0.00564679	0.0214474	0.0132513	PSMD1/PSMD2/PSMD5/PSMD8/PSMD6	5
stability	48	decreased	R-HSA-5610787	Hedgehog 'off' state	5/73	60/3772	0.00564679	0.0214474	0.0132513	PSMD1/PSMD2/PSMD5/PSMD8/PSMD6	5
stability	48	decreased	R-HSA-5689603	UCH proteinases	5/73	60/3772	0.00564679	0.0214474	0.0132513	PSMD1/PSMD2/PSMD5/PSMD8/PSMD6	5
stability	48	decreased	R-HSA-109581	Apoptosis	7/73	113/3772	0.00572516	0.0215474	0.0133131	KPNB1/PSMD1/PSMD2/PSMD5/PSMD8/PSMD6/YWHAQ	7
stability	48	decreased	R-HSA-2029482	Regulation of actin dynamics for phagocytic cup formation	4/73	38/3772	0.00579683	0.0216206	0.0133583	ACTG1/HSP90AA1/HSP90AB1/WASF2	4
stability	48	decreased	R-HSA-5357801	Programmed Cell Death	7/73	114/3772	0.00600678	0.0222036	0.0137185	KPNB1/PSMD1/PSMD2/PSMD5/PSMD8/PSMD6/YWHAQ	7
stability	48	decreased	R-HSA-5653656	Vesicle-mediated transport	15/73	392/3772	0.00690663	0.0252354	0.0155917	ACTG1/AP1B1/ARCN1/COPB1/HSPA8/HSP90AA1/AP1M1/COPB2/TBC1D4/ACTR1A/YWHAQ/COPG1/SH3KBP1/DYNC1LI1/DCTN4	15
stability	48	decreased	R-HSA-176408	Regulation of APC/C activators between G1/S and early anaphase	5/73	63/3772	0.00694889	0.0252354	0.0155917	PSMD1/PSMD2/PSMD5/PSMD8/PSMD6	5
stability	48	decreased	R-HSA-382556	ABC-family proteins mediated transport	5/73	64/3772	0.00742612	0.0265036	0.0163752	PSMD1/PSMD2/PSMD5/PSMD8/PSMD6	5
stability	48	decreased	R-HSA-9020702	Interleukin-1 signaling	5/73	64/3772	0.00742612	0.0265036	0.0163752	PSMD1/PSMD2/PSMD5/PSMD8/PSMD6	5
stability	48	decreased	R-HSA-379724	tRNA Aminoacylation	4/73	41/3772	0.00761377	0.026941	0.0166455	AARS1/DARS1/FARSB/DARS2	4
stability	48	decreased	R-HSA-5663205	Infectious disease	12/73	286/3772	0.00793463	0.0278384	0.0172	AP1B1/HSP90AA1/HSP90AB1/KPNB1/PSMD1/PSMD2/PSMD5/PSMD8/RPS13/AP1M1/PSMD6/SH3KBP1	12
stability	48	decreased	R-HSA-69242	S Phase	7/73	121/3772	0.0082788	0.0288019	0.0177952	PSMD1/PSMD2/PSMD5/PSMD8/RFC4/PSMD6/ORC3	7
stability	48	decreased	R-HSA-174143	APC/C-mediated degradation of cell cycle proteins	5/73	66/3772	0.00844853	0.0289065	0.0178599	PSMD1/PSMD2/PSMD5/PSMD8/PSMD6	5
stability	48	decreased	R-HSA-453276	Regulation of mitotic cell cycle	5/73	66/3772	0.00844853	0.0289065	0.0178599	PSMD1/PSMD2/PSMD5/PSMD8/PSMD6	5
stability	48	decreased	R-HSA-5683057	MAPK family signaling cascades	7/73	122/3772	0.00864907	0.0293501	0.0181339	ACTG1/HSPB1/PSMD1/PSMD2/PSMD5/PSMD8/PSMD6	7
stability	48	decreased	R-HSA-5607764	CLEC7A (Dectin-1) signaling	5/73	67/3772	0.00899475	0.030275	0.0187054	PSMD1/PSMD2/PSMD5/PSMD8/PSMD6	5
stability	48	decreased	R-HSA-69206	G1/S Transition	6/73	96/3772	0.0100147	0.0334361	0.0206584	PSMD1/PSMD2/PSMD5/PSMD8/PSMD6/ORC3	6
stability	48	decreased	R-HSA-8878166	Transcriptional regulation by RUNX2	5/73	69/3772	0.0101598	0.0336491	0.0207901	PSMD1/PSMD2/PSMD5/PSMD8/PSMD6	5
stability	48	decreased	R-HSA-379716	Cytosolic tRNA aminoacylation	3/73	24/3772	0.0105147	0.0342761	0.0211775	AARS1/DARS1/FARSB	3
stability	48	decreased	R-HSA-432720	Lysosome Vesicle Biogenesis	3/73	24/3772	0.0105147	0.0342761	0.0211775	AP1B1/HSPA8/AP1M1	3
stability	48	decreased	R-HSA-1280218	Adaptive Immune System	12/73	297/3772	0.0106067	0.0343059	0.0211959	AP1B1/PSMD1/PSMD2/PSMD5/PSMD8/AP1M1/PSMD6/ACTR1A/SH3KBP1/DYNC1LI1/DCTN4/ENAH	12
stability	48	decreased	R-HSA-2132295	MHC class II antigen presentation	5/73	71/3772	0.0114248	0.0366655	0.0226538	AP1B1/AP1M1/ACTR1A/DYNC1LI1/DCTN4	5
stability	48	decreased	R-HSA-5358351	Signaling by Hedgehog	5/73	73/3772	0.0127936	0.0407427	0.0251728	PSMD1/PSMD2/PSMD5/PSMD8/PSMD6	5
stability	48	decreased	R-HSA-376176	Signaling by ROBO receptors	8/73	164/3772	0.0130035	0.0409461	0.0252985	PFN1/PSMD1/PSMD2/PSMD5/PSMD8/RPS13/PSMD6/ENAH	8
stability	48	decreased	R-HSA-6811442	Intra-Golgi and retrograde Golgi-to-ER traffic	7/73	132/3772	0.0130553	0.0409461	0.0252985	ARCN1/COPB1/COPB2/ACTR1A/COPG1/DYNC1LI1/DCTN4	7
stability	48	decreased	R-HSA-453279	Mitotic G1-G1/S phases	6/73	102/3772	0.0132828	0.0410378	0.0253552	PSMD1/PSMD2/PSMD5/PSMD8/PSMD6/ORC3	6
stability	48	decreased	R-HSA-8878171	Transcriptional regulation by RUNX1	6/73	102/3772	0.0132828	0.0410378	0.0253552	PSMD1/PSMD2/PSMD5/PSMD8/PSMD6/WDR5	6
stability	48	decreased	R-HSA-2467813	Separation of Sister Chromatids	7/73	133/3772	0.0135712	0.0416184	0.0257139	PSMD1/PSMD2/PSMD5/PSMD8/PSMD6/MAPRE1/DYNC1LI1	7
stability	48	decreased	R-HSA-199991	Membrane Trafficking	14/73	385/3772	0.0140438	0.0427511	0.0264137	ACTG1/AP1B1/ARCN1/COPB1/HSPA8/AP1M1/COPB2/TBC1D4/ACTR1A/YWHAQ/COPG1/SH3KBP1/DYNC1LI1/DCTN4	14
stability	48	decreased	R-HSA-5673001	RAF/MAP kinase cascade	6/73	104/3772	0.0145217	0.0438831	0.0271131	ACTG1/PSMD1/PSMD2/PSMD5/PSMD8/PSMD6	6
stability	48	decreased	R-HSA-2029480	Fcgamma receptor (FCGR) dependent phagocytosis	4/73	50/3772	0.0151987	0.0455962	0.0281716	ACTG1/HSP90AA1/HSP90AB1/WASF2	4
stability	48	decreased	R-HSA-446652	Interleukin-1 family signaling	5/73	77/3772	0.0158572	0.0468922	0.0289723	PSMD1/PSMD2/PSMD5/PSMD8/PSMD6	5
stability	48	decreased	R-HSA-5621481	C-type lectin receptors (CLRs)	5/73	77/3772	0.0158572	0.0468922	0.0289723	PSMD1/PSMD2/PSMD5/PSMD8/PSMD6	5
stability	48	decreased	R-HSA-5684996	MAPK1/MAPK3 signaling	6/73	107/3772	0.0165286	0.0485308	0.0299847	ACTG1/PSMD1/PSMD2/PSMD5/PSMD8/PSMD6	6
stability	48	increased	R-HSA-6791226	Major pathway of rRNA processing in the nucleolus and cytosol	14/36	153/3772	3.17177e-11	4.51425e-09	3.70273e-09	NCL/RPL4/RPL6/RPL7/RPL12/RPL15/RPL18/RPLP0/RPL14/RRP9/UTP14A/WDR43/RPL13A/NOL11	14
stability	48	increased	R-HSA-8868773	rRNA processing in the nucleus and cytosol	14/36	160/3772	5.86266e-11	4.51425e-09	3.70273e-09	NCL/RPL4/RPL6/RPL7/RPL12/RPL15/RPL18/RPLP0/RPL14/RRP9/UTP14A/WDR43/RPL13A/NOL11	14
stability	48	increased	R-HSA-72312	rRNA processing	14/36	169/3772	1.23764e-10	6.3532e-09	5.2111e-09	NCL/RPL4/RPL6/RPL7/RPL12/RPL15/RPL18/RPLP0/RPL14/RRP9/UTP14A/WDR43/RPL13A/NOL11	14
stability	48	increased	R-HSA-156902	Peptide chain elongation	9/36	77/3772	2.311e-08	5.93157e-07	4.86527e-07	RPL4/RPL6/RPL7/RPL12/RPL15/RPL18/RPLP0/RPL14/RPL13A	9
stability	48	increased	R-HSA-192823	Viral mRNA Translation	9/36	77/3772	2.311e-08	5.93157e-07	4.86527e-07	RPL4/RPL6/RPL7/RPL12/RPL15/RPL18/RPLP0/RPL14/RPL13A	9
stability	48	increased	R-HSA-2408557	Selenocysteine synthesis	9/36	77/3772	2.311e-08	5.93157e-07	4.86527e-07	RPL4/RPL6/RPL7/RPL12/RPL15/RPL18/RPLP0/RPL14/RPL13A	9
stability	48	increased	R-HSA-72764	Eukaryotic Translation Termination	9/36	80/3772	3.25734e-08	7.00807e-07	5.74824e-07	RPL4/RPL6/RPL7/RPL12/RPL15/RPL18/RPLP0/RPL14/RPL13A	9
stability	48	increased	R-HSA-156842	Eukaryotic Translation Elongation	9/36	81/3772	3.64056e-08	7.00807e-07	5.74824e-07	RPL4/RPL6/RPL7/RPL12/RPL15/RPL18/RPLP0/RPL14/RPL13A	9
stability	48	increased	R-HSA-975956	Nonsense Mediated Decay (NMD) independent of the Exon Junction Complex (EJC)	9/36	83/3772	4.52696e-08	7.74613e-07	6.35362e-07	RPL4/RPL6/RPL7/RPL12/RPL15/RPL18/RPLP0/RPL14/RPL13A	9
stability	48	increased	R-HSA-168273	Influenza Viral RNA Transcription and Replication	10/36	117/3772	7.2256e-08	1.06608e-06	8.74435e-07	RPL4/RPL6/RPL7/RPL12/RPL15/RPL18/RPLP0/RPL14/NUP153/RPL13A	10
stability	48	increased	R-HSA-72689	Formation of a pool of free 40S subunits	9/36	88/3772	7.61487e-08	1.06608e-06	8.74435e-07	RPL4/RPL6/RPL7/RPL12/RPL15/RPL18/RPLP0/RPL14/RPL13A	9
stability	48	increased	R-HSA-168255	Influenza Life Cycle	10/36	125/3772	1.36471e-07	1.75138e-06	1.43654e-06	RPL4/RPL6/RPL7/RPL12/RPL15/RPL18/RPLP0/RPL14/NUP153/RPL13A	10
stability	48	increased	R-HSA-1799339	SRP-dependent cotranslational protein targeting to membrane	9/36	96/3772	1.63951e-07	1.94219e-06	1.59305e-06	RPL4/RPL6/RPL7/RPL12/RPL15/RPL18/RPLP0/RPL14/RPL13A	9
stability	48	increased	R-HSA-156827	L13a-mediated translational silencing of Ceruloplasmin expression	9/36	98/3772	1.96393e-07	1.99859e-06	1.63931e-06	RPL4/RPL6/RPL7/RPL12/RPL15/RPL18/RPLP0/RPL14/RPL13A	9
stability	48	increased	R-HSA-2408522	Selenoamino acid metabolism	9/36	98/3772	1.96393e-07	1.99859e-06	1.63931e-06	RPL4/RPL6/RPL7/RPL12/RPL15/RPL18/RPLP0/RPL14/RPL13A	9
stability	48	increased	R-HSA-72706	GTP hydrolysis and joining of the 60S ribosomal subunit	9/36	99/3772	2.14616e-07	1.99859e-06	1.63931e-06	RPL4/RPL6/RPL7/RPL12/RPL15/RPL18/RPLP0/RPL14/RPL13A	9
stability	48	increased	R-HSA-927802	Nonsense-Mediated Decay (NMD)	9/36	100/3772	2.34294e-07	1.99859e-06	1.63931e-06	RPL4/RPL6/RPL7/RPL12/RPL15/RPL18/RPLP0/RPL14/RPL13A	9
stability	48	increased	R-HSA-975957	Nonsense Mediated Decay (NMD) enhanced by the Exon Junction Complex (EJC)	9/36	100/3772	2.34294e-07	1.99859e-06	1.63931e-06	RPL4/RPL6/RPL7/RPL12/RPL15/RPL18/RPLP0/RPL14/RPL13A	9
stability	48	increased	R-HSA-168254	Influenza Infection	10/36	133/3772	2.46579e-07	1.99859e-06	1.63931e-06	RPL4/RPL6/RPL7/RPL12/RPL15/RPL18/RPLP0/RPL14/NUP153/RPL13A	10
stability	48	increased	R-HSA-72613	Eukaryotic Translation Initiation	9/36	105/3772	3.58141e-07	2.62637e-06	2.15423e-06	RPL4/RPL6/RPL7/RPL12/RPL15/RPL18/RPLP0/RPL14/RPL13A	9
stability	48	increased	R-HSA-72737	Cap-dependent Translation Initiation	9/36	105/3772	3.58141e-07	2.62637e-06	2.15423e-06	RPL4/RPL6/RPL7/RPL12/RPL15/RPL18/RPLP0/RPL14/RPL13A	9
stability	48	increased	R-HSA-9010553	Regulation of expression of SLITs and ROBOs	9/36	135/3772	3.05556e-06	2.13889e-05	1.75439e-05	RPL4/RPL6/RPL7/RPL12/RPL15/RPL18/RPLP0/RPL14/RPL13A	9
stability	48	increased	R-HSA-71291	Metabolism of amino acids and derivatives	11/36	236/3772	6.7787e-06	4.40964e-05	3.61693e-05	PSPH/RPL4/RPL6/RPL7/RPL12/RPL15/RPL18/RPLP0/RPL14/RPL13A/PYCR3	11
stability	48	increased	R-HSA-5663205	Infectious disease	12/36	286/3772	6.87216e-06	4.40964e-05	3.61693e-05	CTNND1/NMT1/RPL4/RPL6/RPL7/RPL12/RPL15/RPL18/RPLP0/RPL14/NUP153/RPL13A	12
stability	48	increased	R-HSA-376176	Signaling by ROBO receptors	9/36	164/3772	1.52548e-05	9.39696e-05	7.70769e-05	RPL4/RPL6/RPL7/RPL12/RPL15/RPL18/RPLP0/RPL14/RPL13A	9
stability	48	increased	R-HSA-72766	Translation	10/36	251/3772	7.72188e-05	0.000457373	0.000375152	RPL4/RPL6/RPL7/RPL12/RPL15/RPL18/RPLP0/TARS1/RPL14/RPL13A	10
stability	48	increased	R-HSA-1266738	Developmental Biology	11/36	386/3772	0.000629885	0.00359267	0.00294683	DSG2/PKP2/RPL4/RPL6/RPL7/RPL12/RPL15/RPL18/RPLP0/RPL14/RPL13A	11
stability	48	increased	R-HSA-6790901	rRNA modification in the nucleus and cytosol	4/36	50/3772	0.00117787	0.00631999	0.00518386	RRP9/UTP14A/WDR43/NOL11	4
stability	48	increased	R-HSA-422475	Axon guidance	9/36	289/3772	0.00119013	0.00631999	0.00518386	RPL4/RPL6/RPL7/RPL12/RPL15/RPL18/RPLP0/RPL14/RPL13A	9
stability	48	increased	R-HSA-6805567	Keratinization	2/36	13/3772	0.00646709	0.0321268	0.0263515	DSG2/PKP2	2
stability	48	increased	R-HSA-6809371	Formation of the cornified envelope	2/36	13/3772	0.00646709	0.0321268	0.0263515	DSG2/PKP2	2
